# Supplementary material for: Functional Landscape of PCGF Proteins Reveals Both RING1A/B-Dependent-and RING1A/B-Independent-Specific Activities
Source: Mol Cell. 2019 Jun 6;74(5):1037–1052.e7. doi: 10.1016/j.molcel.2019.04.002 (PMC6561742; doi:10.1016/j.molcel.2019.04.002)
Supplement: Table S1. shRNA and sgDNA Sequences, Related to STAR Methods — List of oligo sequences used for RNAi and CRISPR/cas9 manipulations of mESCs. [file mmc2.xlsx]

## Sheet: pLKO.1 vectors
targeted gene	TRC ID
sh Mga#1	TRCN0000271143
sh Mga#2	TRCN0000284332
sh Usf2#1	TRCN0000071573
sh Usf2#2	TRCN0000071575
sh Usf1#1	TRCN0000304624
sh Usf1#2	TRCN0000302005
sh E2f6#1	TRCN0000302133
sh E2f6#2	TRCN0000302132
sh Max#1	TRCN0000374209
sh Max#2	TRCN0000315984
sh ctrl	SHC007

## Sheet: sgRNAs
cloned sgRNA	targeted gene	genomic locus		resulting genome editing
GTCAGGTCTTTGATCTTCACC	Pcgf1#1	chr6:83078906-83078925		1,8 kb deletion
GACACTGTATTGGAGAAGCAA	Pcgf1#2	chr6:83080719-83080738
GCTCCGTGATTTTAATCCGTG	Pcgf2	chr11:97693494-97693514		frameshift mutation
GGAGGCTTCAGGCCACCAAG	Pcgf3#1	chr5:108472457-108472476		13,7 kb deletion
AGCGGAAATGAGGAAACAGA	Pcgf3#2	chr5:108486138-108486157
CACTTAATGTGTGTCCTGTG	Pcgf4#1	chr2:18681854-18681873		1,37 kb deletion
CCTCATCTGCAACTTCTCCT	Pcgf4#2	chr2:18683200-18683219
GACCTCGAATGGCTACCCAA	Pcgf5#1	chr19:36412117-36412136		43,6 kb deletion
GGTCGATACTGCAATACCAT	Pcgf5#2	chr19:36455630-36455649
TCTGATCCCCGCCATGGACG	Pcgf6#1	chr19:47050813-47050832		13,5 kb deletion
GTGGGGATCACTTACTGGAG	Pcgf6#2	chr19:47111782-47111801
AAATTGAAAGATGATTGCTG	Mga#1	chr2:119958175-119958194		2,2 kb deletion (HLH domain)
AATTCAAGGACTAACAGACC	Mga#2	chr2:119960351-119960370
