# Supplementary material for: Functional Landscape of PCGF Proteins Reveals Both RING1A/B-Dependent-and RING1A/B-Independent-Specific Activities
Source: Mol Cell. 2019 Jun 6;74(5):1037–1052.e7. doi: 10.1016/j.molcel.2019.04.002 (PMC6561742; doi:10.1016/j.molcel.2019.04.002)
Supplement: Table S2. PCGF-Enriched Genomic Regions, Related to Figure 1 — List of peaks called for the different PCGF ChIP in WT mESCs. [file mmc3.xlsx]

## Sheet: Peaks_rep1
chr

## Sheet: Peaks_rep2
chr

## Sheet: Peaks_merged
chr
