# Supplementary material for: Functional Landscape of PCGF Proteins Reveals Both RING1A/B-Dependent-and RING1A/B-Independent-Specific Activities
Source: Mol Cell. 2019 Jun 6;74(5):1037–1052.e7. doi: 10.1016/j.molcel.2019.04.002 (PMC6561742; doi:10.1016/j.molcel.2019.04.002)
Supplement: Table S4. Gal4-PCGF Fusion Protein MS Results, Related to Figure 2 — Values of the LFQ ratios of the different PRC1.1–PRC1.6 components obtained by MS/MS analyses in the Gal4-PCGF1-6 fusion immuno-purifications (anti-Gal4) from 293TRex cells. [file mmc5.xlsx]

## Sheet: Sheet1
Majority protein IDs	Gene names	Fasta headers	LFQ intensity Dublin	LFQ intensity P2	LFQ intensity P6	LFQ ratio 2	LFQ ratio 6	Gene names
tr|P23798|2;A0A024R1V6;P35227;J3KT13	PCGF2	>tr|P23798|2 Polycomb group RING finger protein 2 OS=Mus musculus GN=Pcgf2 PE=1 SV=2;>tr|A0A024R1V6|A0A024R1V6_HUMAN Polycomb group ring finger 2, isoform CRA_b OS=Homo sapiens GN=PCGF2 PE=1 SV=1;>sp|P35227|PCGF2_HUMAN Polycomb group RING finger protein 2	104360000	13875000000	121390000	132.953	1.16319	PCGF2
Q99496;X6RFN3	RNF2	>sp|Q99496|RING2_HUMAN E3 ubiquitin-protein ligase RING2 OS=Homo sapiens GN=RNF2 PE=1 SV=1;>tr|X6RFN3|X6RFN3_HUMAN E3 ubiquitin-protein ligase RING2 (Fragment) OS=Homo sapiens GN=RNF2 PE=1 SV=2	1542100000	17423000000	6565500000	11.2982	4.25751	RNF2
Q06587;B4DVB5;B4DW57;A0A024RCR9	RING1	>sp|Q06587|RING1_HUMAN E3 ubiquitin-protein ligase RING1 OS=Homo sapiens GN=RING1 PE=1 SV=2;>tr|B4DVB5|B4DVB5_HUMAN cDNA FLJ56724, highly similar to Polycomb complex protein RING1 OS=Homo sapiens PE=2 SV=1;>tr|B4DW57|B4DW57_HUMAN cDNA FLJ51343, highly simi	60296000	2289900000	1239500000	37.9776	20.5569	RING1
Q8IY57	YAF2	>sp|Q8IY57|YAF2_HUMAN YY1-associated factor 2 OS=Homo sapiens GN=YAF2 PE=1 SV=3	93767000	1349600000	617800000	14.3931	6.58867	YAF2
Q8NDX5;A5YM43;E7EX82;B4E2T1	PHC3	>sp|Q8NDX5|PHC3_HUMAN Polyhomeotic-like protein 3 OS=Homo sapiens GN=PHC3 PE=1 SV=1;>tr|A5YM43|A5YM43_HUMAN PHC3 protein OS=Homo sapiens GN=PHC3 PE=2 SV=1;>tr|E7EX82|E7EX82_HUMAN Polyhomeotic-like protein 3 OS=Homo sapiens GN=PHC3 PE=1 SV=1;>tr|B4E2T1|B4E2	508560000	3823700000	236100000	7.51868	0.464252	PHC3
Q9HC52	CBX8	>sp|Q9HC52|CBX8_HUMAN Chromobox protein homolog 8 OS=Homo sapiens GN=CBX8 PE=1 SV=3	352480000	2840700000	298290000	8.05918	0.846261	CBX8
B2RXH1;Q59GP6;P78364;J3KQH6;Q6GMQ3;Q6N083	PHC1;DKFZp686A1782	>tr|B2RXH1|B2RXH1_HUMAN Polyhomeotic homolog 1 (Drosophila) OS=Homo sapiens GN=PHC1 PE=2 SV=1;>tr|Q59GP6|Q59GP6_HUMAN Polyhomeotic-like protein 1 variant (Fragment) OS=Homo sapiens PE=1 SV=1;>sp|P78364|PHC1_HUMAN Polyhomeotic-like protein 1 OS=Homo sapiens	26673000	2652600000	17922000	99.4489	0.671915	PHC1;DKFZp686A1782
A0A0S2Z5B2;O00257;A0A0S2Z4Q9	CBX4	>tr|A0A0S2Z5B2|A0A0S2Z5B2_HUMAN Chromobox homolog 4 (Pc class homolog, Drosophila), isoform CRA_a (Fragment) OS=Homo sapiens GN=CBX4 PE=2 SV=1;>sp|O00257|CBX4_HUMAN E3 SUMO-protein ligase CBX4 OS=Homo sapiens GN=CBX4 PE=1 SV=3;>tr|A0A0S2Z4Q9|A0A0S2Z4Q9_HUM	385940000	2281500000	956300000	5.91154	2.47785	CBX4
B7ZLY0;A0A0A0MSI2;Q8IXK0;B3KPJ4;B4DG61;P78365	PHC2;HPH2	>tr|B7ZLY0|B7ZLY0_HUMAN PHC2 protein OS=Homo sapiens GN=PHC2 PE=2 SV=1;>tr|A0A0A0MSI2|A0A0A0MSI2_HUMAN Polyhomeotic-like protein 2 OS=Homo sapiens GN=PHC2 PE=1 SV=1;>sp|Q8IXK0|PHC2_HUMAN Polyhomeotic-like protein 2 OS=Homo sapiens GN=PHC2 PE=1 SV=1;>tr|B3K	375010000	2834800000	193720000	7.55927	0.516573	PHC2;HPH2
Q8N488	RYBP	>sp|Q8N488|RYBP_HUMAN RING1 and YY1-binding protein OS=Homo sapiens GN=RYBP PE=1 SV=2	281340000	800410000	228900000	2.84499	0.813606	RYBP
Q14781	CBX2	>sp|Q14781|CBX2_HUMAN Chromobox protein homolog 2 OS=Homo sapiens GN=CBX2 PE=1 SV=2	134150000	709390000	187880000	5.28804	1.40052	CBX2
B3KMZ7;Q96GD3;B4DWE6	SCMH1	>tr|B3KMZ7|B3KMZ7_HUMAN cDNA FLJ13062 fis, clone NT2RP3001672, highly similar to Polycomb protein SCMH1 OS=Homo sapiens PE=2 SV=1;>sp|Q96GD3|SCMH1_HUMAN Polycomb protein SCMH1 OS=Homo sapiens GN=SCMH1 PE=1 SV=1;>tr|B4DWE6|B4DWE6_HUMAN cDNA FLJ60920, highly	72602000	346850000	46667000	4.77742	0.642778	SCMH1
B3KPJ8;A0A0S2Z5X6;Q969R5;A0A0S2Z5Q2	L3MBTL2	>tr|B3KPJ8|B3KPJ8_HUMAN cDNA FLJ31881 fis, clone NT2RP7002829, highly similar to Lethal(3)malignant brain tumor-like 2 protein OS=Homo sapiens PE=2 SV=1;>tr|A0A0S2Z5X6|A0A0S2Z5X6_HUMAN L(3)mbt-like 2 (Drosophila), isoform CRA_e (Fragment) OS=Homo sapiens G	558720000	388180000	1948900000	0.694767	3.48815	L3MBTL2
Q8IWI9;B9EGR5	MGA	>tr|H3BU53|H3BU53_HUMAN MAX gene-associated protein (Fragment) OS=Homo sapiens GN=MGA PE=1 SV=1;>tr|B4DVS1|B4DVS1_HUMAN cDNA FLJ55596, moderately similar to Mus musculus MAX gene associated (Mga), mRNA (Fragment) OS=Homo sapiens PE=2 SV=1	2076500000	1747000000	22054000000	0.84132	10.6208	MGA
B0QXZ6;O95503	CBX6	>tr|B0QXZ6|B0QXZ6_HUMAN Chromobox protein homolog 6 OS=Homo sapiens GN=CBX6 PE=1 SV=1;>sp|O95503|CBX6_HUMAN Chromobox protein homolog 6 OS=Homo sapiens GN=CBX6 PE=1 SV=1	0	23524000	0	#DIV/0!	#DIV/0!	CBX6
H3BU53;B4DVS1	MGA	>sp|Q8IWI9|MGAP_HUMAN MAX gene-associated protein OS=Homo sapiens GN=MGA PE=1 SV=3;>tr|B9EGR5|B9EGR5_HUMAN MGA protein OS=Homo sapiens GN=MGA PE=2 SV=1	0	16037000	1268300000	#DIV/0!	#DIV/0!	MGA
A0A024RBY0;A0A024RBZ7;Q9UN30	SCML1	>tr|A0A024RBY0|A0A024RBY0_HUMAN Sex comb on midleg-like 1 (Drosophila), isoform CRA_c OS=Homo sapiens GN=SCML1 PE=4 SV=1;>tr|A0A024RBZ7|A0A024RBZ7_HUMAN Sex comb on midleg-like 1 (Drosophila), isoform CRA_b OS=Homo sapiens GN=SCML1 PE=4 SV=1;>sp|Q9UN30|SCM	34868000	47123000	95058000	1.35147	2.72622	SCML1
Q92769;B3KUJ5	HDAC2	>sp|Q92769|HDAC2_HUMAN Histone deacetylase 2 OS=Homo sapiens GN=HDAC2 PE=1 SV=2;>tr|B3KUJ5|B3KUJ5_HUMAN Histone deacetylase OS=Homo sapiens PE=2 SV=1	669740000	683460000	748190000	1.02049	1.11714	HDAC2
Q9UQR0;B4DZR9	SCML2	>sp|Q9UQR0|SCML2_HUMAN Sex comb on midleg-like protein 2 OS=Homo sapiens GN=SCML2 PE=1 SV=1;>tr|B4DZR9|B4DZR9_HUMAN cDNA FLJ54781, highly similar to Sex comb on midleg-like protein 2 OS=Homo sapiens PE=2 SV=1	249020000	159920000	193750000	0.642197	0.77805	SCML2
tr|Q99NA9|1	PCGF6	>tr|Q99NA9|1 Polycomb group RING finger protein 6 OS=Mus musculus GN=Pcgf6 PE=1 SV=1	459130000	462450000	12955000000	1.00723	28.2164	PCGF6
Q53F82;A0A0S2Z3K8;O75461;Q6Q9Z7;B7Z1I8;Q53FX2	E2F6	>tr|Q53F82|Q53F82_HUMAN E2F transcription factor 6 isoform 1 variant (Fragment) OS=Homo sapiens PE=2 SV=1;>tr|A0A0S2Z3K8|A0A0S2Z3K8_HUMAN E2F transcription factor 6 isoform 1 (Fragment) OS=Homo sapiens GN=E2F6 PE=2 SV=1;>sp|O75461|E2F6_HUMAN Transcription	334170000	217700000	1303900000	0.651465	3.90191	E2F6
A0A024RDY4;Q14186;Q5JSB5;B7Z569;A0A024RBZ0	TFDP1;hCG_1982709	>tr|A0A024RDY4|A0A024RDY4_HUMAN Transcription factor Dp-1, isoform CRA_a OS=Homo sapiens GN=TFDP1 PE=3 SV=1;>sp|Q14186|TFDP1_HUMAN Transcription factor Dp-1 OS=Homo sapiens GN=TFDP1 PE=1 SV=1;>tr|Q5JSB5|Q5JSB5_HUMAN Transcription factor Dp-1 (Fragment) OS=	15146000	3741100	631320000	0.247003	41.6823	TFDP1;hCG_1982709
Q8TAX8;P61244;Q6V3B1;G3V563;G3V2R5;A0A024R682;G3V5L1;Q8IYC6;B4E0K3	MAX	>tr|Q8TAX8|Q8TAX8_HUMAN MYC associated factor X OS=Homo sapiens GN=MAX PE=2 SV=1;>sp|P61244|MAX_HUMAN Protein max OS=Homo sapiens GN=MAX PE=1 SV=1;>tr|Q6V3B1|Q6V3B1_HUMAN MAX protein OS=Homo sapiens GN=MAX PE=1 SV=1;>tr|G3V563|G3V563_HUMAN Protein max OS=H	169690000	246520000	1224100000	1.45277	7.21374	MAX
Q6IT96;Q13547;B5BU61;Q5TEE2;B4DSK9;B4DRG0	HDAC1	>tr|Q6IT96|Q6IT96_HUMAN Histone deacetylase OS=Homo sapiens GN=HDAC1 PE=2 SV=1;>sp|Q13547|HDAC1_HUMAN Histone deacetylase 1 OS=Homo sapiens GN=HDAC1 PE=1 SV=1;>tr|B5BU61|B5BU61_HUMAN Histone deacetylase OS=Homo sapiens GN=HDAC1 PE=2 SV=1;>tr|Q5TEE2|Q5TEE2_	3140900000	3056100000	3690300000	0.973001	1.17492	HDAC1
P61964;V9GZ59	WDR5	>sp|P61964|WDR5_HUMAN WD repeat-containing protein 5 OS=Homo sapiens GN=WDR5 PE=1 SV=1;>tr|V9GZ59|V9GZ59_HUMAN WD repeat-containing protein 5 (Fragment) OS=Homo sapiens GN=WDR5 PE=1 SV=8	3082200000	2508500000	6946800000	0.813867	2.25384	WDR5
Q5H9F3	BCORL1	>sp|Q5H9F3|BCORL_HUMAN BCL-6 corepressor-like protein 1 OS=Homo sapiens GN=BCORL1 PE=1 SV=1	316250000	334110000	585520000	1.05647	1.85145	BCORL1
Q93009;Q6U8A4;B7ZAX6;B7Z855;H3BND8;B7Z7T5	USP7	>sp|Q93009|UBP7_HUMAN Ubiquitin carboxyl-terminal hydrolase 7 OS=Homo sapiens GN=USP7 PE=1 SV=2;>tr|Q6U8A4|Q6U8A4_HUMAN Ubiquitin-specific protease 7 isoform (Fragment) OS=Homo sapiens PE=2 SV=1;>tr|B7ZAX6|B7ZAX6_HUMAN cDNA, FLJ79340, highly similar to Ubi	3495800000	4860400000	6838700000	1.39035	1.95626	USP7
H9A532;Q6W2J9;E3UVQ2;H7BYY2	BCOR;BCOR-RARA	>tr|H9A532|H9A532_HUMAN BCL6 corepressor-cyclin B3 fusion protein OS=Homo sapiens PE=2 SV=1;>sp|Q6W2J9|BCOR_HUMAN BCL-6 corepressor OS=Homo sapiens GN=BCOR PE=1 SV=1;>tr|E3UVQ2|E3UVQ2_HUMAN BCL6 corepressor/retinoic acid receptor alpha fusion protein OS=Ho	441800000	667330000	583800000	1.51048	1.32141	BCOR;BCOR-RARA
J3KNZ9;B3KTZ7;A0A024QZC5;Q9HAH7	FBRS;FBS1	>tr|J3KNZ9|J3KNZ9_HUMAN Probable fibrosin-1 OS=Homo sapiens GN=FBRS PE=1 SV=1;>tr|B3KTZ7|B3KTZ7_HUMAN cDNA FLJ39003 fis, clone NT2RI2024313, highly similar to Probable fibrosin-1 long transcript protein OS=Homo sapiens PE=2 SV=1;>tr|A0A024QZC5|A0A024QZC5_H	302980000	401620000	360330000	1.32557	1.18929	FBRS;FBS1
N0E4C7;Q5SRQ6;P67870;Q5SRQ3	CSNK2B;CSNK2B-LY6G5B-1181	>tr|N0E4C7|N0E4C7_HUMAN Casein kinase II subunit beta OS=Homo sapiens GN=CSNK2B PE=2 SV=1;>tr|Q5SRQ6|Q5SRQ6_HUMAN Casein kinase II subunit beta OS=Homo sapiens GN=CSNK2B PE=1 SV=2;>sp|P67870|CSK2B_HUMAN Casein kinase II subunit beta OS=Homo sapiens GN=CSNK	1139100000	926770000	1810600000	0.813598	1.5895	CSNK2B;CSNK2B-LY6G5B-1181
						0.771443	0.989525	CSNK2A2
E7EU96;B2R6D7;Q5U5J2;P68400;Q2I0Y7;B5BUH5;Q8NEV1	CSNK2A1;CSNK2A3	>tr|E7EU96|E7EU96_HUMAN Casein kinase II subunit alpha OS=Homo sapiens GN=CSNK2A1 PE=1 SV=1;>tr|B2R6D7|B2R6D7_HUMAN cDNA, FLJ92904, highly similar to Homo sapiens casein kinase 2, alpha 1 polypeptide (CSNK2A1), mRNA OS=Homo sapiens PE=2 SV=1;>tr|Q5U5J2|Q5U	1670700000	1353400000	2643000000	0.81008	1.58197	CSNK2A1;CSNK2A3
Majority protein IDs	Gene names	Fasta headers	LFQ intensity IPP1GAL4	LFQ intensity ParentalGal4	LFQ ratio IP/CTRL	Log2 LFQ ratio	Gene names
Q9BSM1	PCGF1	>sp|Q9BSM1|PCGF1_HUMAN Polycomb group RING finger protein 1 OS=Homo sapiens GN=PCGF1 PE=1 SV=2;>tr|Q9BSM1-3|1 Isoform 2 of Polycomb group RING finger protein 1 OS=Mus musculus GN=PCGF1 PE=1 SV=1	1596800000	10784000	148.071	7.21015	PCGF1
Q06587	RING1	sp|Q06587|RING1_HUMAN E3 ubiquitin-protein ligase RING1 OS=Homo sapiens OX=9606 GN=RING1 PE=1 SV=2	114560000	4524100	25.3222	4.66233	RING1
Q6W2J9;H7BYY2	BCOR	sp|Q6W2J9|BCOR_HUMAN BCL-6 corepressor OS=Homo sapiens OX=9606 GN=BCOR PE=1 SV=1;tr|H7BYY2|H7BYY2_HUMAN BCL-6 corepressor (Fragment) OS=Homo sapiens OX=9606 GN=BCOR PE=1 SV=1	2169500000	0	#DIV/0!	#DIV/0!	BCOR
Q99496;X6RFN3	RNF2	sp|Q99496|RING2_HUMAN E3 ubiquitin-protein ligase RING2 OS=Homo sapiens OX=9606 GN=RNF2 PE=1 SV=1;tr|X6RFN3|X6RFN3_HUMAN E3 ubiquitin-protein ligase RING2 (Fragment) OS=Homo sapiens OX=9606 GN=RNF2 PE=1 SV=2	100330000	6682900	15.0129	3.90813	RNF2
E5RJR5;P63208	SKP1	tr|E5RJR5|E5RJR5_HUMAN S-phase kinase-associated protein 1 OS=Homo sapiens OX=9606 GN=SKP1 PE=1 SV=1;sp|P63208|SKP1_HUMAN S-phase kinase-associated protein 1 OS=Homo sapiens OX=9606 GN=SKP1 PE=1 SV=2	176760000	9288800	19.0294	4.25016	SKP1
Q93009;H3BND8;F5H2X1	USP7	sp|Q93009|UBP7_HUMAN Ubiquitin carboxyl-terminal hydrolase 7 OS=Homo sapiens OX=9606 GN=USP7 PE=1 SV=2;tr|H3BND8|H3BND8_HUMAN Ubiquitin carboxyl-terminal hydrolase 7 (Fragment) OS=Homo sapiens OX=9606 GN=USP7 PE=1 SV=1;tr|F5H2X1|F5H2X1_HUMAN Ubiquitin carb	680700000	101730000	6.69124	2.74227	USP7
Q5H9F3	BCORL1	sp|Q5H9F3|BCORL_HUMAN BCL-6 corepressor-like protein 1 OS=Homo sapiens OX=9606 GN=BCORL1 PE=1 SV=1	519270000	0	#DIV/0!	#DIV/0!	BCORL1
Q8NHM5;F8WBN2;F6SRV7	KDM2B	sp|Q8NHM5|KDM2B_HUMAN Lysine-specific demethylase 2B OS=Homo sapiens OX=9606 GN=KDM2B PE=1 SV=1;tr|F8WBN2|F8WBN2_HUMAN Lysine-specific demethylase 2B (Fragment) OS=Homo sapiens OX=9606 GN=KDM2B PE=1 SV=1;tr|F6SRV7|F6SRV7_HUMAN Lysine-specific demethylase 2	212270000	0	#DIV/0!	#DIV/0!	KDM2B
Q8IY57	YAF2	sp|Q8IY57|YAF2_HUMAN YY1-associated factor 2 OS=Homo sapiens OX=9606 GN=YAF2 PE=1 SV=3	4405000	0	#DIV/0!	#DIV/0!	YAF2
A0A075B6Q3;H7C4B2	BCORL1	tr|A0A075B6Q3|A0A075B6Q3_HUMAN BCL-6 corepressor-like protein 1 (Fragment) OS=Homo sapiens OX=9606 GN=BCORL1 PE=1 SV=1;tr|H7C4B2|H7C4B2_HUMAN BCL-6 corepressor-like protein 1 (Fragment) OS=Homo sapiens OX=9606 GN=BCORL1 PE=1 SV=1	11623000	0	#DIV/0!	#DIV/0!	BCORL1
Majority protein IDs	Gene names	Fasta headers	LFQ intensity Dublin	LFQ intensity P3	LFQ intensity P4	LFQ intensity P5	LFQ ratio P3/CTRL	LFQ ratio P4/CTRL	LFQ ratio P5/CTRL	Gene names
Q8IY57;B4DJQ9	YAF2	>sp|Q8IY57|YAF2_HUMAN YY1-associated factor 2 OS=Homo sapiens GN=YAF2 PE=1 SV=3;>tr|B4DJQ9|B4DJQ9_HUMAN cDNA FLJ57510, highly similar to YY1-associated factor 2 OS=Homo sapiens PE=2 SV=1	0	204870000	876130000	202140000	#DIV/0!	#DIV/0!	#DIV/0!	YAF2
Q99496;X6RFN3	RNF2	>sp|Q99496|RING2_HUMAN E3 ubiquitin-protein ligase RING2 OS=Homo sapiens GN=RNF2 PE=1 SV=1;>tr|X6RFN3|X6RFN3_HUMAN E3 ubiquitin-protein ligase RING2 (Fragment) OS=Homo sapiens GN=RNF2 PE=1 SV=2	233730000	2036400000	11396000000	3133800000	8.71262	48.7571	13.4078	RNF2
Q06587;B4DW57;B4DVB5;A0A024RCR9	RING1	>sp|Q06587|RING1_HUMAN E3 ubiquitin-protein ligase RING1 OS=Homo sapiens GN=RING1 PE=1 SV=2;>tr|B4DW57|B4DW57_HUMAN cDNA FLJ51343, highly similar to Polycomb complex protein RING1 OS=Homo sapiens PE=2 SV=1;>tr|B4DVB5|B4DVB5_HUMAN cDNA FLJ56724, highly simi	420760000	4439800000	17481000000	6292400000	10.5519	41.5462	14.9548	RING1
Q8NDX5;A5YM43;E7EX82;B4E2T1;B4DYD1	PHC3	>sp|Q8NDX5|PHC3_HUMAN Polyhomeotic-like protein 3 OS=Homo sapiens GN=PHC3 PE=1 SV=1;>tr|A5YM43|A5YM43_HUMAN PHC3 protein OS=Homo sapiens GN=PHC3 PE=2 SV=1;>tr|E7EX82|E7EX82_HUMAN Polyhomeotic-like protein 3 OS=Homo sapiens GN=PHC3 PE=1 SV=1;>tr|B4E2T1|B4E2	56033000	173530000	395220000	236890000	3.09693	7.05334	4.22769	PHC3
B7ZLY0;A0A0A0MSI2;Q8IXK0;B3KPJ4;B4DG61	PHC2	>tr|B7ZLY0|B7ZLY0_HUMAN PHC2 protein OS=Homo sapiens GN=PHC2 PE=2 SV=1;>tr|A0A0A0MSI2|A0A0A0MSI2_HUMAN Polyhomeotic-like protein 2 OS=Homo sapiens GN=PHC2 PE=1 SV=1;>sp|Q8IXK0|PHC2_HUMAN Polyhomeotic-like protein 2 OS=Homo sapiens GN=PHC2 PE=1 SV=1;>tr|B3K	17323000	10368000	568400000	15049000	0.598511	32.8119	0.868729	PHC2
B2RXH1;Q59GP6;P78364;Q6GMQ3;J3KQH6;B4DF21;Q6N083	PHC1;DKFZp686A1782	>tr|B2RXH1|B2RXH1_HUMAN Polyhomeotic homolog 1 (Drosophila) OS=Homo sapiens GN=PHC1 PE=2 SV=1;>tr|Q59GP6|Q59GP6_HUMAN Polyhomeotic-like protein 1 variant (Fragment) OS=Homo sapiens PE=1 SV=1;>sp|P78364|PHC1_HUMAN Polyhomeotic-like protein 1 OS=Homo sapiens	35944000	0	213130000	23735000	0	5.9295	0.660333	PHC1;DKFZp686A1782
tr|Q3UK78|1;Q86SE9	PCGF5	>tr|Q3UK78|1 Polycomb group RING finger protein 5 OS=Mus musculus GN=Pcgf5 PE=1 SV=1;>sp|Q86SE9|PCGF5_HUMAN Polycomb group RING finger protein 5 OS=Homo sapiens GN=PCGF5 PE=1 SV=1	24013000	29961000	17231000	2131500000	1.2477	0.71757	88.7644	PCGF5
tr|Q8BTQ0|1;B4DTN5;Q3KNV8;B3KQ06;B3KWT8;C9J3G7	PCGF3	>tr|Q8BTQ0|1 Polycomb group RING finger protein 3 OS=Mus musculus GN=PcgF3 PE=1 SV=1;>tr|B4DTN5|B4DTN5_HUMAN cDNA FLJ54810, highly similar to Homo sapiens polycomb group ring finger 3 (PCGF3), mRNA OS=Homo sapiens PE=2 SV=1;>sp|Q3KNV8|PCGF3_HUMAN Polycomb	15695000	8965900000	24329000	21954000	571.258	1.55011	1.39879	PCGF3
Q8IWI9;B9EGR5	MGA	>sp|Q8IWI9|MGAP_HUMAN MAX gene-associated protein OS=Homo sapiens GN=MGA PE=1 SV=3;>tr|B9EGR5|B9EGR5_HUMAN MGA protein OS=Homo sapiens GN=MGA PE=2 SV=1	171990000	358340000	130710000	285430000	2.08349	0.759986	1.65957	MGA
A0A0C4DGG3;B7ZB05;B4DSN4;Q8NHM5	KDM2B	>tr|A0A0C4DGG3|A0A0C4DGG3_HUMAN Lysine-specific demethylase 2B OS=Homo sapiens GN=KDM2B PE=1 SV=1;>tr|B7ZB05|B7ZB05_HUMAN cDNA, FLJ79369, highly similar to JmjC domain-containing histone demethylation protein 1B (EC 1.14.11.-) OS=Homo sapiens PE=2 SV=1;>tr	7041800	269410000	7658000	13786000	38.2587	1.08751	1.95774	KDM2B
J3KNZ9;Q9HAH7;B3KTZ7;A0A024QZC5	FBRS;FBS1	>tr|J3KNZ9|J3KNZ9_HUMAN Probable fibrosin-1 OS=Homo sapiens GN=FBRS PE=1 SV=1;>sp|Q9HAH7|FBRS_HUMAN Probable fibrosin-1 OS=Homo sapiens GN=FBRS PE=1 SV=3;>tr|B3KTZ7|B3KTZ7_HUMAN cDNA FLJ39003 fis, clone NT2RI2024313, highly similar to Probable fibrosin-1 l	25173000	1862200000	36577000	2417500000	73.9761	1.45303	96.0354	FBRS;FBS1
Q09472;Q7Z6C1	EP300	>sp|Q09472|EP300_HUMAN Histone acetyltransferase p300 OS=Homo sapiens GN=EP300 PE=1 SV=2;>tr|Q7Z6C1|Q7Z6C1_HUMAN EP300 protein (Fragment) OS=Homo sapiens GN=EP300 PE=2 SV=1	36659000	210970000	27528000	107840000	5.75493	0.750921	2.94171	EP300
N0E4C7;Q5SRQ6;P67870;Q5SRQ3;N0E466;N0E472;A0A0G2JM12	CSNK2B;CSNK2B-LY6G5B-1181;CSNK2B-LY6G5B--991	>tr|N0E4C7|N0E4C7_HUMAN Casein kinase II subunit beta OS=Homo sapiens GN=CSNK2B PE=2 SV=1;>tr|Q5SRQ6|Q5SRQ6_HUMAN Casein kinase II subunit beta OS=Homo sapiens GN=CSNK2B PE=1 SV=2;>sp|P67870|CSK2B_HUMAN Casein kinase II subunit beta OS=Homo sapiens GN=CSNK	6359700	4235600000	25916000	4354000000	666.006	4.07503	684.623	CSNK2B;
P19784;H3BSA1	CSNK2A2	>sp|P19784|CSK22_HUMAN Casein kinase II subunit alpha OS=Homo sapiens GN=CSNK2A2 PE=1 SV=1;>tr|H3BSA1|H3BSA1_HUMAN Casein kinase II subunit alpha (Fragment) OS=Homo sapiens GN=CSNK2A2 PE=1 SV=2	135010000	1197700000	231240000	1654900000	8.87119	1.71276	12.2576	CSNK2A2
E7EU96;B5BUH5;B2R6D7;Q5U5J2;P68400;Q2I0Y7;Q8NEV1	CSNK2A1;CSNK2A3	>tr|E7EU96|E7EU96_HUMAN Casein kinase II subunit alpha OS=Homo sapiens GN=CSNK2A1 PE=1 SV=1;>tr|B5BUH5|B5BUH5_HUMAN Casein kinase II alpha 1 subunit isoform a (Fragment) OS=Homo sapiens GN=CSNK2A1 PE=2 SV=1;>tr|B2R6D7|B2R6D7_HUMAN cDNA, FLJ92904, highly si	89707000	1494900000	177400000	2363500000	16.6643	1.97755	26.3469	CSNK2A1;CSNK2A3
tr|P25916|1;Q5U0M5;R4GMX3;P35226;Q5T8Z4;Q6IB93	COMMD3-BMI1;BMI1;COMMD3	>tr|P25916|1 Polycomb complex protein BMI-1 OS=Mus musculus GN=Bmi1 PE=1 SV=1;>tr|Q5U0M5|Q5U0M5_HUMAN B lymphoma Mo-MLV insertion region (Mouse) OS=Homo sapiens PE=2 SV=1;>tr|R4GMX3|R4GMX3_HUMAN Protein COMMD3-BMI1 OS=Homo sapiens GN=COMMD3-BMI1 PE=4 SV=1;	16036000	9851000	43637000000	9823600	0.614305	2721.19	0.612597	COMMD3-BMI1;BMI1;COMMD3
Q9HC52	CBX8	>sp|Q9HC52|CBX8_HUMAN Chromobox protein homolog 8 OS=Homo sapiens GN=CBX8 PE=1 SV=3	41284000	64728000	414440000	27633000	1.56787	10.0388	0.669339	CBX8
A0A0S2Z5B2;O00257;I3L4F1;A0A0S2Z4Q9	CBX4	>tr|A0A0S2Z5B2|A0A0S2Z5B2_HUMAN Chromobox homolog 4 (Pc class homolog, Drosophila), isoform CRA_a (Fragment) OS=Homo sapiens GN=CBX4 PE=2 SV=1;>sp|O00257|CBX4_HUMAN E3 SUMO-protein ligase CBX4 OS=Homo sapiens GN=CBX4 PE=1 SV=3;>tr|I3L4F1|I3L4F1_HUMAN E3 SU	62098000	85044000	68904000	27496000	1.36951	1.1096	0.442784	CBX4
Q14781	CBX2	>sp|Q14781|CBX2_HUMAN Chromobox protein homolog 2 OS=Homo sapiens GN=CBX2 PE=1 SV=2	32653000	0	73086000	16770000	0	2.23826	0.513582	CBX2
Q5H9F3;H7C4B2	BCORL1	>sp|Q5H9F3|BCORL_HUMAN BCL-6 corepressor-like protein 1 OS=Homo sapiens GN=BCORL1 PE=1 SV=1;>tr|H7C4B2|H7C4B2_HUMAN BCL-6 corepressor-like protein 1 (Fragment) OS=Homo sapiens GN=BCORL1 PE=1 SV=1	458170000	9981800000	552700000	3589600000	21.7862	1.20632	7.83465	BCORL1
H9A532;Q6W2J9;E3UVQ2;H7BYY2	BCOR;BCOR-RARA	>tr|H9A532|H9A532_HUMAN BCL6 corepressor-cyclin B3 fusion protein OS=Homo sapiens PE=2 SV=1;>sp|Q6W2J9|BCOR_HUMAN BCL-6 corepressor OS=Homo sapiens GN=BCOR PE=1 SV=1;>tr|E3UVQ2|E3UVQ2_HUMAN BCL6 corepressor/retinoic acid receptor alpha fusion protein OS=Ho	295900000	3491700000	283170000	603360000	11.8003	0.956979	2.03907	BCOR;BCOR-RARA
Q8WXX7;Q75MQ7;H7C090;B4DLG0;A0A024RDL5;Q75MD7	AUTS2	>sp|Q8WXX7|AUTS2_HUMAN Autism susceptibility gene 2 protein OS=Homo sapiens GN=AUTS2 PE=1 SV=1;>tr|Q75MQ7|Q75MQ7_HUMAN Putative uncharacterized protein AUTS2 (Fragment) OS=Homo sapiens GN=AUTS2 PE=4 SV=1;>tr|H7C090|H7C090_HUMAN Autism susceptibility gene 2	0	36355000	0	0	#DIV/0!	#DIV/0!	#DIV/0!	AUTS2

## Sheet: Sheet3
		PCGF1	PCGF2	PCGF3	PCGF4	PCGF5	PCGF6
	PCGF1	100	2.40784	0	0	0	2.90746
	PCGF2/MEL18	0	132.953	0	0	0	1.16319
	PCGF3	0	0	571.258	1.55011	1.39879	0
	PCGF4/BMI1	0	0	0.614305	2721.19	0	0
	PCGF5		0	1.2477	0.71757	88.7644	0
	PCGF6	0	1.00723	0	0	0.612597	28.2164
	RING1B	15.0129	11.2982	8.71262	48.7571	13.4078	4.25751
	RYBP	0	2.84499	0	0	0	0.813606
	YAF2	100	14.3931	100	100	100	6.58867
	RING1A	25.3222	37.9776	10.5519	41.5462	14.9548	20.5569
PRC1.2	PHC1	0	99.4489	0	5.9295	0.660333	0.671915
PRC1.4	PHC2	0	7.55927	0.598511	32.8119	0.868729	0.516573
	PHC3	0	7.51868	3.09693	7.05334	4.22769	0.464252
	CBX2	0	5.28804	0	2.23826	0.513582	1.40052
	CBX4	0	5.91154	1.36951	1.1096	0.442784	2.47785
	CBX6	0	100	0	0	0	0
	CBX8	0	8.05918	1.56787	10.0388	0.669339	0.846261
	SCMH1	0	4.77742	0	0	0	0.642778
	SCML1	0	1.35147	0	0	0	2.72622
	SCML2	0	0.642197	0	0	0	0.77805
PRC1.1	SKP1	19.0294	0	2.38818	0.123548	0.731937	0
	BcoR	100	1.51048	11.8003	0.956979	0	1.32141
	BcoRL1	100	1.05647	21.7862	1.20632	7.83465	1.85145
	KDM2B	100	0	38.2587	1.08751	1.95774	0
	USP7	6.69124	1.39035	3.62679	1.09967	0.822724	1.95626
PRC1.6	L3MBTL2	0	0.694767	2.5091	1.24855	0.807181	3.48815
	HP1	0	0	0	0	0	0
	E2F6	0	0.651465	0	0	0	3.90191
	Dp-1	0	0.247003	0	0	0	41.6823
	WDR5	0.709131	0.813867	0.499922	0.44844	0.251279	2.25384
	MAX	0	1.45277	0	0	0	7.21374
	MGA	0	0.84132	2.08349	0.759986	1.65957	10.6208
	HDAC1	1.22619	0.973001	0.127017	0.489947	0.210849	1.17492
	HDAC2	1.0222	1.02049	0.577648	0.705629	0.388606	1.11714
PRC1.3	AUTS2	0	0	100	0	0	0
PRC1.5	FBRS	0	1.32557	73.9761	1.45303	96.0354	1.18929
	FBRSL1	0	0	0	0	0	0
	CSNK2B	0	0.813598	666.006	4.07503	684.623	1.5895
	CSNK2A1	0	0.81008	16.6643	1.97755	26.3469	1.58197
	CSNK2A2	0	0.771443	8.87119	1.71276	12.2576	0.989525
	EP300	0	1.25914	5.75493	0.750921	2.94171	2.05641
