# Supplementary material for: Functional Landscape of PCGF Proteins Reveals Both RING1A/B-Dependent-and RING1A/B-Independent-Specific Activities
Source: Mol Cell. 2019 Jun 6;74(5):1037–1052.e7. doi: 10.1016/j.molcel.2019.04.002 (PMC6561742; doi:10.1016/j.molcel.2019.04.002)
Supplement: Table S5. Gene Expression in PCGF KO ESC, Related to Figure 4 — Expression values of all RefSeq genes in the different PCGF KO mESC lines. [file mmc6.xlsx]

## Sheet: E14vsP1KO
baseMean	log2FoldChange	lfcSE	stat	pvalue	padj	Counts_E14	Counts_P124KO	Counts_P1KO	Counts_P24KO	Counts_P356KO	Counts_P35KO	Counts_P6KO	GeneSymbol	DEG
520.48	-2.77	0.14	-19.96	1.22934e-88	2.09577e-84	759.63	439.19	109.52	664.73	768.73	582.35	319.19	Serpinb9b	Downregulated
629.31	2.07	0.12	17.97	3.20665e-72	2.73335e-68	226.11	846.33	951.8	592.33	467.67	463.97	856.95	Pramef8	Upregulated
119.44	5.07	0.3	17.12	9.72997e-66	5.52922e-62	10.37	26.79	347.53	18.89	140.75	205.83	85.88	Tsc22d3	Upregulated
228.16	-4.47	0.29	-15.32	5.59723e-53	2.38554e-49	262.08	20.72	9.9	108.26	411.17	21.68	763.33	Zscan4a	Downregulated
187.76	-3.84	0.26	-14.98	1.05144e-50	3.58499e-47	291.01	3.49	19.2	368.52	143.07	262.3	226.75	Pcgf1	Downregulated
329.94	1.9	0.13	14.67	1.06206e-48	3.01766e-45	226.1	207.7	841.75	302.31	197.25	426.76	107.67	Slc1a4	NotDE
270.76	-3.47	0.24	-14.28	2.7182e-46	6.61997e-43	226.44	45.76	18.17	136.73	651.45	42.76	774.02	Gm2022	Downregulated
80.9	5.24	0.37	14.09	4.26074e-45	9.07963e-42	6.49	30.1	244.58	30.59	93.75	119.17	41.64	Atf3	Upregulated
238	-4.06	0.29	-13.99	1.88666e-44	3.57374e-41	203.04	26.37	10.17	116.67	559.23	23.18	727.37	Zscan4d	Downregulated
234.3	-2.25	0.16	-13.8	2.41592e-43	3.815e-40	394.4	98.76	79.99	118.34	422.69	458.04	67.85	Fgfbp1	Downregulated
354.87	-1.91	0.14	-13.8	2.46158e-43	3.815e-40	523.45	323.27	135.96	357.94	476.47	393.03	273.99	Myc	NotDE
386.16	-1.74	0.13	-13.67	1.5123e-42	2.14848e-39	525.11	525.7	155.33	395.56	314.77	345	441.65	Tlcd1	NotDE
767.96	2.13	0.16	13.62	3.22873e-42	4.23411e-39	348.8	1179.11	1527.08	620.33	629.94	449.32	621.12	Txnip	Upregulated
250.65	-2.83	0.21	-13.55	7.57652e-42	9.22604e-39	276.96	313.23	36.56	179.58	281.61	386.28	280.32	Serping1	Downregulated
397	-1.65	0.12	-13.51	1.45986e-41	1.65918e-38	623.03	334.59	197.62	326.41	372.17	537.11	388.07	Pcolce	NotDE
924.66	-2.18	0.16	-13.39	7.04079e-41	7.50196e-38	1110.26	682.35	243.04	444.03	1919.15	787.59	1286.17	Slc16a3	Downregulated
93.98	3.21	0.24	13.35	1.15011e-40	1.15336e-37	37	36.41	342.73	27.39	19.02	178.07	17.22	Gm514	Upregulated
419.9	-1.81	0.14	-13.2	8.78087e-40	8.31646e-37	471.06	372.49	133.19	288.18	621.26	534.53	518.62	D630045M09Rik	NotDE
724.6	-1.47	0.11	-13.13	2.21502e-39	1.98745e-36	797.59	758.3	286.85	849.58	735.27	491.95	1152.64	Kit	NotDE
231.48	-2.48	0.19	-13.12	2.41486e-39	2.05843e-36	193.95	287.07	33.84	81.48	340.22	246.47	437.32	Pcolce2	Downregulated
54.58	-5.24	0.4	-13.11	2.72945e-39	2.2158e-36	273.46	8.5	6.15	9.94	58.79	10.99	14.2	Uba1y	Downregulated
412.77	-1.47	0.11	-13	1.2546e-38	9.72204e-36	690.67	238.68	247.95	723.5	111.89	675.99	200.69	Accsl	NotDE
271.38	-4.25	0.33	-12.93	3.04556e-38	2.25742e-35	161.18	13.29	7.48	40.55	796.03	8.16	872.94	Tmem92	Downregulated
71.25	3.73	0.29	12.75	3.2885e-37	2.33593e-34	12.98	10.04	171.49	33.21	93.38	53.58	124.09	Hpgd	Upregulated
149.16	2.38	0.19	12.67	8.19786e-37	5.59028e-34	58.71	139.28	304.14	55.92	223.56	150.64	111.89	Serinc2	Upregulated
170.09	1.85	0.15	12.62	1.64231e-36	1.07685e-33	120.29	195.32	434.51	123.76	90.04	74.77	151.95	Ocln	NotDE
233.81	1.77	0.14	12.57	3.17449e-36	2.0044e-33	156.98	183.09	535.36	128.92	42.9	548.93	40.47	Chac1	NotDE
123.6	-8.3	0.67	-12.47	1.03143e-35	6.27996e-33	560.49	1.09	1.86	3.06	297.57	0.75	0.36	Eif2s3y	Downregulated
105.06	3.16	0.25	12.46	1.2996e-35	7.63984e-33	17.85	11.99	158.49	16.09	85.63	262.09	183.32	Gm5091	Upregulated
773.22	-1.54	0.12	-12.45	1.44146e-35	8.19133e-33	902.78	768.13	308.25	924.64	647.21	935.51	926.01	Polr3g	NotDE
151.28	-3.84	0.31	-12.27	1.32431e-34	7.28287e-32	145.93	83.26	9.34	49.58	418.71	141.11	211.03	S100a6	Downregulated
313.8	-1.58	0.13	-12.2	3.2058e-34	1.70789e-31	401.55	509.8	132.66	302.22	336.82	339	174.53	Arhgdib	NotDE
440.6	-1.84	0.15	-12.14	6.28831e-34	3.24858e-31	588.09	535.82	161.5	437.42	540.72	318.11	502.53	Ldlr	NotDE
458.76	-2.3	0.19	-12.03	2.5552e-33	1.28121e-30	322.45	142.13	63.97	135.14	589.69	1115.91	842.07	1700013H16Rik	Downregulated
177.37	-2.85	0.24	-12.01	3.24622e-33	1.58119e-30	213.75	240.41	28.27	53.46	393.22	184.27	128.23	Krt42	Downregulated
97.35	-2.43	0.2	-11.89	1.3822e-32	6.54547e-30	329.24	15.9	59.95	62.33	26.71	128.5	58.82	Fam19a4	Downregulated
140.27	-2.37	0.2	-11.83	2.80506e-32	1.29245e-29	249.46	40.75	47.69	158.18	166.26	191.47	128.04	Pcyt1b	Downregulated
152.15	-3.62	0.31	-11.79	4.27592e-32	1.91831e-29	142.07	25.94	10.15	62.05	348.91	19.91	456.03	Zscan4c	Downregulated
210.76	-3.06	0.26	-11.76	5.93614e-32	2.59485e-29	153.12	33.13	17.59	96.95	504.47	40.24	629.84	Gm5039	Downregulated
123.87	-3.11	0.27	-11.69	1.38085e-31	5.88519e-29	168.34	100.07	17.11	123.02	136.6	136.34	185.63	Serpinb9	Downregulated
116.14	2.41	0.21	11.61	3.51448e-31	1.46134e-28	35.68	112.91	189.83	34.97	180.58	128.06	130.97	Capn2	Upregulated
74.27	2.72	0.24	11.54	8.4112e-31	3.33475e-28	40.22	29.65	263.85	24.59	42.59	57.02	61.99	B4galnt2	Upregulated
88.31	2.94	0.25	11.54	8.40223e-31	3.33475e-28	36.64	42.72	280.03	21.96	87.02	80.91	68.91	Mapk8ip2	Upregulated
342.71	-1.45	0.13	-11.52	1.00803e-30	3.90567e-28	430.71	432.66	156.85	187.14	463.97	281.01	446.6	Ddah1	NotDE
123.04	2.08	0.18	11.4	4.38119e-30	1.65979e-27	62.62	146.49	262.92	52.53	145.17	69.82	121.7	Arrdc4	Upregulated
402.9	-1.62	0.14	-11.33	9.39051e-30	3.48021e-27	654.12	284.68	210.79	374.61	367.64	759.87	168.6	Dmtn	NotDE
192.34	1.84	0.16	11.3	1.25041e-29	4.53553e-27	95.66	312.11	342.05	323.83	112.83	51.86	108.03	Ap1m2	NotDE
332.06	1.41	0.12	11.29	1.49104e-29	5.29568e-27	195.02	284.68	517.9	428.46	208.54	400.79	289.04	Tmem47	NotDE
96.86	-8.36	0.74	-11.23	3.06953e-29	1.06795e-26	465.83	73.67	1.33	44.91	90.97	1.33	0	Ddx3y	Downregulated
219.47	2.34	0.21	11.14	8.29301e-29	2.82758e-26	26.91	16.57	136.32	16.54	691.72	41.08	607.15	Stra8	Upregulated
124.51	-3.62	0.33	-11.09	1.41477e-28	4.72923e-26	113.23	71.91	8.8	72.42	172.56	171.32	261.33	Sdc2	Downregulated
384.31	-1.67	0.15	-11.08	1.62817e-28	5.3379e-26	719.7	569.51	223.07	392.03	192.24	540.08	53.53	Slc52a3	NotDE
136.35	-2.34	0.21	-11.02	3.05368e-28	9.82247e-26	247.83	90.24	46.43	79.73	51.04	391.67	47.51	Pkd1l2	Downregulated
158.02	-3.18	0.29	-11.01	3.47796e-28	1.09801e-25	121.98	20.06	13.06	44.94	178.23	174.92	552.92	Adcy2	Downregulated
323.4	1.38	0.13	10.95	6.67056e-28	2.06763e-25	247.23	252.05	644.64	236.85	306.6	280.57	295.84	Klf11	NotDE
101.48	2.39	0.22	10.94	7.41489e-28	2.25731e-25	33.38	43.82	174.91	53.98	126.13	65.8	212.33	Hebp2	Upregulated
342	1.58	0.14	10.9	1.1774e-27	3.52144e-25	201.13	245.66	600.76	249.24	611.57	175.15	310.46	Lsr	NotDE
377.06	-2.16	0.2	-10.87	1.52167e-27	4.47266e-25	677.27	415.91	149.58	366.88	460.31	375.96	193.51	Ngfr	Downregulated
694.44	1.52	0.14	10.86	1.79592e-27	5.1893e-25	516.99	389.54	1487.17	629.46	435.94	769.7	632.27	Arl14ep	NotDE
131.38	-2.8	0.26	-10.82	2.81844e-27	8.00814e-25	149.87	210.39	20.02	212.6	133	147.12	46.64	Emp1	Downregulated
246.89	2.08	0.2	10.68	1.2115e-26	3.38585e-24	189.11	129.47	805.35	163.82	95.26	256.72	88.5	Ddit3	Upregulated
80.7	2.45	0.23	10.66	1.53652e-26	4.22493e-24	36.63	42.08	201.48	38.78	178.82	12.22	54.88	Acot1	Upregulated
862.03	-1.11	0.1	-10.59	3.19309e-26	8.6406e-24	1024.92	1282.64	473.77	845.89	978.73	828.48	599.8	Hmgxb4	NotDE
303.57	-2.91	0.27	-10.58	3.52147e-26	9.38031e-24	97.58	319.54	11.23	113.22	520.18	349.76	713.45	Pramel6	Downregulated
237.88	-1.63	0.15	-10.56	4.67305e-26	1.22563e-23	340.81	171.56	108.44	432.03	93.75	493.37	25.17	Cdx2	NotDE
377.52	1.21	0.11	10.51	7.54532e-26	1.94898e-23	198.48	728.2	457.72	352.18	508.2	193.8	204.03	Tspyl1	NotDE
208.84	-1.52	0.14	-10.5	8.58481e-26	2.18439e-23	400.62	179.6	138	163.58	241.13	275.27	63.67	Cpsf4l	NotDE
883.24	-1.37	0.13	-10.47	1.23877e-25	3.10568e-23	666.64	1255.43	255.96	870.33	1610.85	761.41	762.05	Klhl13	NotDE
89.77	2.15	0.21	10.44	1.63387e-25	4.03685e-23	55.79	14.84	247.95	34.25	52.36	171.14	52.05	G0s2	Upregulated
135.95	-3.02	0.29	-10.39	2.61323e-25	6.36433e-23	187.88	143.83	21.63	53.02	166.39	215.38	163.53	Tgm1	Downregulated
529.29	-1.26	0.12	-10.34	4.73794e-25	1.13764e-22	708.74	799.11	293.08	879.69	383.19	538.46	102.75	Afap1	NotDE
194.4	-1.97	0.19	-10.3	6.90364e-25	1.63463e-22	158.33	163.06	39.95	152.46	280.43	220.79	345.79	Fam198b	NotDE
139.8	1.87	0.18	10.27	1.00926e-24	2.35697e-22	71.71	109.84	261.97	70.66	140.51	197.29	126.61	H2-Bl	NotDE
55.7	3.4	0.33	10.24	1.31934e-24	3.03948e-22	13.32	28.34	139.42	63.49	58.46	21.79	65.04	Slc44a3	Upregulated
132.73	-5.29	0.52	-10.21	1.72871e-24	3.92947e-22	124.33	6.98	2.67	37.46	179.64	13.46	564.59	Gm12794	Downregulated
313.51	1.3	0.13	10.17	2.59865e-24	5.82919e-22	191.46	128.84	472.81	416.19	292.74	291.75	400.77	Cxadr	NotDE
430.12	-1.25	0.12	-10.15	3.36246e-24	7.44458e-22	482.02	959.69	201.38	291.62	248.03	543.33	284.77	Ube2l6	NotDE
132.13	1.77	0.18	10.05	9.39256e-24	2.05288e-21	59.7	124.25	202.94	79.7	162.87	107.23	188.22	Zfp326	NotDE
610.52	-1.2	0.12	-10.03	1.09265e-23	2.35791e-21	802.91	463.72	349.83	689.58	548.07	820.95	598.57	Rcn1	NotDE
135.82	-4.22	0.42	-10.03	1.10735e-23	2.35977e-21	98.02	102.47	4.54	9.53	454.46	34.31	247.4	Crabp1	Downregulated
324.45	-1.33	0.13	-10.03	1.15596e-23	2.43294e-21	566.06	84.54	223.75	548.91	69.06	630.13	148.69	Patl2	NotDE
54.81	2.87	0.29	10.01	1.38103e-23	2.8712e-21	18.5	39.66	134.57	9.07	58.67	20.96	102.22	Msrb3	Upregulated
182.73	-4.65	0.47	-9.98	1.8784e-23	3.85818e-21	97.35	3.28	3.21	36.88	342.69	16.56	779.15	Gm13119	Downregulated
314.41	-1.12	0.11	-9.94	2.67805e-23	5.43517e-21	542.65	324.55	251.05	332.04	155.32	327.89	267.4	Nqo1	NotDE
207.23	-1.59	0.16	-9.91	3.74535e-23	7.51186e-21	344.47	163.7	112.45	232.36	109.38	272.5	215.72	Mras	NotDE
49.98	2.65	0.27	9.9	4.00661e-23	7.94242e-21	24.66	6.1	154.21	7.03	52.04	75.73	30.1	Amn	Upregulated
79.57	2.91	0.29	9.88	4.88136e-23	9.56522e-21	15.56	64.51	115.18	26.2	188.31	44.93	102.31	Ddit4	Upregulated
175.09	-1.6	0.16	-9.85	6.87096e-23	1.33109e-20	256.79	156.06	83.64	191.86	141.7	189.57	206.01	2010204K13Rik	NotDE
130.09	2.29	0.23	9.83	8.18215e-23	1.5673e-20	47.33	82.38	231.23	74.97	299.26	55.41	120.03	Msx2	Upregulated
323.04	-1.38	0.14	-9.83	8.45888e-23	1.6023e-20	434.05	248.78	165.7	202.23	355.99	509.39	345.12	Fam111a	NotDE
195.75	1.9	0.19	9.81	1.06864e-22	2.00199e-20	49.28	254.64	183.75	23.15	678	130.76	50.68	Tinagl1	NotDE
33.06	4.16	0.42	9.8	1.14868e-22	2.12856e-20	5.83	94.16	104.63	12.58	0.76	4.81	8.69	Lbx2	Upregulated
219.21	1.34	0.14	9.79	1.288e-22	2.36106e-20	160.91	258.12	408.64	272.58	99.68	210.99	123.5	Ifngr2	NotDE
468.29	-1.3	0.13	-9.76	1.67779e-22	3.04286e-20	504.57	779.72	202.51	397.83	553.63	374.84	464.92	Tmem231	NotDE
41.11	3.48	0.36	9.76	1.70876e-22	3.06641e-20	12	7.86	132.96	18.75	29.8	57.79	28.6	Hhip	Upregulated
259.4	1.92	0.2	9.74	2.02276e-22	3.59208e-20	56.78	126.44	212.41	57.68	768.55	224.93	368.99	Gsn	NotDE
206.13	1.32	0.14	9.69	3.3267e-22	5.83164e-20	142.06	83.5	355	337.06	83.17	345.91	96.23	Cyp39a1	NotDE
81.08	2.01	0.21	9.69	3.3523e-22	5.83164e-20	61.64	20.94	247.73	13.17	19.72	196.04	8.33	Gpr133	Upregulated
529.88	-1.07	0.11	-9.69	3.4657e-22	5.96801e-20	659.72	428.05	311.68	524.19	462.95	646.42	676.12	Ccdc127	NotDE
38.26	3.65	0.38	9.68	3.64927e-22	6.22128e-20	7.78	89.6	97.48	34.08	6.3	30.9	1.66	Hsd17b1	Upregulated
164.15	2.03	0.21	9.67	4.23739e-22	7.15238e-20	68.42	192.98	278.34	174.64	105.02	181.08	148.61	H1f0	Upregulated
208.45	-1.3	0.13	-9.66	4.59283e-22	7.67633e-20	332.78	80.2	135.76	152.87	166.71	300.95	289.91	Ociad2	NotDE
90.32	-3.14	0.33	-9.63	5.95059e-22	9.8491e-20	95.05	14.38	9.62	57.18	247.12	13.11	195.81	Zscan4f	Downregulated
610.85	-1.69	0.18	-9.62	6.54125e-22	1.07226e-19	775.78	715.13	239.02	314.33	769.69	705.85	756.14	Socs3	NotDE
413.07	-1.09	0.11	-9.55	1.33078e-21	2.16068e-19	543.68	331.29	253.57	403.27	468.92	628.19	262.55	2900011O08Rik	NotDE
102.51	-2.8	0.29	-9.54	1.47488e-21	2.37206e-19	103.82	21.15	13.36	44.93	207.74	67.84	258.74	Cntnap2	Downregulated
184.68	1.52	0.16	9.5	2.08195e-21	3.3171e-19	91.16	185.52	260.46	36.15	290.34	153.26	275.86	H2-K1	NotDE
112.08	2.42	0.26	9.5	2.12275e-21	3.35081e-19	68.79	62.94	368.47	38.06	30.25	191.8	24.28	Aldh1l2	Upregulated
284.58	1.23	0.13	9.45	3.27568e-21	5.11902e-19	246.18	289.2	577.53	273.64	176.61	252.13	176.76	Mmp11	NotDE
291.43	1.21	0.13	9.45	3.30298e-21	5.11902e-19	149.9	267.9	347.16	276.48	205.15	387.28	406.19	Slc33a1	NotDE
510.16	-1.61	0.17	-9.44	3.7686e-21	5.78802e-19	396.59	801.58	129.43	360.92	941.08	333.26	608.3	Fabp5	NotDE
247.57	1.2	0.13	9.41	5.11068e-21	7.71035e-19	166.4	139.49	382.14	331.8	174.28	299.24	239.64	Phkb	NotDE
390.99	1.28	0.14	9.41	5.08801e-21	7.71035e-19	311.68	362.53	755.84	385.96	410	362.75	148.16	Zfp518b	NotDE
412.92	-1.08	0.11	-9.4	5.49281e-21	8.21416e-19	476.12	499.7	224.75	392.58	394.46	407.07	495.75	Marcksl1	NotDE
554.35	-1.2	0.13	-9.39	5.72988e-21	8.49417e-19	504.75	189.19	218.95	374.51	1113.36	481.01	998.69	Rps6ka6	NotDE
363.05	1.22	0.13	9.36	7.94104e-21	1.16706e-18	264.32	458.34	614.36	374.91	257.17	267.71	304.56	Zc3hav1	NotDE
605.57	1.44	0.15	9.36	8.1721e-21	1.19075e-18	143.67	596.84	390.16	140.25	2019.06	210.09	738.9	Krt18	NotDE
197.2	-1.83	0.2	-9.36	8.26169e-21	1.1936e-18	436.26	74.55	121.78	349.28	44.8	128.75	224.99	Pmel	NotDE
51.57	3.26	0.35	9.35	8.51426e-21	1.21976e-18	12.33	29.22	117.53	27.39	119.34	33.5	21.67	Tap1	Upregulated
145.43	-2.06	0.22	-9.35	8.96364e-21	1.26654e-18	195.52	129.9	46.09	28.27	348.05	105.88	164.32	Aire	Downregulated
142.48	1.7	0.18	9.35	8.98943e-21	1.26654e-18	79.16	88.51	255.49	138.88	78.2	169.57	187.59	Mkrn3	NotDE
90.7	-2.36	0.25	-9.31	1.32375e-20	1.84978e-18	181.94	87.39	34.39	105.99	116.56	61.2	47.43	Nkain4	Downregulated
232.54	-1.91	0.21	-9.3	1.4465e-20	2.00487e-18	447.99	201.69	117.54	206.85	311.13	304.4	38.18	Spry4	NotDE
309.12	1.18	0.13	9.29	1.51019e-20	2.07627e-18	187.16	241.56	424.8	287.68	305.46	286.44	430.76	Cdc42ep3	NotDE
220.16	-1.56	0.17	-9.27	1.856e-20	2.53128e-18	299.38	221.2	99.43	193.71	297.66	215	214.76	E2f8	NotDE
495.17	1.44	0.16	9.27	1.90163e-20	2.57293e-18	317.12	816.63	861.89	470.88	437.83	293.45	268.41	St14	NotDE
141.86	-1.77	0.19	-9.26	2.08899e-20	2.80418e-18	203.36	117.7	59.39	98.93	139.87	107.75	266.03	Zscan18	NotDE
137.61	-3.69	0.4	-9.24	2.36443e-20	3.14913e-18	72.98	16.35	5.33	59.1	135.33	17.35	656.81	Gm10696	Downregulated
263.65	1.51	0.16	9.24	2.55669e-20	3.37879e-18	182.36	378.62	518.16	216.77	215.4	247.11	87.13	Gpt2	NotDE
38.55	3.44	0.38	9.18	4.25098e-20	5.57466e-18	8.1	18.75	87.65	22.38	58.15	14.65	60.19	Slc35g2	Upregulated
145.06	-1.6	0.17	-9.16	5.06583e-20	6.55067e-18	220.27	120.98	71.4	91.17	84.99	207.36	219.23	Mir17hg	NotDE
380.25	-1.19	0.13	-9.16	5.07208e-20	6.55067e-18	371.13	141.19	160.66	391.54	640.38	319.63	637.19	Prps2	NotDE
451.81	-1.07	0.12	-9.16	5.38494e-20	6.90245e-18	560.23	416.73	265.52	575.4	355.68	397.12	591.99	Ddc	NotDE
127.73	2.01	0.22	9.15	5.51745e-20	7.01951e-18	65.82	174.81	264.33	50.54	182.71	115.78	40.09	Atp1a3	Upregulated
633.29	0.95	0.1	9.11	8.06785e-20	1.01882e-17	501.49	682.69	973.28	622.01	475.22	694.16	484.2	Pacsin2	NotDE
258.53	1.87	0.21	9.1	8.88254e-20	1.11345e-17	50.62	387.06	183.31	211.96	510.53	212.73	253.5	Sfmbt2	NotDE
125.93	-3.2	0.35	-9.09	1.02058e-19	1.26999e-17	98	71.67	9.36	92.67	290.4	81.97	237.46	Anxa1	Downregulated
252.79	-1.71	0.19	-9.08	1.04396e-19	1.28967e-17	235.45	202.72	69.33	100.58	620.29	169.66	371.47	Cyr61	NotDE
156.66	-1.75	0.19	-9.06	1.26704e-19	1.55399e-17	212.1	90.64	61.31	188.78	207.79	57.91	278.09	Sfi1	NotDE
139.48	1.63	0.18	8.99	2.53282e-19	3.08425e-17	112.9	50.55	347.36	163	41.46	167.45	93.64	Tspyl4	NotDE
628.24	1.19	0.13	8.97	2.84391e-19	3.43851e-17	535.19	659.64	1228.09	657.18	294.99	670.19	352.38	Slc1a5	NotDE
177.96	-1.6	0.18	-8.96	3.29756e-19	3.95893e-17	333.03	45.97	109.22	262.99	91.05	247.46	156.01	Pou2f3	NotDE
104.45	-5.15	0.58	-8.94	3.86081e-19	4.60274e-17	88.21	36.62	2.14	38.61	196.66	4.81	364.1	Limch1	Downregulated
71.84	2.57	0.29	8.94	3.98087e-19	4.71291e-17	18.16	220.38	106.09	122.57	1.64	32.03	2.02	Hoxa10	Upregulated
72.65	2.58	0.29	8.92	4.8191e-19	5.66593e-17	24.67	9.8	146.06	1.9	138.08	68.23	119.84	Slc47a1	Upregulated
182.88	1.32	0.15	8.89	6.17844e-19	7.21439e-17	128.5	136.24	320.55	240.53	112.08	127.21	215.04	Ptbp2	NotDE
62.4	2.44	0.27	8.88	6.55101e-19	7.59739e-17	28.89	57.13	154.86	28.39	89.35	34.15	44.04	Hid1	Upregulated
521.25	0.97	0.11	8.87	7.55623e-19	8.70396e-17	320.54	547.97	626.51	702.02	526.97	343.04	581.73	Bbx	NotDE
341.99	1.02	0.11	8.86	8.15946e-19	9.33574e-17	254.27	361.57	516.41	410.74	335.65	228.36	286.95	Golga5	NotDE
278.5	-1.5	0.17	-8.86	8.35654e-19	9.49749e-17	397.99	248.91	137.07	389.27	269.15	322.6	184.52	Susd2	NotDE
92.34	-2.11	0.24	-8.84	9.49427e-19	1.07191e-16	147.64	91.57	33.83	98.17	44.98	125.29	104.9	Zfp953	Downregulated
93.52	-1.89	0.21	-8.8	1.32862e-18	1.49015e-16	195.27	26.61	52.21	103.89	96.71	115.08	64.9	Emp3	NotDE
181.82	-1.5	0.17	-8.8	1.41771e-18	1.57968e-16	219.59	136.42	75.45	303.24	109.7	167.58	260.77	Rab38	NotDE
144.67	1.69	0.19	8.79	1.48824e-18	1.6475e-16	66.17	48.61	212.86	97.64	184.67	60.26	342.51	Clgn	NotDE
203.09	-3.04	0.35	-8.79	1.54777e-18	1.70235e-16	69.76	54.74	8	88.28	592.51	18.54	589.81	Lamb1	Downregulated
218.73	1.44	0.16	8.78	1.58663e-18	1.7339e-16	135	152.57	365.33	116.96	270.22	168.83	322.23	Tada1	NotDE
91.1	-3.46	0.4	-8.76	1.91579e-18	2.08027e-16	70.36	168.01	6.13	8.93	258.39	45.63	80.24	Htra1	Downregulated
112.53	-2.31	0.26	-8.75	2.11123e-18	2.27799e-16	120.97	66.48	23.46	94.72	208.11	121.01	152.96	Stard8	Downregulated
80.05	2.18	0.25	8.74	2.37141e-18	2.54263e-16	37.33	15.26	168.33	138.86	30.68	39	130.85	Cfh	Upregulated
140.48	-1.52	0.17	-8.72	2.89437e-18	3.08395e-16	217.68	141.43	75.13	142.03	115.68	204.41	87.02	Ackr3	NotDE
67.21	2.37	0.27	8.71	3.05211e-18	3.23182e-16	35.04	23.3	180.34	7.34	132.74	68.36	23.39	Tap2	Upregulated
104.24	2.22	0.26	8.68	4.05206e-18	4.26416e-16	39.25	174.59	181.76	133.79	54.82	100.11	45.35	Hoxb13	Upregulated
492.22	-0.97	0.11	-8.66	4.89423e-18	5.11883e-16	479.98	870.97	245.48	487.25	675.37	402.91	283.54	Lefty2	NotDE
192.07	-1.68	0.19	-8.65	5.34498e-18	5.55617e-16	135.96	30.52	41.05	158.54	159.78	289.58	529.04	4930502E18Rik	NotDE
294.4	1.09	0.13	8.64	5.83024e-18	6.02388e-16	221.83	239.47	471.49	242.69	275.27	249.21	360.87	Gm129	NotDE
332.46	1.06	0.12	8.6	7.8135e-18	8.02437e-16	305.47	243.69	642.83	348.27	180.07	332.6	274.3	Sirt3	NotDE
122.49	-3.83	0.45	-8.57	1.00989e-17	1.03093e-15	65.52	3.49	4.27	18.61	318.98	4.37	442.2	Gm11544	Downregulated
687.88	-1.28	0.15	-8.52	1.57661e-17	1.59988e-15	331.79	585.65	134.83	86.78	2761.18	506.91	408	Dusp9	NotDE
267.31	1.08	0.13	8.5	1.86971e-17	1.88608e-15	237.73	221.5	501.29	387.69	126.7	267.67	128.59	Traf3ip2	NotDE
34.62	2.95	0.35	8.49	2.02483e-17	2.03055e-15	14.29	28.55	109.56	12.58	32.07	29.47	15.78	Oasl1	Upregulated
386.59	-0.96	0.11	-8.48	2.21801e-17	2.21127e-15	491.66	448.08	253.23	370.54	322.52	490.18	329.95	Nrm	NotDE
492.16	1.02	0.12	8.45	2.79986e-17	2.77511e-15	451.78	546.28	917.43	233.03	24.51	1208.32	63.77	Plagl1	NotDE
66.1	2.64	0.31	8.45	3.00533e-17	2.96156e-15	22.37	59.08	137.84	43.63	108.74	62.41	28.6	Wscd2	Upregulated
174.18	-1.59	0.19	-8.42	3.82578e-17	3.74838e-15	207.93	222.56	67.95	209.12	136.48	210.15	165.05	Haghl	NotDE
471.27	-1.21	0.14	-8.41	4.18547e-17	4.07737e-15	648.67	588.38	278.25	542.25	689.53	297.13	254.7	Mid1	NotDE
145.68	-1.76	0.21	-8.41	4.27348e-17	4.13945e-15	229.46	137.36	65.86	274.65	38.19	173.38	100.85	Pcsk1	NotDE
69.57	2.38	0.28	8.38	5.14611e-17	4.95655e-15	39.57	34.65	205.14	27.11	41.71	115.68	23.11	Ccdc155	Upregulated
163.09	-1.39	0.17	-8.38	5.25724e-17	5.03513e-15	231.98	144.1	88.14	243.05	53.18	213.53	167.68	2700099C18Rik	NotDE
71.72	2.04	0.24	8.37	5.91278e-17	5.63134e-15	33.09	81.53	135.1	42.3	106.1	35.06	68.86	Crb3	Upregulated
151.05	1.67	0.2	8.36	6.13034e-17	5.80611e-15	43.16	168.47	136.4	31.74	507.89	30.22	139.49	Cldn6	NotDE
80.98	-1.85	0.22	-8.34	7.57328e-17	7.13311e-15	149.22	72.13	41.02	66.69	145.54	51.36	40.92	G530011O06Rik	NotDE
257.24	1.03	0.12	8.34	7.73206e-17	7.24265e-15	198.81	119.89	406.96	314.91	194.31	351.37	214.44	Bphl	NotDE
53.39	-2.93	0.35	-8.33	7.96516e-17	7.42022e-15	81.7	33.13	9.62	61.85	52.92	124.86	9.63	Pknox2	Downregulated
149	-1.53	0.18	-8.31	9.32621e-17	8.64093e-15	256.8	106.51	88.93	282.57	10.96	268.04	29.18	Cdx1	NotDE
397.62	0.97	0.12	8.3	1.06489e-16	9.81313e-15	347.49	377.98	680.97	396.17	329.97	313.72	337.07	Ddhd2	NotDE
198.62	1.37	0.17	8.29	1.09395e-16	1.00267e-14	109.97	111.15	282.48	133.9	266.65	150.24	335.92	Acad11	NotDE
110.26	1.68	0.2	8.27	1.33851e-16	1.22026e-14	54.82	108.78	173.22	28.53	339.21	7.07	60.16	Cdh3	NotDE
928.6	1.07	0.13	8.27	1.3803e-16	1.25167e-14	800.41	643.58	1677.3	919	700.31	995.06	764.57	Nfe2l1	NotDE
355.71	-1.03	0.12	-8.26	1.41035e-16	1.26545e-14	383.74	317.63	186.44	433.72	290.79	371.84	505.82	Cast	NotDE
354.5	-1.02	0.12	-8.26	1.40713e-16	1.26545e-14	387.01	411.27	189.14	408.28	168.9	470.56	446.31	Tmem161b	NotDE
208.13	-1.7	0.21	-8.26	1.51566e-16	1.34578e-14	190.06	355.2	56.53	92.93	146.46	408.78	206.95	Smtnl1	NotDE
119.43	-1.6	0.19	-8.26	1.51454e-16	1.34578e-14	148.92	71.28	49	166.88	109.44	91.31	199.22	Wdr60	NotDE
741.49	0.93	0.11	8.23	1.82761e-16	1.61436e-14	624.16	612.29	1196	782.64	333.67	1166.57	475.12	Aldh18a1	NotDE
242.38	1.31	0.16	8.22	2.05987e-16	1.81014e-14	210.55	177.71	521.48	241.03	183.85	172.26	189.8	Trafd1	NotDE
54.42	-2.89	0.35	-8.22	2.08335e-16	1.82139e-14	82.4	40.99	10.15	33.81	66.34	9.63	137.64	Tspan1	Downregulated
240.84	1.12	0.14	8.19	2.65472e-16	2.30907e-14	162.83	204.27	355.63	252.15	162.19	252.27	296.58	C330018D20Rik	NotDE
395.68	-1.02	0.13	-8.18	2.8971e-16	2.5071e-14	525.5	400.78	257.29	308.91	574.55	319.76	382.99	Ept1	NotDE
68.65	2.42	0.3	8.17	3.01366e-16	2.59479e-14	19.81	6.31	105.02	1.9	116.76	181.81	48.97	Serpinf1	Upregulated
623.16	1.02	0.13	8.17	3.11706e-16	2.67034e-14	430.69	877.49	875.5	891.07	380.18	458.47	448.7	Sesn2	NotDE
319.04	1.05	0.13	8.16	3.38209e-16	2.8829e-14	181.96	334.99	374.03	320.55	425.49	281.63	314.65	Bin2	NotDE
400.59	1.09	0.13	8.14	3.85086e-16	3.26615e-14	308.46	483.51	657.07	508.65	309	275.79	261.64	Atp9a	NotDE
254.51	-1.75	0.21	-8.13	4.19988e-16	3.54453e-14	204.36	96.61	59.19	71.91	563.96	180.5	605.08	Emb	NotDE
52.03	-2.61	0.32	-8.12	4.54352e-16	3.78704e-14	147.24	47.52	22.95	56.36	13.36	50.38	26.37	1700066B19Rik	Downregulated
167.13	1.43	0.18	8.12	4.51102e-16	3.78704e-14	114.87	76.71	308.67	188.16	182.79	132.05	166.67	Bcl2l14	NotDE
60.81	2.35	0.29	8.12	4.55387e-16	3.78704e-14	18.47	57.99	93.78	67.45	68.81	70.96	48.25	Bicd1	Upregulated
37.14	2.68	0.33	8.11	4.87057e-16	4.03075e-14	18.48	22.24	117.53	26.78	13.17	27.93	33.84	Thrsp	Upregulated
91.11	1.64	0.2	8.11	5.06911e-16	4.17479e-14	62.29	59.53	193.36	56.02	81.21	84.76	100.61	Soat2	NotDE
362.62	1.25	0.15	8.1	5.53822e-16	4.53921e-14	254.95	278.55	606.26	287.03	488.87	265.36	357.35	Tmem2	NotDE
151.51	-1.38	0.17	-8.08	6.34842e-16	5.17837e-14	296.88	109.2	112.97	144.58	46.56	236.87	113.53	Wnt5b	NotDE
346.49	1.07	0.13	8.08	6.55203e-16	5.319e-14	264.02	364.45	552.89	376.67	169.92	408.38	289.11	Ddx19b	NotDE
257.62	1.04	0.13	8.07	6.91147e-16	5.5842e-14	235.47	189.16	485.79	215.21	194.12	318.76	164.85	Ptgis	NotDE
419.97	-1.17	0.14	-8.05	8.17345e-16	6.57268e-14	502.24	463.31	222.69	503.54	288.89	474.25	484.83	Zfp825	NotDE
236	1.11	0.14	8.03	9.411e-16	7.53233e-14	176.09	206.61	379.7	193.45	273.26	242.41	180.49	Cnppd1	NotDE
393.67	-1.01	0.13	-8.03	9.81603e-16	7.8198e-14	469.25	480.26	232.48	448.19	269.65	447.44	408.41	Praf2	NotDE
42.25	-3.03	0.38	-8.03	1.01268e-15	8.02988e-14	78.5	23.76	8.55	85.31	7.69	45.47	46.49	Gad1	Downregulated
59.77	2.21	0.28	8	1.22473e-15	9.6663e-14	26.58	68	122.31	57.06	38.44	102.23	3.77	Slc6a9	Upregulated
57.08	-2.69	0.34	-8	1.23758e-15	9.72271e-14	76.25	39.45	10.94	49.9	51.79	116.07	55.14	Olfml1	Downregulated
208.96	1.23	0.15	7.99	1.3963e-15	1.09193e-13	157.01	180.05	365.58	253.28	116.88	145.23	244.69	Myo6	NotDE
110.2	-2.04	0.26	-7.98	1.45147e-15	1.12989e-13	102.19	35.32	24.77	97.78	164.83	158.07	188.46	Prr5l	Downregulated
165.56	-1.3	0.16	-7.97	1.57289e-15	1.21885e-13	239.69	216.81	97.44	137.66	174.38	104.42	188.53	Zfp869	NotDE
76.23	1.89	0.24	7.97	1.58672e-15	1.224e-13	44.13	97.91	162.81	56.33	29.99	97.35	45.11	Dnajc22	NotDE
87.5	1.95	0.25	7.94	2.02669e-15	1.55636e-13	51.91	7.62	199.79	39.25	174.77	53.83	85.35	Mogat2	NotDE
126.79	1.82	0.23	7.93	2.14915e-15	1.64299e-13	29.2	153.02	101.27	41.96	308.33	74.46	179.31	Rab3b	NotDE
62.19	2.41	0.3	7.93	2.18233e-15	1.66091e-13	24.01	84.11	126.6	38.81	66.6	66.13	29.09	Tmem63a	Upregulated
151.28	1.25	0.16	7.93	2.21236e-15	1.67628e-13	116.78	179.84	277.72	139.16	131.12	156.46	57.86	Got1l1	NotDE
394.1	0.98	0.12	7.92	2.30757e-15	1.74069e-13	344.76	326.92	676.34	372.24	290.32	402.57	345.56	Zfp445	NotDE
178.89	-1.9	0.24	-7.9	2.69968e-15	2.0275e-13	84.36	135.97	21.59	268.39	139.95	134.45	467.51	4933402E13Rik	NotDE
394.88	0.93	0.12	7.9	2.71756e-15	2.03198e-13	270.56	262.46	517.49	648.73	266.47	335.92	462.52	Msantd4	NotDE
584.53	-1.07	0.14	-7.89	2.94612e-15	2.19325e-13	730.71	537.28	347.84	756.3	473.78	665.62	580.18	Ddx11	NotDE
39.19	2.99	0.38	7.89	3.01799e-15	2.23699e-13	11.66	44.48	91.99	32.05	35.84	30.94	27.38	Trpv4	Upregulated
203.51	-1.15	0.15	-7.86	3.69776e-15	2.72898e-13	255.31	141.49	114.26	251.55	158.71	196.13	307.1	Ankrd32	NotDE
107.66	1.46	0.19	7.86	3.87128e-15	2.84472e-13	65.55	101.8	180.53	94.66	92.17	108.67	110.21	Klhdc2	NotDE
135.64	1.44	0.18	7.86	3.91568e-15	2.865e-13	85.29	48.64	230.46	137.83	177.53	132.39	137.37	Pctp	NotDE
163.19	1.48	0.19	7.85	4.19748e-15	3.05806e-13	74.93	184.37	207.26	53.44	164.58	342.19	115.59	Sult4a1	NotDE
430.99	1.07	0.14	7.85	4.29711e-15	3.11733e-13	408.72	339.12	859.44	449.4	208.87	462.49	288.92	Itfg2	NotDE
372.24	0.88	0.11	7.84	4.50086e-15	3.2513e-13	299.48	366.39	549.34	442.59	235.44	389.01	323.43	Tlr2	NotDE
292.03	-1.16	0.15	-7.84	4.59402e-15	3.3046e-13	507.33	248.45	224.16	222.13	93.24	393.94	354.95	Ankrd45	NotDE
747.99	0.86	0.11	7.82	5.08354e-15	3.64135e-13	532.66	724.93	965.64	989.91	583	473.99	965.79	Kdm5b	NotDE
241.95	1.07	0.14	7.8	6.19051e-15	4.41573e-13	210.18	105.1	438.04	198.52	151.08	359.77	230.99	Snhg11	NotDE
308.45	1.19	0.15	7.8	6.2444e-15	4.43561e-13	192.95	219.53	439.46	261.4	391.39	306	348.44	Rhpn2	NotDE
184.71	1.47	0.19	7.78	7.23798e-15	5.12004e-13	61.64	80.81	172.46	215.09	211.18	51.29	500.49	Sycp3	NotDE
302.72	-1.35	0.17	-7.78	7.28754e-15	5.1338e-13	472.31	292.56	183.11	475.18	181.29	357.84	156.74	Lrrc45	NotDE
340.15	-1.48	0.19	-7.76	8.48377e-15	5.95191e-13	301.99	249.78	106.87	158.58	834.69	302.55	426.59	Dhcr7	NotDE
166.21	-1.34	0.17	-7.76	8.66809e-15	6.05629e-13	191.09	88.51	74.07	142.14	121.59	196.19	349.88	Ccne2	NotDE
50.86	2.32	0.3	7.75	9.39662e-15	6.53851e-13	22.39	37.96	110.87	21.22	64.07	28.42	71.09	Ppm1h	Upregulated
616.45	-0.86	0.11	-7.74	9.5886e-15	6.64497e-13	867.81	407.2	476.45	711.49	559.19	671.1	621.94	Slc39a10	NotDE
23.89	2.89	0.37	7.74	9.96396e-15	6.87715e-13	13.29	9.16	98.3	22.38	7.12	15.29	1.66	Samd9l	Upregulated
867.42	1.19	0.15	7.73	1.03712e-14	7.12936e-13	747	797.27	1711.67	605.39	552.91	812.75	844.93	Klf10	NotDE
177.51	-1.35	0.17	-7.73	1.10194e-14	7.54452e-13	206.36	209.46	79.17	139.88	233.62	205.1	168.94	Mapk8	NotDE
124.12	-2.8	0.36	-7.72	1.17971e-14	8.04468e-13	58.11	11.99	7.22	30.42	234.77	9.49	516.82	Gm21319	Downregulated
76.86	-4.12	0.53	-7.71	1.23519e-14	8.38944e-13	55.12	8.07	2.67	16.24	126.09	8.37	321.44	Dux	Downregulated
68.47	2.75	0.36	7.7	1.39539e-14	9.43994e-13	9.71	56.23	64.76	29.13	159.7	56.5	103.27	Elovl2	Upregulated
392	-1.04	0.14	-7.69	1.45256e-14	9.78782e-13	371.39	167.03	179.01	159.03	1002.88	268.73	595.91	Id1	NotDE
33	2.78	0.36	7.69	1.46603e-14	9.83969e-13	12	17.45	81.81	31.17	11.21	27.2	50.19	Ccdc38	Upregulated
806.03	-0.88	0.11	-7.68	1.58904e-14	1.06235e-12	902.26	1164.48	487.82	659.78	1049.53	823.59	554.76	Myadm	NotDE
438.22	0.97	0.13	7.68	1.62798e-14	1.08413e-12	327.97	642.23	642.58	402.25	471.85	299.26	281.41	Cxxc1	NotDE
77.67	2.55	0.33	7.67	1.67423e-14	1.11059e-12	11.37	103.74	65.82	13.62	231.41	9.13	108.6	Cldn7	Upregulated
127.66	-2.06	0.27	-7.67	1.68658e-14	1.11445e-12	126.83	139.76	29.07	88.74	137.73	319.28	52.23	Msln	Downregulated
373.09	1.03	0.13	7.67	1.73396e-14	1.14133e-12	281.25	261.8	574.62	386.17	300.8	333.51	473.47	Exd2	NotDE
75.41	1.98	0.26	7.66	1.91824e-14	1.25777e-12	38.91	81.5	151.95	40.24	144.41	27.13	43.74	Hpn	NotDE
265.51	0.97	0.13	7.65	2.01031e-14	1.3131e-12	204.39	258.92	399.43	286.26	284.27	159.27	266.04	Rbm4	NotDE
397.64	-1	0.13	-7.64	2.2319e-14	1.45227e-12	510.1	346.39	252.55	422.69	501.5	287.86	462.37	Wdr34	NotDE
300.66	-0.96	0.13	-7.63	2.39523e-14	1.55262e-12	419.41	153.47	213.4	390.87	288.38	219.93	419.17	Phf6	NotDE
141.56	1.27	0.17	7.62	2.48225e-14	1.60293e-12	86.94	165.19	209.84	59.69	208.81	90.29	170.16	Il17ra	NotDE
360.69	-1.02	0.13	-7.61	2.76559e-14	1.77916e-12	387.96	307.37	188.68	290.9	520.37	362	467.53	Pdk3	NotDE
196.66	1.08	0.14	7.61	2.79763e-14	1.79301e-12	171.26	160	362.9	178.23	241.64	108.85	153.75	Trmt1l	NotDE
344.4	-1.59	0.21	-7.61	2.81175e-14	1.79531e-12	100.82	59.74	32.51	65.54	1158.33	24.58	969.29	Mael	NotDE
148.36	1.43	0.19	7.61	2.83122e-14	1.801e-12	130.1	136.67	348.45	201.99	34.47	164.93	21.91	Gpr126	NotDE
687.36	-0.78	0.1	-7.6	3.00836e-14	1.90657e-12	794.01	698.96	462.45	474.17	1333.74	548.26	499.94	Lin28a	NotDE
180.73	1.36	0.18	7.59	3.12168e-14	1.97105e-12	122.19	112	312.72	254.34	145.36	146.46	172.06	Cnst	NotDE
216.46	-0.98	0.13	-7.58	3.41617e-14	2.14904e-12	355.82	113.33	179.26	197.19	169.04	292.54	208.04	Akr1b8	NotDE
44.95	4.21	0.56	7.58	3.55241e-14	2.22653e-12	2.92	3.49	53.07	18.44	11.91	189.05	35.79	P2rx3	Upregulated
637.83	-0.8	0.11	-7.57	3.80853e-14	2.37831e-12	691.29	504.33	396.3	388.22	1113.41	568.45	802.79	Glul	NotDE
451.04	-0.91	0.12	-7.57	3.84557e-14	2.39267e-12	538.47	504.63	285.29	438.51	389.9	440.8	559.69	Dck	NotDE
177.14	1.38	0.18	7.56	4.17046e-14	2.58538e-12	105.43	75.22	272.35	224.81	171.76	216.56	173.83	Ift122	NotDE
38.98	2.52	0.33	7.55	4.44217e-14	2.74384e-12	17.21	28.13	97.32	25.32	49.52	20.56	34.83	Tec	Upregulated
376.59	-0.9	0.12	-7.55	4.48463e-14	2.76007e-12	421.98	548.82	226.09	230.45	253.67	454.68	500.48	Mest	NotDE
210.66	-1.24	0.16	-7.54	4.5684e-14	2.80152e-12	171.6	130.59	72.18	139.53	432.45	192.76	335.47	Abhd5	NotDE
54.12	1.83	0.24	7.54	4.62612e-14	2.82674e-12	44.4	34.23	157.61	41.54	37.49	32.67	30.91	Tgfb2	NotDE
427.16	0.78	0.1	7.54	4.74789e-14	2.89079e-12	354.2	678.74	609.15	416.73	335.45	294.99	300.86	Pspc1	NotDE
650.75	1.18	0.16	7.54	4.83353e-14	2.93246e-12	612.02	514.28	1394.79	545.66	266.51	949.66	272.33	Trib3	NotDE
221.32	-1.04	0.14	-7.53	5.00487e-14	3.02138e-12	288.01	60.35	140.32	143.24	385.15	281.38	250.81	Cited1	NotDE
37.53	2.34	0.31	7.53	5.01555e-14	3.02138e-12	24.01	35.08	120.23	16.68	19.53	40.02	7.16	Leng9	Upregulated
54.92	-2.44	0.32	-7.53	5.15021e-14	3.09158e-12	103.48	18.08	18.91	104.51	24.14	68.75	46.61	AA986860	Downregulated
25.64	6.97	0.93	7.53	5.24419e-14	3.13695e-12	0.98	14.6	121.11	9.06	13.67	5.95	14.12	Atp12a	Upregulated
363.27	1	0.13	7.51	5.7788e-14	3.44465e-12	274.12	520.32	547.82	610.72	124	331.93	133.96	Ckmt1	NotDE
164.5	-1.26	0.17	-7.5	6.49177e-14	3.85616e-12	230.26	148.41	94.58	100.94	152.27	283.45	141.61	S100a13	NotDE
514.49	-0.87	0.12	-7.5	6.61959e-14	3.91843e-12	787.84	345.97	430.36	664.46	427.47	481.59	463.72	Ttc3	NotDE
78.05	1.77	0.24	7.49	7.14098e-14	4.21244e-12	51.25	77.35	174.74	73.05	57.52	82.8	29.63	Klhl42	NotDE
199.3	1.41	0.19	7.48	7.49278e-14	4.40472e-12	131.36	318.35	349.87	79.9	266.31	144.56	104.74	Reep6	NotDE
554.59	0.98	0.13	7.47	8.32422e-14	4.87668e-12	430.3	527.41	853.66	525.3	465.11	467.4	612.93	Akap8l	NotDE
771.5	-0.79	0.11	-7.46	8.44499e-14	4.93049e-12	993.86	426.32	571.6	603.1	774.37	900.92	1130.33	Ncapg2	NotDE
70.5	-2.06	0.28	-7.46	8.96174e-14	5.21433e-12	149.61	36.81	35.95	14.06	120.28	73.33	63.47	Slc51a	Downregulated
48.21	-4.1	0.55	-7.45	9.12738e-14	5.29264e-12	54.51	6.77	2.93	13.03	100.29	9.74	150.16	Acpp	Downregulated
120.58	1.55	0.21	7.45	9.60558e-14	5.55105e-12	87.55	121.86	255.88	69.85	30.05	203.99	74.86	Clcnkb	NotDE
347.61	0.86	0.12	7.41	1.25271e-13	7.21495e-12	296.69	223.87	539.85	375.06	189.26	589.74	218.8	Herpud1	NotDE
64.41	-3.41	0.46	-7.4	1.35328e-13	7.76792e-12	52.23	9.38	4.28	50.49	50.6	4.41	279.49	Tdpoz3	Downregulated
209.17	1.37	0.19	7.38	1.62326e-13	9.28634e-12	128.43	240.01	330.38	155.3	257.76	177.84	174.46	Atp9b	NotDE
201.87	-1.36	0.18	-7.35	1.95176e-13	1.11283e-11	366.69	229.25	141.98	162.35	128.71	283.99	100.08	Rps6ka4	NotDE
114.51	1.28	0.17	7.34	2.11607e-13	1.20249e-11	104.77	52.1	254.02	91.31	75.6	133.64	90.16	Elovl7	NotDE
286.7	-1.03	0.14	-7.34	2.2127e-13	1.25322e-11	332.75	209.88	160.65	153.81	302.19	340.67	506.97	Brip1	NotDE
124.64	1.61	0.22	7.33	2.30303e-13	1.30007e-11	80.46	37.72	244.34	60.47	129.03	165.14	155.29	Rps6kl1	NotDE
166.18	1.41	0.19	7.33	2.36724e-13	1.3319e-11	90.49	34.89	239.79	49.79	494.72	184.91	68.64	Serpinh1	NotDE
51.62	2.11	0.29	7.33	2.38689e-13	1.33854e-11	38.6	33.38	166.18	19.04	24.38	58.47	21.31	Arhgef4	Upregulated
27.21	2.61	0.36	7.32	2.44947e-13	1.36913e-11	17.18	22.03	104.93	6.88	37.35	2.12	0	Trim47	Upregulated
214.83	1.16	0.16	7.31	2.66427e-13	1.47949e-11	122.92	268.75	278.27	67.77	320.07	222.02	224	H2-D1	NotDE
218.67	-1.3	0.18	-7.31	2.66006e-13	1.47949e-11	198.47	150.78	79.15	117.23	371.94	308.1	305.06	Pdpn	NotDE
59.88	1.86	0.25	7.31	2.68873e-13	1.4832e-11	34.72	20.06	125.73	91.17	9.64	84.38	53.48	Bnipl	NotDE
321.88	-1.17	0.16	-7.31	2.69651e-13	1.4832e-11	348.33	373.53	156.49	447.65	228.28	353.3	345.56	Fam92a	NotDE
47.81	2.42	0.33	7.31	2.69704e-13	1.4832e-11	23.05	48.82	121.6	19.63	11.66	105.69	4.2	Mst1	Upregulated
83.42	1.88	0.26	7.31	2.75749e-13	1.51157e-11	49.27	35.56	180.92	14.31	245.03	50.44	8.41	Slco4a1	NotDE
69.44	-2.29	0.31	-7.3	2.87435e-13	1.57058e-11	77.21	34.86	14.42	24.87	129.28	72.85	132.6	Tmem45a	Downregulated
74.69	1.99	0.27	7.29	3.08723e-13	1.6815e-11	50.28	83.23	199.09	48.03	39.32	29.38	73.52	Gtpbp2	NotDE
52.55	2.25	0.31	7.28	3.24644e-13	1.76259e-11	21.73	49.91	102.61	1.02	97.67	26.24	68.64	Psmb9	Upregulated
169.19	-1.16	0.16	-7.28	3.30739e-13	1.7855e-11	271.22	72.58	120.9	211.61	114.86	157.05	236.11	Flrt3	NotDE
81.19	-1.67	0.23	-7.28	3.30958e-13	1.7855e-11	129.44	51.64	39.97	68.64	132.18	41.85	104.57	Irgm1	NotDE
58.75	-3.27	0.45	-7.28	3.38816e-13	1.82213e-11	58.4	21.15	6.12	71.48	33.89	186.37	33.82	Tmprss5	Downregulated
44.94	2.46	0.34	7.27	3.6971e-13	1.98202e-11	24	8.5	131.4	16.86	27.66	80.8	25.39	Cyp27a1	Upregulated
296.26	-1.12	0.16	-7.24	4.33844e-13	2.31855e-11	384.43	214.31	173.77	307.31	266.76	265.13	462.09	Mns1	NotDE
361.14	0.95	0.13	7.24	4.61571e-13	2.45902e-11	228.04	353.74	442.6	374.48	307.65	492.89	328.58	Akr1e1	NotDE
321.64	0.93	0.13	7.23	4.70136e-13	2.49685e-11	194.97	345.97	372.19	394.85	205.31	421.72	316.45	Aspa	NotDE
32.5	-10.62	1.47	-7.23	4.74035e-13	2.50974e-11	218.36	0	0	0	8.57	0.31	0.29	Uty	Downregulated
104.72	-2.12	0.29	-7.22	5.03245e-13	2.65613e-11	63.25	25.3	14.38	40.4	218.38	79.93	291.37	Galnt7	Downregulated
281.28	0.89	0.12	7.22	5.39146e-13	2.83684e-11	242.94	195.26	447.82	400.39	103.01	339.38	240.15	Zfp945	NotDE
61.41	1.74	0.24	7.21	5.40978e-13	2.83772e-11	46.36	55.16	154.22	45.05	25.9	84.63	18.57	Atf5	NotDE
333.89	-0.84	0.12	-7.21	5.6285e-13	2.9434e-11	424.64	301.43	236.49	327.51	290.53	384.54	372.07	Prepl	NotDE
17.31	4.47	0.62	7.2	5.91021e-13	3.08126e-11	2.59	5.01	56.78	3.96	15.06	18.27	19.53	Mocos	Upregulated
161.52	-1.48	0.21	-7.2	5.94246e-13	3.08863e-11	179.35	48.61	61.89	68.06	239.17	44.1	489.44	Pdgfrl	NotDE
41.05	-2.65	0.37	-7.2	5.96516e-13	3.091e-11	62.61	45.55	10.11	29.72	37.49	58.62	43.23	Setmar	Downregulated
126.1	1.38	0.19	7.2	6.21247e-13	3.2094e-11	98.96	189.16	254.78	45.07	32.01	236.29	26.4	Cyp2b23	NotDE
46.18	1.89	0.26	7.19	6.6231e-13	3.4112e-11	30.16	11.35	112.07	16.68	33.83	39.98	79.16	1700016D06Rik	NotDE
84.91	-1.6	0.22	-7.18	6.81812e-13	3.50106e-11	144.04	91.3	47.39	21.22	87.82	81.24	121.36	Prkcg	NotDE
86.92	-1.76	0.25	-7.17	7.31874e-13	3.74684e-11	105.02	50.79	30.38	66.69	93.95	112.76	148.83	2010015L04Rik	NotDE
205.62	1.18	0.17	7.16	7.78185e-13	3.97201e-11	101.79	175.93	230.65	141.17	285.93	174.46	329.44	Pex2	NotDE
62.78	3.13	0.44	7.15	8.79773e-13	4.47713e-11	4.87	11.11	42.35	23.85	44.67	51.36	261.26	Pdha2	Upregulated
214.55	-1.05	0.15	-7.14	9.3406e-13	4.73924e-11	231.32	256.12	110.04	239.28	351.96	98.35	214.8	B3galnt1	NotDE
382.64	0.96	0.14	7.14	9.59057e-13	4.85164e-11	351.24	475.89	685.86	293.02	376.83	216.23	279.37	Fnbp4	NotDE
35.87	2.42	0.34	7.13	1.03066e-12	5.19843e-11	18.15	31.62	96.24	13.48	42.4	40.2	8.98	Shpk	Upregulated
120.08	-1.41	0.2	-7.12	1.10285e-12	5.54613e-11	174.17	77.77	65.24	134.24	47.58	147.89	193.63	2210408I21Rik	NotDE
104.97	1.94	0.27	7.12	1.11244e-12	5.57793e-11	40.84	72.82	155.88	80.84	219.34	120.76	44.29	Gpr56	NotDE
602.71	1.08	0.15	7.11	1.12063e-12	5.60248e-11	425.97	588.29	905.12	297.17	572.98	870.44	558.99	Fkbp6	NotDE
369.95	-1.22	0.17	-7.11	1.1905e-12	5.93442e-11	402.82	196.38	170.58	259.8	684.58	324.93	550.58	Tmem109	NotDE
313.78	-0.92	0.13	-7.1	1.23698e-12	6.14812e-11	435.9	317.12	230.57	424.31	176.55	376.17	235.85	Timm21	NotDE
66.5	-2	0.28	-7.1	1.24067e-12	6.14854e-11	90.16	53.62	22.63	67.32	125.31	76.02	30.43	Parvb	Downregulated
217.11	-1.05	0.15	-7.1	1.25446e-12	6.19884e-11	285.79	358.35	137.44	185.26	169.04	266.8	117.08	Pqlc3	NotDE
72.22	2.14	0.3	7.1	1.26355e-12	6.22571e-11	22.4	23.09	97.04	12.73	70.14	211.77	68.35	Actn3	Upregulated
35.64	2.42	0.34	7.08	1.40254e-12	6.89066e-11	12.96	13.29	69	23.41	29.99	13.01	87.83	Gm3143	Upregulated
92.52	1.68	0.24	7.08	1.45583e-12	7.13187e-11	36.05	52.98	116.29	125.08	92.42	71.6	153.23	Rmdn1	NotDE
185.13	1.05	0.15	7.07	1.52872e-12	7.46753e-11	123.89	144.92	257.44	147.64	162.54	204.72	254.74	A630007B06Rik	NotDE
165.04	-1.25	0.18	-7.07	1.56727e-12	7.63392e-11	186.49	167.13	77.27	136.81	229.59	237.64	120.32	Nmnat2	NotDE
389.67	-0.82	0.12	-7.07	1.57936e-12	7.6709e-11	492.34	361.78	277.56	463.48	276.46	482.4	373.66	Brd9	NotDE
341.06	0.87	0.12	7.07	1.58936e-12	7.69755e-11	308.35	301	563.36	321.45	319.45	335.3	238.51	Atp11b	NotDE
37.93	2.42	0.34	7.06	1.64093e-12	7.9248e-11	15.57	36.17	82.84	2.94	69.55	45.01	13.42	Adssl1	Upregulated
113.36	1.42	0.2	7.06	1.65282e-12	7.95971e-11	59.72	103.11	159.05	124.81	111.89	104.46	130.49	Wdr25	NotDE
245.15	1.07	0.15	7.06	1.66575e-12	7.99936e-11	217.42	245.81	455.22	246.89	189.7	203.24	157.77	Tmem186	NotDE
278.27	0.94	0.13	7.05	1.76562e-12	8.45514e-11	262.09	156.93	503.58	385.18	79.14	376.46	184.52	Ccdc160	NotDE
303.08	-0.98	0.14	-7.05	1.77953e-12	8.47416e-11	424.6	307.83	214.65	259.86	206.88	361.5	346.23	Ak7	NotDE
118.17	1.28	0.18	7.05	1.77898e-12	8.47416e-11	81.4	137.3	196.63	96.36	98.04	95.78	121.65	Elac1	NotDE
395.57	-0.81	0.12	-7.04	1.97506e-12	9.37908e-11	444.01	496.69	252.95	428.79	372.97	379.17	394.38	Osgep	NotDE
28.58	3.09	0.44	7.03	2.06514e-12	9.77957e-11	6.81	97.89	57.3	5.7	13.99	12.74	5.65	Arhgap9	Upregulated
654.04	-0.95	0.13	-7.02	2.14951e-12	1.01509e-10	650.61	881.83	337.83	610.1	858.23	534.14	705.52	Ppp4c	NotDE
23.67	3.94	0.56	7.02	2.26233e-12	1.06275e-10	3.23	14.17	49.06	4.1	40.95	6.39	47.77	Cmtm8	Upregulated
21.41	-4.35	0.62	-7.02	2.2629e-12	1.06275e-10	56.72	1.09	2.41	2.49	75.34	9.22	2.6	Zbp1	Downregulated
634.1	-0.83	0.12	-7.02	2.28958e-12	1.07233e-10	786.6	540.32	442.05	643.78	576.33	705.54	744.11	Nln	NotDE
264.79	0.94	0.13	7.01	2.30227e-12	1.07532e-10	197.54	313.81	380.52	283.87	214.54	292.23	171	Acadl	NotDE
34.92	2.42	0.34	7.01	2.40067e-12	1.11821e-10	15.59	18.96	81.86	17.26	38.37	32.92	39.44	Bik	Upregulated
385.68	-1.09	0.16	-7	2.502e-12	1.16224e-10	565.68	516.08	263.49	227.46	723.22	200.29	203.5	Pdk1	NotDE
147.4	-1.37	0.2	-7	2.56388e-12	1.18774e-10	177.42	273.88	67.41	108.14	162.54	132.08	110.34	Rab34	NotDE
229.68	0.94	0.13	6.99	2.69402e-12	1.24465e-10	174.82	143.46	334.25	70.8	370.51	208.01	305.9	Plaur	NotDE
82.62	1.37	0.2	6.98	2.90381e-12	1.33795e-10	67.46	25.06	174.62	34.67	78.06	115.2	83.27	Cgrrf1	NotDE
515.54	0.99	0.14	6.98	3.00766e-12	1.38206e-10	447.7	474.11	890.02	439.07	381.09	452.75	524.02	Tmppe	NotDE
562.04	0.82	0.12	6.98	3.04679e-12	1.39628e-10	429.43	759.76	760.64	742.12	371.9	540.83	329.6	Exoc4	NotDE
309.16	-0.99	0.14	-6.97	3.14821e-12	1.43889e-10	580.9	274.42	290.84	319.42	90.41	495.24	112.86	1700061G19Rik	NotDE
400.48	0.82	0.12	6.97	3.26783e-12	1.48957e-10	418.37	298.58	735.59	478.02	145.79	611.04	116	Acss1	NotDE
37.34	3.16	0.45	6.96	3.36943e-12	1.53179e-10	5.85	83.26	51.69	105.19	5.36	4.89	5.12	Hoxa9	Upregulated
47.86	-2.08	0.3	-6.96	3.42502e-12	1.55292e-10	151.56	9.38	34.68	59.12	29.8	46.15	4.33	T	Downregulated
100.63	-1.6	0.23	-6.95	3.65984e-12	1.65499e-10	234.2	39.9	76.22	73.64	25.02	217.58	37.87	Apol6	NotDE
128.15	1.52	0.22	6.95	3.70587e-12	1.67137e-10	59.05	158.93	168.41	261.81	69.51	66.22	113.14	Ttn	NotDE
290.98	-1.01	0.15	-6.94	3.84664e-12	1.73028e-10	322.19	52.13	158.25	189.48	210.24	460.32	644.27	Serpinb1a	NotDE
71.77	-2.52	0.36	-6.94	3.86905e-12	1.73578e-10	54.13	20.27	8.8	10.4	184.75	104.86	119.17	Sept6	Downregulated
34.81	2.46	0.36	6.92	4.39217e-12	1.96529e-10	12.3	30.74	66.91	24.28	38.44	39.95	31.05	Ak8	Upregulated
81.14	-2.58	0.37	-6.92	4.44772e-12	1.98494e-10	46.72	44.48	7.72	19.44	143.78	41.06	264.79	Pls1	Downregulated
96.47	1.36	0.2	6.92	4.59575e-12	2.04565e-10	61.95	90.69	159.18	92.61	64.15	136.11	70.58	D7Ertd715e	NotDE
289.33	0.93	0.13	6.91	4.76317e-12	2.11465e-10	176.43	153.69	336.25	222.65	541.82	213.34	381.15	Skil	NotDE
159.62	-1.17	0.17	-6.89	5.39587e-12	2.38932e-10	193.33	171.69	86.5	154.74	179.62	154.65	176.79	Ptrhd1	NotDE
136.19	1.29	0.19	6.89	5.48963e-12	2.42454e-10	72.67	130.75	178.82	196.48	105.41	146.27	122.94	Decr1	NotDE
62.61	-3.1	0.45	-6.89	5.64139e-12	2.48513e-10	47.37	15.26	4.55	25.59	192.04	7.55	145.93	Gm2016	Downregulated
66.23	1.51	0.22	6.89	5.66626e-12	2.48965e-10	55.14	38.6	156.36	64.48	45.55	75.73	27.72	Thap2	NotDE
324.82	-0.88	0.13	-6.88	5.8071e-12	2.54497e-10	335.02	224	180.85	172.49	565.98	344.54	450.89	Rgs19	NotDE
161.15	1.16	0.17	6.88	5.964e-12	2.60703e-10	105.44	167.37	237.9	93.94	185.38	135.34	202.65	Ifrd1	NotDE
449.97	-0.81	0.12	-6.87	6.21439e-12	2.70954e-10	507.25	544.96	290.72	543.52	421.95	373.67	467.75	Fdft1	NotDE
188.52	1.03	0.15	6.85	7.29024e-12	3.17051e-10	137.85	193.56	281.91	110.75	213.5	219.62	162.47	Tmem9b	NotDE
297.45	-1.49	0.22	-6.84	7.7234e-12	3.35034e-10	219	343.03	75.76	93.72	829.76	299.99	220.89	Steap3	NotDE
659.86	-0.88	0.13	-6.84	7.77295e-12	3.36328e-10	493.21	768.37	268.85	742.52	870.96	603.12	871.95	Laptm4b	NotDE
33.85	-2.49	0.36	-6.83	8.62019e-12	3.72043e-10	67.77	37.29	11.98	58.99	14.93	29.7	16.29	1700003M02Rik	Downregulated
144.43	1.47	0.21	6.83	8.69842e-12	3.74471e-10	96.35	38.84	264.43	97.63	194.74	223.72	95.34	Kif21b	NotDE
112.15	1.39	0.2	6.82	8.82783e-12	3.79085e-10	80.11	63.87	207.63	135.37	22.68	158.4	116.98	Pou6f1	NotDE
770.15	-0.81	0.12	-6.82	9.20522e-12	3.94298e-10	778.98	1203.72	442.81	723.65	907.96	690.12	643.82	Agtrap	NotDE
116.48	-1.21	0.18	-6.81	9.45431e-12	4.03953e-10	242.87	69.55	104.41	52.84	80.14	138.51	127.07	Myl7	NotDE
448.5	-0.85	0.12	-6.81	9.66089e-12	4.11747e-10	350.56	659.06	193.64	200.3	993.95	308.77	433.26	Igfbp2	NotDE
262.64	-1.16	0.17	-6.81	9.88176e-12	4.2011e-10	353.34	327.59	154.92	240.28	223.41	381.58	157.36	Nxn	NotDE
160.83	-1.91	0.28	-6.8	1.01252e-11	4.29391e-10	60.64	242.2	15.2	85.47	461.58	66.11	194.61	Gata3	NotDE
93.81	1.47	0.22	6.8	1.02459e-11	4.33428e-10	56.47	34.86	155.85	70.54	67.73	84.19	187	Gnb5	NotDE
288.43	0.85	0.12	6.8	1.06203e-11	4.48156e-10	228.11	177.18	411.07	189.74	263.79	393.07	356.05	Ngly1	NotDE
54.22	-2.82	0.41	-6.8	1.07014e-11	4.50464e-10	49.59	17.45	6.67	100.6	56.25	61.47	87.5	C1s	Downregulated
1227.56	-1.06	0.16	-6.79	1.13219e-11	4.75407e-10	1381.68	1755.17	661.75	885.69	1908.77	1351.75	648.1	Col18a1	NotDE
254.06	0.85	0.13	6.78	1.16644e-11	4.88588e-10	203.97	208.85	367.97	213.16	250.45	223.37	310.64	Cldn12	NotDE
71.01	1.48	0.22	6.78	1.17838e-11	4.92379e-10	56.11	27.01	157.05	51.2	29.62	129.31	46.78	1700123I01Rik	NotDE
47	2.14	0.32	6.78	1.21933e-11	5.08244e-10	24.02	30.5	105.25	36.43	51.79	41.87	39.15	Unc13b	Upregulated
16.93	3.34	0.49	6.78	1.23224e-11	5.12373e-10	5.52	15.26	55.67	14.64	3.21	24.22	0	Pdzd7	Upregulated
92.33	-3.19	0.47	-6.77	1.24826e-11	5.17768e-10	42.44	12.2	4.79	12.01	71.27	299.03	204.58	Xlr3c	Downregulated
35.98	-2.56	0.38	-6.77	1.26377e-11	5.22932e-10	55.16	8.5	9.58	12.13	51.41	59.54	55.52	Ryr3	Downregulated
102.6	1.36	0.2	6.76	1.35327e-11	5.58608e-10	72.65	116.37	184.9	97.47	112.71	73.67	60.43	Vezf1	NotDE
746.85	0.85	0.13	6.76	1.39063e-11	5.72644e-10	486.82	831.92	881.45	691.08	1216.35	666.17	454.18	Cldn4	NotDE
462.25	-0.85	0.13	-6.76	1.42533e-11	5.85517e-10	488.13	487.29	268.59	487.83	610.99	450.73	442.24	Tomm40l	NotDE
113.46	-1.57	0.23	-6.75	1.49221e-11	6.11518e-10	145.61	88.08	48.74	74.83	148.69	123.07	165.16	Ppapdc1b	NotDE
185.15	-0.97	0.14	-6.74	1.53399e-11	6.27133e-10	288.05	233.67	148.27	205.71	60.36	328.04	31.92	Gbx2	NotDE
35.08	2.39	0.35	6.74	1.55509e-11	6.34238e-10	12.01	32.68	62.61	33.66	7.75	89.29	7.59	Rtp2	Upregulated
95.12	-1.81	0.27	-6.74	1.57512e-11	6.40875e-10	73.96	101.37	20.52	52.11	142.08	96.53	179.29	Ankrd37	NotDE
65.18	1.78	0.26	6.74	1.60461e-11	6.51317e-10	56.13	31.4	193.02	38.22	28.66	85.59	23.23	Zhx1	NotDE
638.31	-1.02	0.15	-6.74	1.62463e-11	6.5788e-10	568.24	740.67	281.03	636.9	1201.68	450.17	589.51	Id3	NotDE
453.98	1.09	0.16	6.73	1.64609e-11	6.64772e-10	436.65	304.55	928.86	386.88	399.37	350.26	371.27	Arhgef2	NotDE
452.26	-0.84	0.12	-6.73	1.64945e-11	6.64772e-10	606.48	561.84	336.74	636.67	333.28	427.67	263.11	Slc5a6	NotDE
78.64	1.6	0.24	6.73	1.72665e-11	6.94245e-10	50.95	93.09	153.96	62.04	38.82	111.54	40.04	F2	NotDE
621.18	-0.7	0.1	-6.72	1.76265e-11	7.07052e-10	840.3	624.7	517.19	695.57	403.61	675.22	591.66	Fanci	NotDE
64.42	-2.18	0.32	-6.72	1.81218e-11	7.25212e-10	63.56	15.69	13.33	48.3	111.14	43.59	155.36	St3gal1	Downregulated
197.13	0.89	0.13	6.71	2.01352e-11	8.03897e-10	194.01	200.75	359.21	206.68	64.84	190.55	163.86	Gls2	NotDE
266.79	0.9	0.13	6.7	2.07893e-11	8.28076e-10	213.79	207.27	398.6	403.32	198.68	189.76	256.11	Map7	NotDE
77.01	-1.73	0.26	-6.7	2.1511e-11	8.54823e-10	112.98	68.42	34.6	112.95	10.21	114.62	85.29	Zfp72	NotDE
92	-3.45	0.51	-6.69	2.23129e-11	8.84629e-10	38.32	1.09	2.94	15.95	99.8	0.92	484.99	Pramef25	Downregulated
272.51	0.85	0.13	6.68	2.33059e-11	9.21854e-10	233.24	318.27	422.73	243.18	355.33	130.02	204.82	Safb2	NotDE
100.08	-1.47	0.22	-6.68	2.3714e-11	9.35825e-10	147.02	51.22	51.97	128.17	92.93	89.31	139.97	Clptm1l	NotDE
179.03	1.21	0.18	6.68	2.38294e-11	9.38206e-10	131.05	238.83	301.59	248.1	101.87	128.48	103.25	Lamc2	NotDE
201.38	-1.1	0.17	-6.66	2.65928e-11	1.04459e-09	291.9	304.52	134.8	227.7	200.75	116.22	133.8	Sox15	NotDE
107.82	1.35	0.2	6.65	2.96932e-11	1.1637e-09	70.09	20.06	177.18	81.09	127.46	75.73	203.13	Mobp	NotDE
454.35	-0.86	0.13	-6.65	3.00241e-11	1.17128e-09	464.49	344.15	255.92	429.06	640.44	450.52	595.86	Cpxm1	NotDE
40.67	2.31	0.35	6.65	3.00008e-11	1.17128e-09	18.51	35.11	90.4	23.85	52.94	14.3	49.62	Usp44	Upregulated
926.25	-0.74	0.11	-6.64	3.12258e-11	1.21538e-09	1144.54	1196.07	685.47	1002.92	891.48	961.2	602.12	Sept9	NotDE
24.81	2.52	0.38	6.63	3.32808e-11	1.29242e-09	12.33	26.82	69.83	10.09	13.3	12.44	28.89	Dgkh	Upregulated
300.42	0.92	0.14	6.62	3.52438e-11	1.36554e-09	234.18	230.18	440.12	267.08	296.89	278.12	356.39	Plekha1	NotDE
82.87	1.4	0.21	6.61	3.71617e-11	1.43658e-09	60.65	48.37	158.28	82.67	66.91	56.27	106.97	Susd1	NotDE
855.05	0.7	0.11	6.61	3.72671e-11	1.4374e-09	767.45	953.17	1245.26	1007.23	412.13	1095.2	504.88	Cds2	NotDE
402.95	-1.1	0.17	-6.61	3.77672e-11	1.4534e-09	545.59	539.92	253.41	396.2	448.25	354.32	282.92	Cdc42ep4	NotDE
77.24	-1.51	0.23	-6.6	3.98872e-11	1.53152e-09	178.71	46.4	61.57	71.11	44.98	109.69	28.2	Pde9a	NotDE
191.33	-1.16	0.18	-6.6	4.14108e-11	1.58645e-09	196.62	185.06	85.59	210.07	189.56	177.92	294.52	Pter	NotDE
34.89	-3.94	0.6	-6.6	4.15893e-11	1.58972e-09	42.86	25.28	2.41	30.74	34.84	89	19.12	Slc6a12	Downregulated
24.97	-3.91	0.59	-6.6	4.2456e-11	1.6156e-09	48.68	2.4	3.46	5.56	77.69	22.79	14.2	Fgf17	Downregulated
43.18	-4.59	0.7	-6.6	4.245e-11	1.6156e-09	42.51	6.1	1.34	3.21	100.31	42.1	106.66	Hfe	Downregulated
173.12	1.01	0.15	6.59	4.32346e-11	1.64157e-09	174.89	117.03	351.7	69.21	66.03	266.65	166.36	Mid1ip1	NotDE
253.57	-1	0.15	-6.59	4.52728e-11	1.71133e-09	440.48	197.47	218.27	493.92	77.83	215.44	131.56	Slc16a9	NotDE
173.76	-1.13	0.17	-6.59	4.52629e-11	1.71133e-09	261.45	130.99	118.03	160.97	149.43	236.5	158.92	Xaf1	NotDE
942.3	-0.86	0.13	-6.58	4.83479e-11	1.82353e-09	979.58	1543.32	540.16	1236.07	654.7	908.16	734.15	Gja1	NotDE
77.75	-2.07	0.32	-6.57	4.92344e-11	1.85286e-09	64.23	64.51	14.15	60	103.69	33.88	203.8	Eva1a	Downregulated
331.04	0.76	0.12	6.57	4.97907e-11	1.86967e-09	259.2	326.71	441.88	290.99	441.67	255.96	300.84	Dgcr8	NotDE
79.82	-1.59	0.24	-6.57	5.00913e-11	1.87683e-09	122.59	72.79	39.72	102.27	87.08	66.26	68.01	Ell2	NotDE
370.25	0.75	0.11	6.57	5.0456e-11	1.88635e-09	284.5	351.56	479.45	435.84	268.21	433.71	338.47	Elp4	NotDE
50.83	1.72	0.26	6.57	5.06499e-11	1.88945e-09	28.88	25.94	94.3	48.41	50.46	38.21	69.63	Ahr	NotDE
203.96	-1.09	0.17	-6.57	5.13595e-11	1.91174e-09	217.66	97.46	101.47	110.02	311.8	206.14	383.19	Cdca7l	NotDE
233.61	0.96	0.15	6.56	5.39353e-11	2.00324e-09	196.17	122.01	379.29	128.15	228.22	362.87	218.58	Lancl2	NotDE
41.57	3.05	0.47	6.56	5.4218e-11	2.00936e-09	7.78	117.28	63.5	40.58	25.71	14.11	22.02	Cblc	Upregulated
53.92	1.82	0.28	6.55	5.77761e-11	2.13659e-09	40.87	18.3	143.83	11	39.32	37.39	86.75	Sfrp4	NotDE
204.77	-1.06	0.16	-6.54	6.15898e-11	2.27269e-09	268.63	173.5	127.37	156.31	284.09	162.12	261.38	Gmpr2	NotDE
194.18	-1.16	0.18	-6.53	6.48311e-11	2.38713e-09	288.74	126.2	128.4	169.07	151.23	256.1	239.52	Rnf145	NotDE
54.38	-2.02	0.31	-6.53	6.52163e-11	2.39614e-09	64.57	84.35	15.46	32.32	18.9	139.98	25.05	Gpnmb	Downregulated
295.15	-0.92	0.14	-6.53	6.55889e-11	2.40464e-09	293.49	108.51	152.97	200.42	547.82	279.59	483.26	Gabarapl1	NotDE
38.42	2.49	0.38	6.53	6.62593e-11	2.42401e-09	20.78	14.81	115.73	15.1	35.53	64.16	2.83	Col26a1	Upregulated
729.99	-0.89	0.14	-6.52	7.15526e-11	2.61205e-09	1051.16	867.88	569.72	906.49	288.92	952.22	473.54	Bdh1	NotDE
158.74	-1.11	0.17	-6.52	7.24444e-11	2.63896e-09	224.54	139.3	104.11	163.1	73.89	195.44	210.8	AI987944	NotDE
54.19	1.71	0.26	6.51	7.3499e-11	2.67166e-09	37.29	28.34	121.5	64.69	53.74	24.62	49.18	Nod1	NotDE
93.29	1.42	0.22	6.51	7.61589e-11	2.76246e-09	64.28	57.35	171.57	69.36	122.94	79.39	88.17	Ak3	NotDE
148.78	-1.3	0.2	-6.5	7.95235e-11	2.87838e-09	149.49	187.25	59.94	202.79	98.74	69.59	273.67	AA467197	NotDE
561.06	-0.73	0.11	-6.5	8.09017e-11	2.92206e-09	636.49	223.23	383.68	636.57	580.57	615.37	851.52	Maoa	NotDE
193.93	1.32	0.2	6.5	8.24111e-11	2.97028e-09	119.69	110.78	297.85	249.87	199.05	238.66	141.6	AU040320	NotDE
332.06	-0.79	0.12	-6.49	8.374e-11	3.01181e-09	392.47	371.83	225.31	362.12	321.93	353.53	297.25	Fam213b	NotDE
89.74	-1.76	0.27	-6.49	8.47607e-11	3.0421e-09	71.99	134.69	20.27	137.8	48.77	16.25	198.45	Naalad2	NotDE
27.91	2.21	0.34	6.49	8.79297e-11	3.14921e-09	19.12	1.09	88.17	11.71	30.56	7.28	37.46	Car6	Upregulated
142.8	1.5	0.23	6.47	9.65699e-11	3.44329e-09	43.46	109.84	121.29	86.43	185.63	105.21	347.74	Cpn1	NotDE
1167.78	-0.85	0.13	-6.47	9.67465e-11	3.44329e-09	1042.75	1792.09	577.71	908.91	1779.49	966.39	1107.13	Sparc	NotDE
51.66	-5.61	0.87	-6.47	9.63935e-11	3.44329e-09	52.6	41.42	1.33	43.41	61.37	53.44	108.03	Zc4h2	Downregulated
318.11	0.86	0.13	6.47	9.84748e-11	3.4975e-09	294.8	486.68	538.8	311.95	139.61	345.6	109.3	Kdelr3	NotDE
461.97	0.8	0.12	6.47	1.01078e-10	3.57506e-09	381.68	406.32	668.41	532.43	332.54	429.55	482.88	Creg1	NotDE
349.36	0.86	0.13	6.47	1.01013e-10	3.57506e-09	283.56	220.99	514.52	171.22	462.05	335.74	457.47	Glce	NotDE
52.9	1.61	0.25	6.46	1.02842e-10	3.62993e-09	42.15	46.43	127.36	28.24	43.98	23.22	58.96	Slc1a3	NotDE
287.05	0.82	0.13	6.46	1.04084e-10	3.66617e-09	238.49	164.55	421.48	195.6	278.22	315.93	395.06	Stard5	NotDE
25.92	2.71	0.42	6.45	1.1339e-10	3.98094e-09	7.45	6.1	48.24	3.66	4.79	23.56	87.61	Akr1c13	Upregulated
114.93	1.13	0.18	6.45	1.13488e-10	3.98094e-09	112.19	48.16	244.52	70.97	35.47	180	113.17	Maats1	NotDE
238.71	1.13	0.18	6.44	1.20594e-10	4.22153e-09	224.06	163.22	489.69	236.38	144.54	296.9	116.19	Fam129a	NotDE
706.21	-0.74	0.11	-6.43	1.24166e-10	4.33765e-09	940.63	798.44	560.77	910.97	501	640.99	590.67	Kdm2b	NotDE
344.06	-0.85	0.13	-6.43	1.30688e-10	4.55616e-09	297.46	580.38	163.3	258.96	639.54	233.31	235.44	Srm	NotDE
78.09	1.82	0.28	6.43	1.31561e-10	4.57726e-09	19.78	25.52	69.02	110.02	68.79	44.57	208.9	Fggy	NotDE
431.44	0.7	0.11	6.42	1.33215e-10	4.62534e-09	362.7	344.15	590.24	552.18	330.78	502.69	337.36	Tcn2	NotDE
397.97	-1.23	0.19	-6.42	1.38488e-10	4.79866e-09	442.61	415.06	189.51	551.24	349.91	419.1	418.35	Rnaseh2c	NotDE
500.4	0.75	0.12	6.42	1.40667e-10	4.86427e-09	451.08	231.54	757.52	486.53	427.58	606.38	542.21	Rad50	NotDE
47.16	2.21	0.35	6.41	1.49235e-10	5.15013e-09	12.33	84.35	55.73	12.15	65.27	30.4	69.91	Six1	Upregulated
270.5	0.93	0.15	6.4	1.58325e-10	5.45277e-09	226.36	204.21	429.15	307.44	251.09	250.08	225.2	Spen	NotDE
154.03	1.07	0.17	6.4	1.58876e-10	5.46072e-09	90.14	187.49	188.83	106.22	276.09	100.7	128.76	Tmem120b	NotDE
551.98	-0.8	0.13	-6.37	1.84124e-10	6.31577e-09	665.74	535.82	382.59	585.77	399.96	685.4	608.59	Nuf2	NotDE
176.92	0.94	0.15	6.36	1.98621e-10	6.79938e-09	170.36	92.88	325.94	219.34	85.87	159.9	184.14	Odf2l	NotDE
28.26	2.38	0.37	6.36	2.0831e-10	7.11678e-09	15.92	10.47	82.31	17.14	29.35	12.26	30.4	Syne3	Upregulated
47.33	2.03	0.32	6.35	2.10847e-10	7.17565e-09	20.11	9.38	81.04	9.97	86.75	46.61	77.43	Fes	Upregulated
355.87	-0.72	0.11	-6.35	2.10875e-10	7.17565e-09	504	316.48	303.13	399.09	168.92	401.06	398.44	Sept10	NotDE
40.54	-2.91	0.46	-6.35	2.18239e-10	7.3967e-09	44.41	49.91	5.34	91.32	59.93	4.68	28.17	Lrrc15	Downregulated
179.47	1.07	0.17	6.35	2.17853e-10	7.3967e-09	124.54	141.86	260.02	46.12	204.19	245.34	234.26	Lrrfip1	NotDE
499.02	-0.73	0.12	-6.35	2.2045e-10	7.45682e-09	458.38	222.56	274.1	512.61	700.88	437.12	887.47	P4ha1	NotDE
19.14	2.89	0.46	6.34	2.25373e-10	7.60822e-09	7.46	10.01	54.89	10.11	8.69	5.47	37.37	Xkr9	Upregulated
62.77	1.7	0.27	6.34	2.26188e-10	7.62065e-09	27.88	16.99	89.3	91.71	32.32	56.02	125.18	Fam134b	NotDE
45.51	2.05	0.32	6.34	2.29188e-10	7.70651e-09	22.68	42.72	92.78	13.03	40.52	37.27	69.6	Wif1	Upregulated
47.71	1.87	0.3	6.33	2.42937e-10	8.15273e-09	31.11	53.59	113.46	27.68	22.75	62.89	22.5	Gnmt	NotDE
99.85	1.21	0.19	6.33	2.52515e-10	8.45751e-09	94.37	85.87	217.39	76.67	90.74	44.45	89.44	Sft2d2	NotDE
298.49	-1.23	0.2	-6.32	2.63444e-10	8.80627e-09	303.88	284.28	126.16	252.59	521.23	292.2	309.08	Slc25a10	NotDE
988.37	0.81	0.13	6.31	2.74618e-10	9.16183e-09	798.55	1436.88	1403.84	1074.31	933.47	716.75	554.81	Ap3d1	NotDE
112.61	-1.51	0.24	-6.31	2.7685e-10	9.21824e-09	154.96	106.38	53.56	50.63	220.57	114.05	88.12	Abcd1	NotDE
107.59	1.43	0.23	6.31	2.81277e-10	9.3474e-09	73.61	112.32	198.42	38.65	90.11	172.59	67.42	Repin1	NotDE
13.12	3.37	0.53	6.3	2.88488e-10	9.56838e-09	4.87	7.19	49.86	9.07	4.73	14.3	1.82	BC064078	Upregulated
338.37	-1.11	0.18	-6.3	2.94178e-10	9.73815e-09	321.79	182.85	150.38	424.3	412.49	399.4	477.38	2810417H13Rik	NotDE
123.27	-3.53	0.56	-6.3	3.0126e-10	9.95326e-09	32.42	60.38	2.15	15.67	192.53	47.03	512.71	Ddr2	Downregulated
186.73	-0.97	0.15	-6.3	3.06838e-10	1.0118e-08	222.86	142.28	114.21	181.37	195.37	208.34	242.67	2210015D19Rik	NotDE
55.21	2.05	0.33	6.29	3.19699e-10	1.05217e-08	17.82	43.39	72.29	29.4	127.78	22.43	73.33	Eif4g3	Upregulated
589.48	-0.69	0.11	-6.29	3.24308e-10	1.06323e-08	731.79	1148.21	452.65	706.56	232.4	592.59	262.15	Fancm	NotDE
676.64	-0.74	0.12	-6.29	3.24207e-10	1.06323e-08	760.67	965.12	454.62	1016.01	481.65	497.22	561.22	Prune	NotDE
315.28	0.76	0.12	6.29	3.25225e-10	1.06419e-08	284.8	199.66	482.02	329.08	155.56	574.23	181.64	Lrrc8d	NotDE
95	-1.8	0.29	-6.28	3.3966e-10	1.1093e-08	62.62	49.89	17.33	38.79	136.15	126.13	234.05	Mfap5	NotDE
148.44	1.26	0.2	6.28	3.41505e-10	1.11319e-08	111.57	98.13	266.43	104.66	85.12	288.81	84.35	9930012K11Rik	NotDE
26.1	2.77	0.44	6.28	3.44985e-10	1.12239e-08	6.48	9.59	43.45	4.39	55.88	35.65	27.24	Cd40	Upregulated
705.4	0.83	0.13	6.27	3.50371e-10	1.13774e-08	607.97	721.68	1082.64	1001.18	304.07	712.37	507.91	Aldh6a1	NotDE
140.93	1.04	0.17	6.27	3.57024e-10	1.15714e-08	110.23	121.16	227.06	184.41	115.04	123.79	104.79	2700089E24Rik	NotDE
176.51	0.94	0.15	6.27	3.68717e-10	1.19277e-08	134.64	173.93	258.08	223.43	90.66	227.8	127	Map2k5	NotDE
33.7	2.32	0.37	6.27	3.69991e-10	1.19304e-08	10.69	7.19	52.26	13.89	57.15	36.64	58.05	Pld1	Upregulated
38.85	-2.24	0.36	-6.27	3.70202e-10	1.19304e-08	62.94	16.99	12.28	68.3	9.39	90.12	11.96	Pnlip	Downregulated
824.76	-0.79	0.13	-6.26	3.78323e-10	1.21692e-08	905.22	697.68	521.55	909.6	1107.9	785.38	845.95	Phrf1	NotDE
52.4	-3.65	0.58	-6.26	3.86758e-10	1.2417e-08	35.36	53.83	2.41	18.9	157.34	23.83	75.1	Dpysl5	Downregulated
121.74	-1.45	0.23	-6.25	4.21732e-10	1.35145e-08	105.14	9.38	37.07	89.11	141.25	34.15	436.12	Obox6	NotDE
914.64	0.68	0.11	6.24	4.29083e-10	1.37242e-08	794.74	812.64	1275.99	1221.09	711.77	977.69	608.52	Ppp1r15b	NotDE
84.05	1.3	0.21	6.24	4.46586e-10	1.42573e-08	62.91	33.35	154.73	42.59	95.83	82.03	116.89	Padi4	NotDE
73.11	1.72	0.28	6.23	4.72546e-10	1.50579e-08	29.21	123.8	94.92	75.67	32.07	45.88	110.22	Hist3h2a	NotDE
166.4	1.22	0.2	6.23	4.80833e-10	1.52934e-08	125.23	68.67	290.04	86.52	135.54	227.32	231.52	Myo5c	NotDE
130.5	1.91	0.31	6.22	5.09239e-10	1.61667e-08	12.97	142.98	48.22	19.04	564.94	28.63	96.76	Ldoc1	NotDE
58.48	-1.91	0.31	-6.21	5.15948e-10	1.63492e-08	96.62	39.9	26.08	53.46	43.92	110.33	39.07	Mybpc3	NotDE
34.35	-2.02	0.32	-6.21	5.1781e-10	1.63778e-08	69.42	18.54	16.53	13.32	40.89	55.92	25.84	Acap3	Downregulated
239.89	0.92	0.15	6.21	5.19022e-10	1.63857e-08	141.37	393.85	264.59	144.55	417.29	170.14	147.41	Slc25a46	NotDE
809.81	0.7	0.11	6.21	5.22055e-10	1.6451e-08	715.63	1071.77	1161.38	683.71	948.31	606.72	481.13	Zfp568	NotDE
26.22	2.28	0.37	6.21	5.25501e-10	1.6529e-08	15.26	12.87	73.28	28.84	18.96	28.59	5.72	Chd5	Upregulated
239.11	0.79	0.13	6.21	5.28588e-10	1.6565e-08	199.81	80.86	347.12	252.61	221.08	222.53	349.76	Arl4a	NotDE
80.92	1.7	0.27	6.21	5.28213e-10	1.6565e-08	32.1	81.26	102.67	52.53	75.73	94.35	127.84	Prickle1	NotDE
366.14	0.69	0.11	6.21	5.30303e-10	1.65883e-08	303.92	245.23	491.19	484.26	244.2	490.43	303.76	Fuca2	NotDE
409.04	0.84	0.14	6.2	5.71386e-10	1.78406e-08	338.5	507.64	608.05	388.65	537.01	272.71	210.68	Vasp	NotDE
141.75	1.11	0.18	6.19	5.95706e-10	1.8566e-08	95.1	128.17	204.33	108.99	145.42	171.22	138.99	Zfp956	NotDE
129.74	-1.16	0.19	-6.19	6.05076e-10	1.88236e-08	194.97	100.71	86.32	149.57	134.58	116.53	125.51	Rock2	NotDE
128.54	-1.18	0.19	-6.19	6.15782e-10	1.91218e-08	146.28	87.2	63.41	138.28	96.33	88	280.28	Dnajb14	NotDE
74.22	-1.78	0.29	-6.18	6.29049e-10	1.94982e-08	70.71	51.43	19.73	44.45	125.7	110.5	97.01	Sncg	NotDE
20.01	3.1	0.5	6.18	6.30681e-10	1.95133e-08	6.82	29.46	57.83	13.03	15.5	10.45	6.96	Ltbp3	Upregulated
49.88	1.67	0.27	6.18	6.36601e-10	1.96608e-08	32.75	51.89	103.62	43.88	28.78	20.62	67.61	Insl6	NotDE
59.16	1.66	0.27	6.17	6.96068e-10	2.14585e-08	42.18	22.67	131.97	76.52	29.42	44.61	66.79	Zfp791	NotDE
157.99	-1.32	0.21	-6.16	7.38449e-10	2.2724e-08	146.87	193.9	57.56	77.58	364.8	77.2	187.98	Insig1	NotDE
90.58	-1.93	0.31	-6.15	7.80534e-10	2.39758e-08	55.46	54.95	13.35	19.04	374.75	51.73	64.8	Lgals9	NotDE
223.75	-0.9	0.15	-6.15	7.88693e-10	2.41828e-08	240.26	214.65	128.37	167.61	310.66	220.5	284.19	Psmb10	NotDE
346.27	0.76	0.12	6.14	8.04941e-10	2.46367e-08	346.43	207.33	586.41	513.86	249.08	306.17	214.59	Il6st	NotDE
119.82	1.36	0.22	6.14	8.45507e-10	2.58319e-08	104.09	78.5	266.26	111.57	50.28	164.79	63.28	Kif5a	NotDE
187.72	1.14	0.19	6.13	8.83675e-10	2.69497e-08	92.79	53.64	203	110.07	329.87	173.42	351.25	Palld	NotDE
195.99	0.94	0.15	6.12	9.23681e-10	2.81195e-08	199.91	135.54	381.43	183.65	120.15	147.02	204.22	Zfp952	NotDE
55.49	-1.79	0.29	-6.12	9.44318e-10	2.86965e-08	110.29	52.1	31.19	40.12	57.27	69.52	27.91	Ecscr	NotDE
616.68	0.76	0.12	6.11	9.71449e-10	2.94684e-08	553.5	557.07	940.74	558.42	500.8	591.01	615.22	Rbm12	NotDE
217.68	-0.96	0.16	-6.11	9.85068e-10	2.98285e-08	264.03	392.73	133.79	100.26	273.94	159.77	199.22	Prkar2a	NotDE
260.73	-0.86	0.14	-6.11	1.02445e-09	3.09659e-08	349.32	270	190.47	246.27	254.61	258.22	256.23	Maz	NotDE
30.42	2.14	0.35	6.1	1.08352e-09	3.26934e-08	20.41	15.69	89.75	11.11	56.33	7.93	11.74	Acot2	Upregulated
54.53	2.12	0.35	6.1	1.08848e-09	3.27852e-08	23.99	88.03	103.7	31.36	68.18	49.05	17.37	Ankrd13d	Upregulated
109	1.12	0.18	6.09	1.11148e-09	3.34188e-08	84.32	80.68	181.69	154.46	103.77	50.88	107.19	Cdc14a	NotDE
258.26	0.8	0.13	6.09	1.1602e-09	3.48224e-08	196.62	166.76	341.24	258.78	195.27	344.12	305.02	Wdr37	NotDE
261.18	-0.96	0.16	-6.08	1.21596e-09	3.64319e-08	285.01	230.42	143.44	319.5	294.35	421.1	134.45	Slc15a4	NotDE
115.46	-1.15	0.19	-6.08	1.22555e-09	3.66026e-08	141.43	67.12	62.87	115.28	129.54	62.45	229.55	Pabpc4l	NotDE
68.51	1.69	0.28	6.08	1.22596e-09	3.66026e-08	32.1	62.14	102.13	27.82	112.73	57.43	85.23	Zap70	NotDE
91.75	1.48	0.24	6.08	1.23936e-09	3.69381e-08	59.02	75.83	164.34	77.03	82.66	94.43	88.93	Btbd6	NotDE
25.74	2.91	0.48	6.07	1.26238e-09	3.75585e-08	8.76	13.5	65.56	7.46	33.63	36.96	14.29	Kcng4	Upregulated
352.11	-0.73	0.12	-6.06	1.3226e-09	3.92818e-08	436.25	205.81	261.58	445.77	259.07	470.33	385.93	Ttc37	NotDE
614.29	-0.77	0.13	-6.06	1.35704e-09	4.01647e-08	619.12	913.18	364.16	623.16	627.82	599.95	552.65	Agpat2	NotDE
161.16	1.02	0.17	6.06	1.35494e-09	4.01647e-08	112.57	71.94	226.46	149.99	181.4	146.96	238.8	Fgd6	NotDE
88.07	-1.27	0.21	-6.06	1.35995e-09	4.0181e-08	113.23	127.5	46.61	100.92	43.98	105.46	78.77	4933438K21Rik	NotDE
404	-0.76	0.13	-6.06	1.36384e-09	4.02263e-08	317.91	254.76	189	514.35	418.93	483.69	649.39	Fam213a	NotDE
214.27	0.85	0.14	6.06	1.39186e-09	4.09818e-08	180.38	149.29	324.64	231.3	155.05	244.07	215.17	Vti1a	NotDE
146.36	-1.19	0.2	-6.06	1.39768e-09	4.10822e-08	152.43	59.72	65.05	25.75	394.94	186.87	139.78	Rbp1	NotDE
118.86	-1.74	0.29	-6.05	1.45864e-09	4.28001e-08	54.19	12.2	15.72	5.7	345.37	83.97	314.86	Tspan7	NotDE
673.32	-0.68	0.11	-6.05	1.4644e-09	4.28952e-08	819.57	597.85	510.87	724.46	638.58	700.82	721.1	Wrb	NotDE
35.38	-2.29	0.38	-6.04	1.54935e-09	4.53058e-08	49.3	3.49	10.38	65.08	31.56	45.39	42.44	Rasgrp1	Downregulated
418.43	-0.73	0.12	-6.04	1.55924e-09	4.55171e-08	465.37	491.87	280.65	489.41	398.25	422.55	380.93	Kxd1	NotDE
148.18	1.26	0.21	6.03	1.60945e-09	4.68675e-08	95.77	187.27	228.61	103.78	191.61	108.27	121.96	Acss2	NotDE
114.57	1.51	0.25	6.03	1.611e-09	4.68675e-08	80.74	45.55	229.47	91.38	68.05	182.14	104.66	Rhbdd1	NotDE
48.14	-2.1	0.35	-6.03	1.64271e-09	4.77085e-08	47.37	24.18	11.18	60.14	44.1	54.77	95.23	Mbnl1	Downregulated
68.84	1.77	0.29	6.02	1.75711e-09	5.09443e-08	27.91	122.98	96.04	49.79	109.56	35.27	40.33	Sdhaf1	NotDE
337.89	-0.87	0.14	-6.02	1.79715e-09	5.20167e-08	435.02	609.23	236.09	494.42	142.64	331.97	115.88	Mfsd7c	NotDE
94.91	1.68	0.28	6.01	1.82269e-09	5.26666e-08	73.64	71.91	235.77	68.56	58.46	83.72	72.27	Cebpg	NotDE
386.98	-0.78	0.13	-6.01	1.87102e-09	5.39716e-08	380.16	121.8	217.97	176.31	764.63	495.34	552.63	Clu	NotDE
358.78	-0.79	0.13	-6.01	1.87509e-09	5.39974e-08	392.4	483.24	226.35	359.86	377.88	325.52	346.22	Sssca1	NotDE
142.23	1.15	0.19	6	1.96657e-09	5.65177e-08	131.05	81.53	289.56	94.15	148.06	156.49	94.79	Agap1	NotDE
361.64	-0.74	0.12	-6	1.97255e-09	5.65177e-08	393.44	372.68	232.63	346.95	331.79	350.07	503.9	Kdsr	NotDE
139.92	-1.1	0.18	-6	1.97233e-09	5.65177e-08	155.68	116.58	72.18	175.02	161.68	135.8	162.47	Sp3os	NotDE
251.61	0.84	0.14	6	2.02023e-09	5.77866e-08	232.35	178.3	414.48	263.07	132.12	334.16	206.79	Tirap	NotDE
57.33	-1.98	0.33	-5.99	2.12441e-09	6.06649e-08	59.73	73.43	15.43	45.96	87.65	22.77	96.31	Mkx	NotDE
308.51	1.02	0.17	5.99	2.13948e-09	6.09929e-08	185.46	348.44	375.37	494.54	130.79	295.66	329.3	Ggh	NotDE
834.51	-0.81	0.14	-5.98	2.23541e-09	6.36216e-08	918.21	978.97	522.83	848.47	804.59	890.97	877.52	Trip13	NotDE
72.69	1.67	0.28	5.98	2.24164e-09	6.36924e-08	39.9	47.3	126.54	40.14	109.15	87.52	58.33	Sgk2	NotDE
50.12	1.63	0.27	5.98	2.2563e-09	6.40024e-08	33.07	55.16	101.53	37.32	54.56	38.1	31.12	Mettl7a1	NotDE
69.91	-1.65	0.28	-5.97	2.33896e-09	6.62369e-08	100.61	47.94	31.45	71.45	30.68	106.98	100.29	Zfp595	NotDE
404.39	0.71	0.12	5.97	2.35634e-09	6.66185e-08	277.34	337.84	449.92	462.75	303.23	555.25	444.39	Nceh1	NotDE
213.49	-0.92	0.15	-5.97	2.39238e-09	6.75254e-08	263.43	174.54	136.71	224.13	146.5	300.55	248.55	Fdxacb1	NotDE
30.69	1.98	0.33	5.97	2.40358e-09	6.77294e-08	19.14	17.66	75.1	19.46	53.94	17.6	11.94	Kndc1	NotDE
75.1	1.33	0.22	5.97	2.41099e-09	6.78261e-08	72.01	71.7	179.37	84.58	20.29	75.12	22.65	Fbxo44	NotDE
215.29	0.83	0.14	5.97	2.438e-09	6.83902e-08	173.48	234.76	307.39	303.13	118.19	215.94	154.11	Tbck	NotDE
373.38	0.8	0.13	5.97	2.43907e-09	6.83902e-08	318.11	265.74	551.33	400.87	320.84	400.43	356.38	Tnrc6b	NotDE
158.97	-1.03	0.17	-5.96	2.51687e-09	7.04559e-08	301.63	83.02	145.75	151.49	78.12	112.72	240.1	Dapp1	NotDE
18.31	5.48	0.92	5.96	2.52378e-09	7.05334e-08	0.98	11.35	42.93	20.94	13.11	9.97	28.89	1700010I14Rik	Upregulated
270.94	-1.01	0.17	-5.95	2.62732e-09	7.33071e-08	440.84	200.17	216.94	237.69	356.68	237.18	207.1	Tapbp	NotDE
434.56	-0.68	0.11	-5.95	2.7155e-09	7.56435e-08	544.67	305.16	337.26	383.66	429.03	471.5	570.64	Cdc7	NotDE
52.04	1.93	0.32	5.94	2.7697e-09	7.6902e-08	16.89	28.13	63.69	3.21	123.49	42.53	86.34	Nes	NotDE
291.05	0.72	0.12	5.94	2.76664e-09	7.6902e-08	235.85	533.16	386.16	219.4	282.08	204.02	176.71	Sco1	NotDE
142.16	1.08	0.18	5.94	2.91462e-09	8.07943e-08	132.66	95.43	279.19	151.33	83.36	102.09	151.09	Nphp3	NotDE
39.44	-2.15	0.36	-5.92	3.15471e-09	8.73076e-08	58.02	7.62	12.28	24.73	22.99	138.57	11.87	Lrrn2	Downregulated
111.91	1.11	0.19	5.92	3.235e-09	8.93846e-08	62.29	43.82	133.72	82.95	122.92	153.2	184.47	Bcas1	NotDE
73.45	1.71	0.29	5.92	3.28104e-09	9.05101e-08	39.58	46.21	128.19	47.61	100.31	64.03	88.22	Cep350	NotDE
1244.88	-0.73	0.12	-5.92	3.30722e-09	9.10848e-08	1499.08	1027.96	902.68	1471.5	1187.32	1385.97	1239.65	Ogt	NotDE
91.24	-1.19	0.2	-5.91	3.35825e-09	9.23409e-08	133.01	63.42	57.79	105.74	66.6	117.26	94.84	Ndnl2	NotDE
627.34	-0.76	0.13	-5.91	3.40407e-09	9.34504e-08	764.17	674.62	449.43	630.96	625.14	636.12	610.96	Ipo4	NotDE
68.69	-1.84	0.31	-5.91	3.42766e-09	9.39466e-08	63.91	47.49	17.84	33.37	118.97	39.39	159.85	D1Ertd622e	NotDE
85.83	-1.34	0.23	-5.91	3.4362e-09	9.40295e-08	121.23	105.08	48.95	58.34	76.3	91.56	99.34	Dll3	NotDE
20.78	4.05	0.69	5.9	3.54076e-09	9.67353e-08	1.94	9.38	32.47	33.68	28.8	17.35	21.81	Atp2c2	Upregulated
27.93	2.35	0.4	5.9	3.58106e-09	9.76798e-08	13.63	31.38	68.76	7.76	26.35	39.31	8.34	Kif17	Upregulated
218.21	-0.96	0.16	-5.9	3.60179e-09	9.80883e-08	309.47	196.59	157.98	238.56	251.72	213.04	160.12	Slc25a22	NotDE
150.3	0.91	0.15	5.9	3.68725e-09	1.00256e-07	118.38	67.81	221.31	169.67	88.53	236.89	149.48	Top2b	NotDE
133.19	1.11	0.19	5.9	3.72179e-09	1.01034e-07	97.37	60.81	208.32	90.54	72.84	231.84	170.61	Mei4	NotDE
251.99	-0.79	0.13	-5.89	3.87299e-09	1.04971e-07	266.89	239.95	154.7	179.42	353.02	243.12	326.8	N6amt2	NotDE
305.12	-0.71	0.12	-5.89	3.95883e-09	1.07127e-07	351.88	239.8	214.39	305.7	310.25	330.43	383.38	Gspt1	NotDE
485.48	-0.64	0.11	-5.89	3.97329e-09	1.07348e-07	503.35	624.3	321.94	417.82	589.67	452.12	489.18	Hnrnpab	NotDE
414.75	-0.76	0.13	-5.88	4.03823e-09	1.0893e-07	451.08	436.31	268.07	354.34	606.28	504.13	283.04	Lgals3	NotDE
34.73	1.89	0.32	5.87	4.23582e-09	1.14079e-07	18.18	21.57	67.13	45.02	44.04	29.4	17.73	Mup6	NotDE
25.01	2.47	0.42	5.87	4.37381e-09	1.1761e-07	10.36	1.3	57.01	35.3	27.59	17.69	25.79	Usp35	Upregulated
83.25	1.63	0.28	5.87	4.41181e-09	1.18445e-07	24.31	56.47	74.35	39.1	186.57	63.12	138.8	Bag2	NotDE
173.11	0.87	0.15	5.86	4.56606e-09	1.22393e-07	128.79	171.74	234.42	197.07	187.06	161.27	131.39	Daam1	NotDE
732.8	-0.66	0.11	-5.86	4.74444e-09	1.26975e-07	782.98	838.93	493.87	792.75	681.21	840.03	699.83	Exoc3	NotDE
318.81	-0.88	0.15	-5.85	4.82802e-09	1.29009e-07	282.87	203.44	152.65	258.85	366.25	430.36	537.23	Spg20	NotDE
805.02	-0.6	0.1	-5.84	5.17477e-09	1.38059e-07	854.26	841.62	564.22	750.56	962.45	852.62	809.42	Bop1	NotDE
132.57	1.22	0.21	5.84	5.23486e-09	1.39443e-07	76.89	132.06	177.69	89.02	197.07	85.17	170.07	Vps37b	NotDE
40.67	-2.08	0.36	-5.83	5.60159e-09	1.4898e-07	58.35	25.06	12.81	10.83	52.8	28.72	96.12	Etv2	Downregulated
328.86	-0.82	0.14	-5.83	5.64636e-09	1.49936e-07	460.26	427.68	257.17	408.18	160.86	351.32	236.52	Map4k1	NotDE
246.23	-1.03	0.18	-5.83	5.66311e-09	1.50147e-07	354.17	208.79	171.1	490.1	59.36	322.48	117.63	Axin2	NotDE
203.92	-0.9	0.15	-5.83	5.69715e-09	1.50815e-07	227.97	178.27	119.92	138.41	319.23	186.35	257.27	Nudt8	NotDE
202.57	1.01	0.17	5.82	5.85428e-09	1.54734e-07	199.24	107.23	399.34	244	78.45	200.25	189.45	Dnmbp	NotDE
166.97	1.14	0.2	5.82	5.86398e-09	1.54745e-07	81.14	315.41	177.49	112.25	207.28	102.8	172.4	Des	NotDE
351.98	0.72	0.12	5.82	5.87283e-09	1.54745e-07	258.53	304.34	424.11	342.79	478.08	260.09	395.94	Tfdp2	NotDE
268.03	-0.82	0.14	-5.82	5.99044e-09	1.576e-07	325.94	464.89	182.53	273.26	207.66	264.01	157.94	Slc9a3r2	NotDE
174.1	-1.15	0.2	-5.82	6.02845e-09	1.58356e-07	186.18	302.34	82.85	182.49	155.07	130.51	179.28	Smpdl3b	NotDE
405.65	0.66	0.11	5.82	6.05929e-09	1.58921e-07	291.92	420.83	461.85	292.72	639.82	259.24	473.16	Rab3ip	NotDE
309.37	-1.29	0.22	-5.81	6.26033e-09	1.63942e-07	75.92	56.92	28.82	50.31	978.37	222.83	752.38	Rhox13	NotDE
63.49	-1.64	0.28	-5.81	6.29571e-09	1.64616e-07	137.5	30.28	42.93	37.63	50.14	72.58	73.4	Chrna9	NotDE
137.47	-2.63	0.45	-5.8	6.50435e-09	1.69551e-07	28.87	3.28	5.05	17.85	325.75	11.11	570.38	0610040J01Rik	Downregulated
285.31	0.72	0.12	5.8	6.50276e-09	1.69551e-07	229.37	229.73	379.51	355.56	230.23	182.14	390.63	Trim13	NotDE
100.46	1.05	0.18	5.8	6.54172e-09	1.70265e-07	85.98	68.67	177.35	116.75	75.42	93.39	85.65	Ebag9	NotDE
33.67	2.39	0.41	5.8	6.67162e-09	1.73381e-07	7.14	15.48	37.54	31.76	27.78	70	46.02	Tmc7	Upregulated
81.05	1.27	0.22	5.79	6.847e-09	1.77668e-07	65.83	57.56	157.69	89.42	31.69	82.78	82.38	Lrrc48	NotDE
44.03	2.06	0.36	5.79	6.88432e-09	1.78365e-07	13.97	24.64	57.07	2.35	133.45	43.37	33.39	Cd82	Upregulated
998.98	-0.65	0.11	-5.79	6.92522e-09	1.79152e-07	1227.92	1235.25	784.36	1166.37	758.65	974.88	845.42	Timeless	NotDE
119.28	1.06	0.18	5.79	7.0037e-09	1.80908e-07	88.24	72.58	183.52	59.41	163.93	105.04	162.21	Slc12a2	NotDE
70.57	2.07	0.36	5.79	7.08065e-09	1.82619e-07	9.39	8.28	38.64	5.12	115.04	80.55	237	Slc5a4b	Upregulated
51.91	-5.06	0.87	-5.79	7.19004e-09	1.84974e-07	35.38	2.4	0.8	16.68	66.6	2.25	239.26	BC080695	Downregulated
245.73	-1	0.17	-5.79	7.19366e-09	1.84974e-07	302.26	243.71	149.72	230.26	200.05	310.64	283.49	Myo19	NotDE
58.94	-1.55	0.27	-5.78	7.51604e-09	1.92972e-07	93.78	55.8	31.19	60.01	46.31	57.35	68.14	Arsk	NotDE
491.29	0.63	0.11	5.78	7.62657e-09	1.95516e-07	423.31	427.2	659.05	533.52	373.62	520.09	502.24	Itfg1	NotDE
189.98	-1.18	0.2	-5.77	7.86185e-09	2.01244e-07	204.31	78.74	88.26	79.34	398.9	219.35	260.94	Kcnk1	NotDE
68.89	1.63	0.28	5.77	8.07955e-09	2.06507e-07	30.79	118.98	94.12	43.04	101.62	49.11	44.58	Iffo1	NotDE
499.86	-0.6	0.1	-5.77	8.14078e-09	2.0776e-07	622.72	534.89	410.78	448.6	746.59	454.54	280.93	Gjb5	NotDE
57.51	-2.28	0.4	-5.76	8.17973e-09	2.08443e-07	50.57	27.67	9.87	5.12	140.14	50.09	119.12	Tppp3	Downregulated
383.66	-0.97	0.17	-5.76	8.25262e-09	2.09986e-07	386.65	673.26	197.78	536.11	197.97	302.11	391.72	Snhg5	NotDE
393.42	0.62	0.11	5.76	8.49994e-09	2.15957e-07	325.67	317.76	502.83	430.21	451.18	383.23	343.03	Mbnl2	NotDE
30.97	2.29	0.4	5.76	8.53401e-09	2.165e-07	11.03	43.36	53.31	12.6	32.14	34.27	30.12	Orai2	Upregulated
254.29	-0.75	0.13	-5.75	8.67342e-09	2.19384e-07	290.28	265.71	171	226.37	277.34	259.3	290	Med11	NotDE
47.76	-1.97	0.34	-5.75	8.66771e-09	2.19384e-07	49.94	35.08	12.52	63.34	34.96	59.45	79.01	Mex3b	NotDE
26.45	2.23	0.39	5.75	8.78473e-09	2.2187e-07	11.37	13.29	52.77	22.66	36.98	22.2	25.89	Zfp334	Upregulated
295.95	-0.66	0.12	-5.75	8.86391e-09	2.23538e-07	390.8	377.95	246.58	454.44	117.07	315.89	168.91	Irf2bpl	NotDE
275.76	0.72	0.12	5.75	9.10882e-09	2.29375e-07	213.75	98.1	353.19	263.39	277.03	365.64	359.22	Pts	NotDE
44.53	1.6	0.28	5.74	9.31687e-09	2.34268e-07	28.87	13.08	87.09	51.22	38.37	66.8	26.3	2610035D17Rik	NotDE
430.48	-0.65	0.11	-5.74	9.36297e-09	2.34391e-07	447.3	495.63	283.39	374.79	496.54	431.13	484.63	1810055G02Rik	NotDE
242.73	-0.83	0.15	-5.74	9.34818e-09	2.34391e-07	336.12	190.31	186.77	327.32	201.24	195.19	262.15	Cdc25a	NotDE
151.99	-1.05	0.18	-5.74	9.3551e-09	2.34391e-07	189.07	104.2	90.07	143.25	240.99	126.33	170.02	Erf	NotDE
214.05	0.7	0.12	5.74	9.42799e-09	2.35672e-07	286.42	132.3	464.2	107.95	180.58	115.51	211.42	Tor3a	NotDE
180.22	1.12	0.2	5.74	9.53647e-09	2.38035e-07	114.53	138.18	248.74	208.47	225.68	131.39	194.53	Ranbp10	NotDE
122.75	-1.03	0.18	-5.74	9.60162e-09	2.39311e-07	195.63	72.61	94.84	177.04	86.26	112.83	120.06	Spred1	NotDE
113.87	1.41	0.25	5.74	9.62968e-09	2.39659e-07	62.29	184.24	164.64	43.36	139.55	84.01	119.01	Rasip1	NotDE
74.4	-1.4	0.24	-5.74	9.66503e-09	2.40189e-07	128.76	37.26	47.46	81.37	123.16	35.31	67.49	Nanos3	NotDE
220.34	-0.86	0.15	-5.74	9.74417e-09	2.41803e-07	234.86	106.78	129.16	162.86	230.9	135.09	542.75	Uap1	NotDE
284.45	-0.81	0.14	-5.73	9.75902e-09	2.41819e-07	348.82	227.73	197.4	243.87	176.69	297.87	498.78	Brca2	NotDE
79.84	1.51	0.26	5.73	9.89849e-09	2.44919e-07	52.22	81.74	147.88	42.02	90.8	38.54	105.68	Efna1	NotDE
11.87	3.26	0.57	5.73	1.01739e-08	2.51369e-07	4.55	2.18	43.67	5.84	2.39	22.12	2.31	Hrk	Upregulated
53.22	-1.83	0.32	-5.73	1.03202e-08	2.54281e-07	98.33	43.36	27.69	47.43	44.86	58.72	52.12	Egln1	NotDE
60.08	1.62	0.28	5.73	1.03216e-08	2.54281e-07	39.62	46.85	120.23	44.79	56.07	76.16	36.84	Fyn	NotDE
478.49	-1.05	0.18	-5.72	1.03673e-08	2.55038e-07	514.06	67.36	247.05	1035.27	158.41	836.81	490.49	Trpm1	NotDE
635.11	0.86	0.15	5.72	1.05242e-08	2.58526e-07	465.89	613.6	844.27	693.91	707.61	445.84	674.61	Fat1	NotDE
289.03	-0.73	0.13	-5.72	1.07595e-08	2.63924e-07	398.71	393.85	236.63	521.87	144.09	171.05	156.98	Dgka	NotDE
37.51	-2.43	0.42	-5.71	1.11566e-08	2.73272e-07	48.95	17.66	9.57	28.57	42.4	64.09	51.35	Ppp1r3g	Downregulated
134.78	-1.27	0.22	-5.71	1.12597e-08	2.75401e-07	99.3	44.27	40.24	76.18	354.07	49.44	279.94	Gm7102	NotDE
35.01	1.91	0.34	5.71	1.13299e-08	2.76721e-07	22.74	8.28	85.25	45.5	9.57	57.12	16.6	Nnmt	NotDE
20.61	2.59	0.45	5.71	1.14145e-08	2.78389e-07	7.45	15.48	44.25	37.6	15.5	14.03	9.94	Sema4g	Upregulated
475.57	-0.63	0.11	-5.71	1.15827e-08	2.82089e-07	548.81	522.15	352.86	375.34	716.78	422.51	390.54	Gatsl3	NotDE
30.24	-5.05	0.89	-5.7	1.16466e-08	2.83241e-07	35.03	4.58	0.8	7.6	54.31	20.6	88.76	Elavl4	Downregulated
165.22	-1	0.17	-5.7	1.22253e-08	2.96891e-07	218.32	141.22	107.66	160.49	182.97	151.16	194.71	Klf16	NotDE
233.51	0.83	0.15	5.7	1.23291e-08	2.98985e-07	205.72	171.08	363.6	190.54	253.03	189.03	261.59	Dcun1d3	NotDE
25.6	2.17	0.38	5.69	1.23763e-08	2.99702e-07	10.71	0	47.94	39.8	33.65	9.97	37.11	Itgam	Upregulated
270.85	0.92	0.16	5.69	1.25947e-08	3.04559e-07	202.34	268.32	383.02	303.09	298.46	236.41	204.31	Acacb	NotDE
90.35	-1.96	0.34	-5.69	1.26731e-08	3.0602e-07	39.92	0	10.12	0	162.99	11.78	407.62	Tktl1	NotDE
144.4	-1.29	0.23	-5.69	1.28564e-08	3.10008e-07	194.59	69.12	79.12	85.94	216.83	107.48	257.72	Zbtb32	NotDE
223.58	1.15	0.2	5.68	1.33227e-08	3.20799e-07	162.5	160.24	359.5	236.61	212.14	267.48	166.56	Pde4dip	NotDE
220.77	-0.87	0.15	-5.68	1.35419e-08	3.25618e-07	301.32	263.34	163.79	301.9	109.45	210.65	194.94	Rad54b	NotDE
51.2	1.5	0.26	5.68	1.36852e-08	3.28599e-07	36.02	51.67	100.72	29.1	48.33	42.6	49.95	Clip1	NotDE
122.63	1.28	0.22	5.68	1.38479e-08	3.32038e-07	90.44	71.94	218.18	111.27	136.34	103.86	126.37	Klhl36	NotDE
113.93	1.52	0.27	5.67	1.38832e-08	3.32417e-07	25.32	31.83	72.43	11	239.84	197.25	219.85	Psd4	NotDE
324.74	-0.91	0.16	-5.67	1.39753e-08	3.34152e-07	388.19	244.96	203.91	470.2	294.74	457.59	213.61	9430015G10Rik	NotDE
651.11	0.71	0.13	5.67	1.40791e-08	3.36163e-07	612.39	782.81	1006.65	652.52	124.35	984.62	394.41	Dpp4	NotDE
43.4	1.46	0.26	5.67	1.43565e-08	3.42308e-07	37.63	22.88	103.3	39.21	29.29	25.78	45.7	Slc25a33	NotDE
142.95	0.92	0.16	5.66	1.47158e-08	3.50385e-07	144.04	189.77	271.35	78.68	115.49	92.85	108.44	Dmrt1	NotDE
19.61	2.19	0.39	5.66	1.49869e-08	3.56342e-07	12.33	8.07	55.94	10.68	8.51	8.91	32.85	Il7	Upregulated
27.23	8.36	1.48	5.65	1.62186e-08	3.8509e-07	0	53.62	38.65	22.27	34.77	27.45	13.83	Ntrk1	Upregulated
451.8	0.61	0.11	5.65	1.64453e-08	3.8993e-07	423.3	316.9	650.46	367	435.29	447.61	522	Arf2	NotDE
125.1	1.06	0.19	5.64	1.69439e-08	4.01193e-07	105.37	125.16	217.43	183.61	30.74	157.88	55.48	Cdkn1b	NotDE
18.69	3.23	0.57	5.63	1.76435e-08	4.1718e-07	3.24	11.11	29.86	23.85	3.27	45.78	13.69	Crisp1	Upregulated
129.87	-3.57	0.63	-5.63	1.79193e-08	4.23114e-07	25.34	11.99	1.87	6.58	288.83	6.04	568.46	Gm4971	Downregulated
75.3	1.3	0.23	5.63	1.79912e-08	4.24224e-07	42.85	22.91	105.43	32.76	88.78	24.76	209.6	Stambpl1	NotDE
275.76	0.9	0.16	5.63	1.80358e-08	4.24689e-07	233.59	247.78	432.7	306.61	123.69	167.78	418.18	Baz2b	NotDE
281.86	-0.72	0.13	-5.63	1.84355e-08	4.33502e-07	336.68	209.73	203.49	273.94	206.91	330.12	412.18	Fancb	NotDE
114.18	-1.07	0.19	-5.62	1.8743e-08	4.40126e-07	169.57	132.54	78.9	105.74	71.64	130.85	110.02	Lonrf1	NotDE
56.1	1.72	0.31	5.62	1.89863e-08	4.45224e-07	34.05	102.95	110.91	44.49	49.46	27.66	23.18	Klc3	NotDE
439.27	-0.82	0.15	-5.62	1.90851e-08	4.46927e-07	465.66	523.03	264.09	529.19	455.73	359.92	477.29	Zmat5	NotDE
664.57	-0.72	0.13	-5.62	1.95804e-08	4.57897e-07	788.73	856.08	480.82	759.54	465.55	611.79	689.48	Chek2	NotDE
109.96	1.31	0.23	5.61	1.98082e-08	4.6259e-07	103.75	98.95	256.75	115.8	10.21	169.76	14.51	Gdf15	NotDE
80.01	1.31	0.23	5.61	2.05227e-08	4.78619e-07	69.4	58.2	170.29	156.76	13.42	69.29	22.72	Phyhd1	NotDE
278.08	0.77	0.14	5.61	2.06486e-08	4.80899e-07	239.32	195.34	409.21	245.07	274.96	277.07	305.57	Exog	NotDE
534.74	-0.7	0.12	-5.6	2.08298e-08	4.84455e-07	549.26	431.73	335.44	642.92	619.31	522.08	642.42	Narf	NotDE
459.2	0.84	0.15	5.6	2.14978e-08	4.99311e-07	373.62	383.02	668.27	395.49	429.18	415.43	549.43	Zfp212	NotDE
301.08	-0.69	0.12	-5.59	2.24495e-08	5.20706e-07	324.02	292.51	200.52	357.12	237.96	323.42	372.04	Mlf1ip	NotDE
83.71	1.58	0.28	5.59	2.28502e-08	5.29279e-07	36.34	41.6	108.18	46.41	104.71	92.04	156.68	Farp1	NotDE
16.77	2.61	0.47	5.58	2.341e-08	5.41511e-07	6.49	23.09	39.17	16.24	3.85	14.65	13.9	Kif9	Upregulated
88.29	1.33	0.24	5.58	2.35031e-08	5.42929e-07	51.23	101.56	127.4	134.06	51.73	59.18	92.89	Zbtb8b	NotDE
205.53	0.78	0.14	5.58	2.35372e-08	5.4298e-07	153.45	160.4	262.8	255.97	129.42	209.36	267.35	Ctbs	NotDE
11.33	5.22	0.94	5.58	2.38621e-08	5.4973e-07	0.98	6.1	35.99	16.1	6.93	8.3	4.92	Mansc4	Upregulated
94.37	1.16	0.21	5.58	2.39452e-08	5.50902e-07	68.12	71.49	151.08	59.13	65.78	79.95	165	Casp8	NotDE
38.67	-2.53	0.45	-5.58	2.40588e-08	5.52768e-07	36.29	9.38	5.87	16.54	54.19	47.82	100.58	Dfna5	Downregulated
559.2	-0.97	0.17	-5.58	2.4606e-08	5.64581e-07	175.77	681.89	88.46	339.61	2046.56	409.32	172.82	Peg10	NotDE
23.87	-5.9	1.06	-5.57	2.54519e-08	5.83204e-07	43.17	18.3	1.06	11.13	44.1	28.42	20.92	Trib2	Downregulated
140.16	1.08	0.19	5.57	2.55073e-08	5.8369e-07	89.53	87.18	188.33	150.47	128.17	154.74	182.69	Nr2c1	NotDE
99.24	-1.14	0.2	-5.56	2.62559e-08	6.00013e-07	125.18	98.95	55.95	78.98	101.05	71.17	163.39	Foxr1	NotDE
44.9	1.99	0.36	5.56	2.65166e-08	6.05161e-07	11.34	79.56	44.5	54.45	82.78	27.14	14.56	Fam83h	NotDE
58.33	-2.43	0.44	-5.55	2.79556e-08	6.37149e-07	30.49	44.88	5.33	8.92	47.38	182.89	88.46	Mgl2	Downregulated
88.55	1.35	0.24	5.55	2.83605e-08	6.45514e-07	32.46	40.75	81.28	63.61	133.2	85.07	183.46	Gimap9	NotDE
421.72	-0.63	0.11	-5.55	2.84728e-08	6.47207e-07	514.77	363.84	332.07	413.07	308.53	534.28	485.5	Rnf13	NotDE
16.64	3.19	0.58	5.55	2.85338e-08	6.47728e-07	3.24	5.01	29.31	2.19	36.04	21.48	19.19	H2-Oa	Upregulated
385.94	0.61	0.11	5.55	2.8687e-08	6.5034e-07	286.14	366.36	437.68	290.91	438.34	439.22	442.94	Dnajc3	NotDE
83.22	1.75	0.32	5.55	2.91799e-08	6.60635e-07	56.79	125.13	191.01	66.47	51.69	62.03	29.42	Fam78a	NotDE
187.68	-0.92	0.17	-5.55	2.92793e-08	6.61252e-07	168.41	163.22	87.66	173.51	264.88	205.49	250.57	E130012A19Rik	NotDE
29.12	2.17	0.39	5.55	2.92847e-08	6.61252e-07	11.03	21.36	48.79	5.42	40.71	24.8	51.73	Ptpn18	Upregulated
26.93	2.78	0.5	5.54	3.01788e-08	6.8054e-07	4.22	3.49	28.77	4.25	83.23	19.29	45.29	Kif21a	Upregulated
12.62	2.93	0.53	5.54	3.03476e-08	6.83443e-07	5.84	22.24	44.25	11.27	0	1.85	2.9	Hoxb7	Upregulated
78.52	-1.75	0.32	-5.54	3.04445e-08	6.84719e-07	98.58	80.47	28.78	56.39	82.46	97.99	104.96	D430020J02Rik	NotDE
275.37	-0.71	0.13	-5.54	3.10031e-08	6.96364e-07	326.35	258.01	197.15	282.77	257	270.71	335.59	Usp1	NotDE
156.14	-0.92	0.17	-5.53	3.13641e-08	7.03546e-07	303.32	151.45	158.31	50.2	166.77	186.2	76.74	Enox1	NotDE
131.51	-1.17	0.21	-5.53	3.14739e-08	7.05082e-07	175.79	190.92	77.01	118.14	154.01	127.19	77.53	Tfap4	NotDE
30.34	1.96	0.35	5.53	3.1567e-08	7.05874e-07	17.86	20.06	68.51	21.08	21.87	39.62	23.39	Hhat	NotDE
169.57	-1.26	0.23	-5.53	3.15921e-08	7.05874e-07	71.39	192.89	28.01	65.84	181.32	253.64	393.9	Pramel7	NotDE
551.8	0.59	0.11	5.53	3.2579e-08	7.26972e-07	500.08	452.26	753.24	639.43	434.43	510.43	572.73	Ppp1r15a	NotDE
76.69	-1.46	0.26	-5.53	3.26766e-08	7.28197e-07	70.68	69.52	26.08	9.21	160.02	106.63	94.67	Aebp1	NotDE
167.42	1.02	0.18	5.53	3.29098e-08	7.32435e-07	96.68	236.12	194.02	227.82	121.59	124.06	171.67	Bach1	NotDE
319.91	-0.75	0.14	-5.52	3.3275e-08	7.39599e-07	346.96	371.88	204.37	339.55	319.48	291.16	365.99	Thap7	NotDE
21.98	2.21	0.4	5.52	3.34316e-08	7.42112e-07	15.24	13.74	70.08	24.6	14.11	10.45	5.64	Slc46a3	Upregulated
63.05	1.4	0.25	5.52	3.41437e-08	7.5595e-07	47.4	73.46	123.43	42.27	93.11	53.81	7.88	Chst8	NotDE
16.67	2.74	0.5	5.52	3.41279e-08	7.5595e-07	5.84	14.6	38.38	21.08	3.91	21.27	11.6	Ticam2	Upregulated
75.86	1.29	0.23	5.52	3.42632e-08	7.57613e-07	41.17	47.94	100.91	22.84	84.3	61.3	172.59	Zglp1	NotDE
110.1	-1.24	0.23	-5.52	3.44911e-08	7.61664e-07	90.49	237.59	37.82	29.41	24.81	324.1	26.49	Nefm	NotDE
120.3	1.04	0.19	5.51	3.55838e-08	7.84776e-07	68.75	250.88	141.39	150.35	72.7	81.95	76.06	Ndufaf6	NotDE
68.58	-1.6	0.29	-5.51	3.62326e-08	7.98053e-07	84.35	47.94	26.68	9.52	134.52	138.34	38.71	Krt17	NotDE
534.71	-0.67	0.12	-5.51	3.62959e-08	7.98415e-07	583.36	398.32	364.6	555.95	635.28	511.47	693.99	Adam17	NotDE
182.84	0.85	0.15	5.51	3.64175e-08	8.00058e-07	137.87	256.28	247.19	144.13	272.94	106.13	115.35	Fez2	NotDE
31.14	-2.56	0.47	-5.5	3.70832e-08	8.13636e-07	33.75	26.16	5.85	23.12	33.59	36.13	59.4	Pdp1	Downregulated
133.39	-1.78	0.32	-5.5	3.77899e-08	8.28074e-07	38.61	6.1	10.15	71.94	217.32	57.56	532.05	Sh3bgrl	NotDE
477.02	-0.63	0.12	-5.5	3.85086e-08	8.4274e-07	749.65	655.62	482.03	637.11	134	556.25	124.45	Bmp4	NotDE
146.6	-0.87	0.16	-5.5	3.90215e-08	8.5287e-07	226.42	128.41	123.06	180.81	82.97	163.35	121.17	Mfn1	NotDE
49.55	1.55	0.28	5.49	4.08357e-08	8.91379e-07	25.29	28.13	73.02	18.89	44.04	97.6	59.85	Vldlr	NotDE
815.66	0.64	0.12	5.49	4.12094e-08	8.98386e-07	768.67	462.82	1203.38	853.19	562.24	1247.42	611.88	Trim35	NotDE
430.24	-0.72	0.13	-5.48	4.14669e-08	9.02845e-07	487.78	582.16	295.64	788.5	240.03	453.5	164.04	A4galt	NotDE
78.53	-1.72	0.31	-5.48	4.15489e-08	9.03476e-07	120.66	80.01	35.48	85.96	66.85	62.45	98.3	B3galt4	NotDE
338.82	0.65	0.12	5.48	4.18405e-08	9.08657e-07	316.28	330.71	499.82	263.2	326.92	347.16	287.65	H2afy2	NotDE
328.73	0.79	0.15	5.48	4.34029e-08	9.4139e-07	289.59	291.81	500.35	331.15	262.48	351.51	274.18	Cobl	NotDE
49.67	1.38	0.25	5.48	4.36737e-08	9.4606e-07	36.67	41.21	95.35	57.51	18.96	57.83	40.18	Pawr	NotDE
28.78	2.47	0.45	5.47	4.42621e-08	9.57589e-07	7.48	7.62	41.77	19.77	33.32	8.64	82.88	Slc19a3	Upregulated
587.47	-0.58	0.11	-5.47	4.44821e-08	9.6113e-07	669.46	507.85	448.66	488.47	603.4	638.54	755.9	Kpna3	NotDE
205.91	-1.16	0.21	-5.47	4.49338e-08	9.6966e-07	316.19	42.72	139.91	292.93	115.74	473.2	60.67	Scara5	NotDE
49.28	-2.03	0.37	-5.47	4.51412e-08	9.72903e-07	48.35	18.72	11.2	20.06	70.06	72.06	104.54	Ly6c1	Downregulated
90.49	1.1	0.2	5.47	4.57819e-08	9.85466e-07	84.34	73.03	181.32	91.32	47.76	122.19	33.45	Fah	NotDE
93.79	-1.31	0.24	-5.46	4.6773e-08	1.00426e-06	125.19	60.17	49.57	58.5	110.97	83.44	168.72	Spg7	NotDE
109.28	-1.08	0.2	-5.46	4.67356e-08	1.00426e-06	172.95	68.67	80.49	118.82	83.23	105.61	135.19	Zfp382	NotDE
65.36	1.45	0.27	5.46	4.74225e-08	1.01693e-06	35.69	69.3	96.95	53.15	56.89	53.96	91.6	Rpl3l	NotDE
33	1.89	0.35	5.46	4.78528e-08	1.02487e-06	12.97	17.87	48.19	42.42	66.15	11.07	32.35	Per3	NotDE
668	0.64	0.12	5.45	5.05768e-08	1.08185e-06	592.82	404.38	928.51	643.4	809.89	716.76	580.27	Klf6	NotDE
100.73	-3.11	0.57	-5.45	5.0977e-08	1.08904e-06	24.36	3.28	2.41	13.15	167.04	4.68	490.18	Usp17le	Downregulated
181.31	0.93	0.17	5.45	5.154e-08	1.09969e-06	219.67	28.34	417.65	72.17	136.85	252.96	141.55	Ggt1	NotDE
31.19	-2.12	0.39	-5.44	5.26223e-08	1.12138e-06	56.44	17.45	13.3	11.87	15.81	69.75	33.69	Sapcd1	Downregulated
50.87	1.44	0.26	5.44	5.29983e-08	1.12798e-06	37.65	15.72	101	46.66	29.05	52.83	73.18	Cerk	NotDE
166.06	1.12	0.21	5.44	5.30902e-08	1.12853e-06	131.32	168.71	285.55	177.02	97.53	139.69	162.6	Gcc1	NotDE
85.62	1.17	0.22	5.44	5.33463e-08	1.13256e-06	72.98	92	163.07	82.39	82.8	54.5	51.63	Lrch3	NotDE
574.48	-0.59	0.11	-5.44	5.42681e-08	1.1507e-06	666.11	582.38	439.76	724.47	441.39	570.28	596.94	Ccnt2	NotDE
159.33	-1.06	0.2	-5.44	5.4768e-08	1.15986e-06	212.12	115.3	99.19	127.92	169.31	169.28	222.16	Gprasp2	NotDE
34.06	-3.25	0.6	-5.43	5.50276e-08	1.16391e-06	26.96	11.77	2.67	31.3	73.21	8.07	84.44	Ppp1r3b	Downregulated
41.03	2.04	0.37	5.43	5.58083e-08	1.17896e-06	11.36	12.44	46.34	13.18	87	22.37	94.53	Foxj2	Upregulated
672.83	0.63	0.12	5.43	5.62199e-08	1.18492e-06	353.27	1196.7	546.73	396.44	627.35	529.99	1059.36	Stk31	NotDE
186.95	0.87	0.16	5.43	5.62294e-08	1.18492e-06	115.87	213.4	211.68	169.11	309.57	100.53	188.48	Zbtb11	NotDE
33.79	-2.2	0.4	-5.43	5.69047e-08	1.19767e-06	51.25	17.66	10.15	65	12.66	20.87	58.94	Ctsw	Downregulated
496.37	0.88	0.16	5.43	5.72451e-08	1.20335e-06	437.26	506.92	804.92	323.01	596.35	548.99	257.19	Plec	NotDE
121.86	-3.44	0.63	-5.42	5.85145e-08	1.22852e-06	23.02	2.4	1.87	16.83	360.28	1.37	447.22	Arg2	Downregulated
946.88	-0.57	0.1	-5.42	5.96649e-08	1.25113e-06	1079.99	1122.54	728.38	1021.68	856.47	929.45	889.65	Akt2	NotDE
176.23	0.83	0.15	5.42	6.06363e-08	1.26993e-06	112.57	181.52	200.19	151.83	199.22	153.72	234.59	Rab33b	NotDE
885.66	-0.59	0.11	-5.41	6.20153e-08	1.29722e-06	867.9	1087.32	577.57	839.94	1172.81	914.63	739.41	Actr1b	NotDE
167.3	1.05	0.19	5.41	6.21216e-08	1.29785e-06	135.92	94.42	279.73	159.39	223.43	114.49	163.72	Dusp16	NotDE
548.5	-0.57	0.11	-5.41	6.34934e-08	1.32489e-06	632.18	525.78	426.55	481.29	713.96	421.3	638.46	Apobec3	NotDE
157.07	-3.7	0.68	-5.4	6.50486e-08	1.35557e-06	23.03	8.28	1.34	21.82	436.31	1.06	607.67	Alppl2	Downregulated
146.66	-1.16	0.21	-5.4	6.51226e-08	1.35557e-06	92.75	15.9	41.28	147.19	320.58	127.73	281.19	Armcx2	NotDE
38.99	-3.05	0.57	-5.4	6.6538e-08	1.38334e-06	26.61	17.21	3.2	7.74	99.23	56.29	62.68	Ppp1r1a	Downregulated
115.82	-1.25	0.23	-5.4	6.68246e-08	1.38761e-06	208.91	72.4	86.37	106.74	115.49	134.93	85.88	Bcl3	NotDE
751.33	-0.57	0.11	-5.4	6.69246e-08	1.38799e-06	954.09	812.02	642.55	910.88	669.87	781.33	488.55	Sec14l1	NotDE
175.99	1.02	0.19	5.39	6.87244e-08	1.42359e-06	127.54	85.05	257.68	149.74	196.31	185.33	230.3	Snx19	NotDE
382.4	-0.6	0.11	-5.39	7.03499e-08	1.45549e-06	463.11	419.8	305.71	461.97	270.54	438.93	316.73	Rab4b	NotDE
262.47	-0.73	0.14	-5.39	7.08023e-08	1.46308e-06	380.77	287.05	227.03	370.44	96.84	324.6	150.58	Hsd3b7	NotDE
163.74	0.99	0.18	5.39	7.21439e-08	1.48899e-06	75.25	69.97	148.36	111.8	317.44	324.13	99.21	Parva	NotDE
43.33	1.67	0.31	5.38	7.30382e-08	1.50563e-06	34.41	52.74	108.93	15.67	13.54	63.41	14.58	Rln3	NotDE
126.52	0.9	0.17	5.38	7.55658e-08	1.55585e-06	106.05	114.88	198.85	134.24	122.18	113.43	96	Rbm4b	NotDE
444.94	-0.7	0.13	-5.37	7.93787e-08	1.63239e-06	565.72	355.56	348.69	408.53	369.91	566.72	499.46	Pir	NotDE
20.36	2.51	0.47	5.37	8.0121e-08	1.64567e-06	6.17	19.6	34.4	30.14	24.26	18.27	9.7	Hoga1	Upregulated
55.72	-2.73	0.51	-5.37	8.04144e-08	1.6497e-06	25.94	4.79	3.99	1.31	19.15	226.9	107.98	Nxf3	Downregulated
29.48	1.99	0.37	5.37	8.06738e-08	1.65304e-06	12.98	34.86	51.14	20.79	54.68	12.22	19.67	Ypel1	NotDE
50.72	-1.91	0.36	-5.36	8.16568e-08	1.67117e-06	49.31	16.57	13.05	39.53	71.9	35.25	129.4	Rftn1	NotDE
135.52	0.88	0.16	5.36	8.19703e-08	1.67529e-06	111.24	86.11	203.79	179.05	64.9	115.74	187.83	Ccdc181	NotDE
276.92	-0.7	0.13	-5.36	8.21169e-08	1.67529e-06	351.55	336.29	214.93	316.75	246.98	216.89	255.04	Nr4a1	NotDE
305.64	-0.8	0.15	-5.36	8.21527e-08	1.67529e-06	316.57	536.38	178.83	300.49	366.01	209.94	231.26	Usp21	NotDE
67.27	-1.31	0.24	-5.36	8.37187e-08	1.70518e-06	108.99	87.81	42.66	41.68	61.37	72.17	56.22	Panx1	NotDE
695.03	-0.59	0.11	-5.36	8.40281e-08	1.70944e-06	778.72	1021.33	516.12	766.05	595.4	657.18	530.43	Nr1h2	NotDE
404.29	-0.79	0.15	-5.36	8.54163e-08	1.73135e-06	389.8	421.77	225.82	496.2	335.32	403.85	557.28	Bcap29	NotDE
1001.17	-0.6	0.11	-5.36	8.55114e-08	1.73135e-06	1163.01	1041.52	767.15	954.51	1084.95	903.06	1093.97	Gemin4	NotDE
61.5	-1.52	0.28	-5.36	8.53204e-08	1.73135e-06	89.21	26.16	31.15	33.54	81.27	79.41	89.78	Gli3	NotDE
11.74	4.55	0.85	5.36	8.53258e-08	1.73135e-06	1.3	1.09	29.86	2.19	19.97	11.65	16.09	Zkscan7	Upregulated
144.96	1.22	0.23	5.35	8.73043e-08	1.76556e-06	86.29	122.28	199.82	76.44	250.52	109.48	169.87	Usp2	NotDE
700.48	-0.6	0.11	-5.35	8.77117e-08	1.77169e-06	818.86	720.77	541.51	765	700.27	838.95	518.02	Ifrd2	NotDE
37.98	1.84	0.34	5.35	8.87757e-08	1.79106e-06	19.16	35.53	67.69	22.41	47.07	33.05	40.93	Zfp783	NotDE
383.12	-1	0.19	-5.35	8.97904e-08	1.80939e-06	513.12	302.73	255.47	324.27	426.31	405.49	454.45	Ninl	NotDE
74.41	-1.47	0.27	-5.34	9.06115e-08	1.82378e-06	59.98	6.98	21.57	31.74	39.38	56.6	304.61	Magohb	NotDE
230.06	0.78	0.15	5.34	9.09081e-08	1.8276e-06	180.02	171.05	307.42	359.3	108	219.77	264.84	Yy2	NotDE
203.81	0.93	0.17	5.34	9.11306e-08	1.82991e-06	154.38	271.27	293.09	189.35	206.21	154.34	158	Atp6v0a2	NotDE
37.64	-2.33	0.44	-5.34	9.17734e-08	1.83633e-06	33.76	5.89	6.4	2.35	66.91	70.86	77.34	H2-Aa	Downregulated
156.71	0.82	0.15	5.34	9.17327e-08	1.83633e-06	180.96	107.26	319.29	213.28	62.76	138.99	74.41	Pvt1	NotDE
326.66	0.82	0.15	5.34	9.17192e-08	1.83633e-06	204.62	394.22	360.47	274.14	350.3	369.97	332.88	Vill	NotDE
152.34	-1.2	0.22	-5.34	9.19455e-08	1.83762e-06	93.11	52.31	39.45	86.08	345.98	139.44	310.01	Gstm5	NotDE
116.45	-1.04	0.19	-5.34	9.30299e-08	1.85711e-06	147.91	109.42	71.89	80.07	163.32	55.27	187.29	Rbm43	NotDE
554.82	0.61	0.12	5.34	9.33359e-08	1.86104e-06	519.35	287.71	794.38	399.87	528.89	638.59	714.95	Plod1	NotDE
319.82	-0.7	0.13	-5.34	9.36904e-08	1.86593e-06	382.71	311.29	236.68	353.97	252.2	410.46	291.42	Gng2	NotDE
20.23	-3.73	0.7	-5.34	9.48335e-08	1.88649e-06	27.93	3.49	1.87	5.12	43.04	22.08	38.12	Lama3	Downregulated
388.06	0.68	0.13	5.34	9.52011e-08	1.8916e-06	282.83	459.24	452.2	280.85	603.72	226.45	411.12	Ptpn1	NotDE
251.96	0.91	0.17	5.33	9.61892e-08	1.909e-06	203.69	189.83	386.7	232.34	217.64	295.47	238.03	Hist1h1b	NotDE
35	1.74	0.33	5.33	9.74635e-08	1.93204e-06	19.13	15.72	63.16	57.04	4.79	48.34	36.82	Spef2	NotDE
196.22	1.08	0.2	5.33	9.77725e-08	1.93592e-06	131.99	163.25	277.16	166.76	324.67	144.85	164.87	Adck3	NotDE
371.76	0.6	0.11	5.33	9.90261e-08	1.95846e-06	331.85	319.91	502.6	424.12	238.04	385.22	400.58	Tgoln1	NotDE
114.99	1.12	0.21	5.33	1.0053e-07	1.98462e-06	104.47	76.52	227.68	128.98	53.49	125.83	87.93	Dennd6b	NotDE
217.42	0.93	0.17	5.33	1.00581e-07	1.98462e-06	98.93	122.31	186.24	127.33	404.49	147.91	434.71	Gmpr	NotDE
185.4	0.78	0.15	5.33	1.00698e-07	1.98462e-06	144.63	113.76	248.47	174.89	127.7	197.27	291.06	Chac2	NotDE
185.23	0.78	0.15	5.32	1.05585e-07	2.07853e-06	176.48	94.58	305.54	289.96	72.84	283.76	73.47	Cd59a	NotDE
279.88	-0.74	0.14	-5.32	1.06293e-07	2.09005e-06	376	256.58	222	351.28	155.24	366.18	231.86	AA987161	NotDE
236.28	1.07	0.2	5.31	1.07507e-07	2.11149e-06	177	184.48	372.09	167.33	261.82	248.98	242.26	Stim1	NotDE
73.05	1.49	0.28	5.31	1.08834e-07	2.13511e-06	23.35	26.61	65	54.73	160.9	32.73	148.04	Inadl	NotDE
160.79	-1.85	0.35	-5.31	1.10329e-07	2.16193e-06	36.66	153.71	9.34	35.41	580.61	48.38	261.43	Col4a1	NotDE
13.75	-2.84	0.53	-5.31	1.10588e-07	2.16453e-06	35.33	12.2	4.8	11.7	7.06	19.06	6.08	Gpr83	Downregulated
296.38	0.68	0.13	5.3	1.16583e-07	2.27926e-06	231.24	218.59	368.63	252.56	451.99	229.57	322.09	Pim2	NotDE
124.16	-3.64	0.69	-5.3	1.17522e-07	2.29497e-06	22.05	2.61	1.34	2.78	258.95	1.06	580.3	Lmx1a	Downregulated
23.59	-3.62	0.68	-5.3	1.17686e-07	2.29556e-06	25.93	3.49	1.87	14.79	30.81	35.56	52.71	Fam189a1	Downregulated
314.12	-0.68	0.13	-5.3	1.17868e-07	2.29648e-06	399.57	326.55	248.52	442.08	177.98	358.77	245.38	Hmg20b	NotDE
288.31	0.62	0.12	5.3	1.18214e-07	2.30059e-06	273.46	248.29	420.49	406.65	208.87	279.18	181.21	Wwox	NotDE
41.84	1.75	0.33	5.29	1.19833e-07	2.32943e-06	17.2	41.42	56.53	17.26	70.51	71.35	18.61	Otub2	NotDE
146.42	-0.94	0.18	-5.29	1.20897e-07	2.34745e-06	171.87	160.85	88.2	201.35	90.41	203.41	108.82	Rab26	NotDE
9.9	8.01	1.51	5.29	1.23806e-07	2.4012e-06	0	2.4	30.39	0	28.29	0	8.19	Mfi2	Upregulated
29.99	2.18	0.41	5.29	1.24093e-07	2.40402e-06	9.41	8.71	41.86	4.54	44.8	50.38	50.2	Slc47a2	Upregulated
21.63	-7.81	1.48	-5.29	1.25596e-07	2.43037e-06	31.14	6.77	0	6.74	14.87	18.98	72.94	Pifo	Downregulated
14.63	2.41	0.46	5.28	1.25951e-07	2.43449e-06	8.1	3.49	42.89	20.77	1.64	16.69	8.84	Gm17745	Upregulated
316.46	-0.65	0.12	-5.28	1.26392e-07	2.44024e-06	347.14	343.3	220.25	312.84	338.97	300.67	352.02	Casp3	NotDE
59.71	1.35	0.26	5.28	1.28789e-07	2.48371e-06	34.05	179.57	86.29	33.21	17.9	29.09	37.83	Fam159b	NotDE
13.14	-3.2	0.61	-5.28	1.29855e-07	2.50143e-06	29.85	10.89	3.46	3.08	8.69	21.2	14.84	Ucma	Downregulated
302.39	0.7	0.13	5.28	1.30067e-07	2.50269e-06	287.06	206.85	465.82	287.71	263.57	255.48	350.21	Smg6	NotDE
208.53	-0.78	0.15	-5.28	1.30426e-07	2.50676e-06	272.55	183.76	158.72	170.62	230.98	230.53	212.53	Dusp14	NotDE
484.3	-0.73	0.14	-5.28	1.32726e-07	2.54811e-06	542.07	503.75	324.54	511.54	514.09	544.95	449.14	Katnb1	NotDE
133.85	-1.27	0.24	-5.27	1.34547e-07	2.58016e-06	182.66	39.23	74.12	114.94	114.53	359.4	52.09	Tspan32	NotDE
20.25	-3.51	0.67	-5.27	1.3479e-07	2.58191e-06	27.89	14.84	2.14	51.53	17.57	16.15	11.67	Rnf165	Downregulated
193	-1.06	0.2	-5.27	1.38707e-07	2.65396e-06	172.96	143.64	80.55	251.39	239.32	212.52	250.64	Gfpt1	NotDE
341.35	0.73	0.14	5.27	1.38938e-07	2.6554e-06	227.43	53.64	376.4	206.79	484.96	325.12	715.12	Map1b	NotDE
23.28	-2.49	0.47	-5.27	1.39907e-07	2.67093e-06	38.57	3.7	7.18	11.85	58.03	15.96	27.64	Pdzd4	Downregulated
343.39	-0.64	0.12	-5.26	1.43844e-07	2.74301e-06	429.75	370.95	274.08	321.68	244.81	373.74	388.71	Fastkd3	NotDE
113.11	0.96	0.18	5.26	1.44527e-07	2.75296e-06	88.87	135.15	171.6	104.01	107.11	82.13	102.89	Lgals8	NotDE
569.58	-0.59	0.11	-5.26	1.45526e-07	2.76718e-06	681.42	640.39	451.19	756.84	436.22	610.13	410.9	Pcyt2	NotDE
1091.24	-0.6	0.11	-5.26	1.45599e-07	2.76718e-06	1035.6	1523.57	682.34	1029.16	1317.13	988.84	1062.03	Tbl3	NotDE
37.16	1.78	0.34	5.26	1.4601e-07	2.77192e-06	15.24	7.19	51.2	18.73	70.45	46.09	51.25	Spns3	NotDE
132.92	-1.08	0.21	-5.26	1.47909e-07	2.80172e-06	218.02	126.41	100.8	161.7	52.18	108.58	162.76	Irf9	NotDE
21.61	2.16	0.41	5.26	1.47833e-07	2.80172e-06	9.08	17.66	40.23	7.91	41.71	13.73	20.99	Sec14l2	Upregulated
189	-0.72	0.14	-5.25	1.48646e-07	2.81256e-06	288.37	167.86	174.71	196	88.78	208.8	198.45	1300002E11Rik	NotDE
179.06	-0.94	0.18	-5.25	1.49765e-07	2.83058e-06	136.96	375.1	70.58	267.88	147.18	112.47	143.26	Tmem64	NotDE
13.22	3.25	0.62	5.25	1.50048e-07	2.83281e-06	3.57	6.31	33.35	4.54	21.23	14.86	8.69	Sox6	Upregulated
348.23	0.68	0.13	5.25	1.51112e-07	2.84725e-06	307.54	554.67	490.29	311.54	180.83	439.55	153.21	Rab31	NotDE
96.38	-1.15	0.22	-5.25	1.51148e-07	2.84725e-06	173.87	165.06	77.03	51.06	72.96	113.93	20.72	Slc5a1	NotDE
20.8	2.48	0.47	5.25	1.52807e-07	2.87533e-06	5.52	12.2	30.38	12.15	62.82	15.23	7.32	Ppl	Upregulated
32.18	2.04	0.39	5.25	1.53697e-07	2.88799e-06	13.93	3.28	56.52	10.4	52.47	40.2	48.44	Slit3	Upregulated
57.7	-1.3	0.25	-5.25	1.53818e-07	2.88799e-06	104.13	71.73	41.82	39.5	53.55	40.58	52.59	Xist	NotDE
183.75	0.83	0.16	5.25	1.55988e-07	2.9255e-06	160.23	134.27	282.44	220.19	105.28	186.3	197.58	Rims2	NotDE
76.23	-1.73	0.33	-5.24	1.5974e-07	2.99257e-06	122.25	177.15	35.5	31.36	100.99	31.9	34.44	Kifc3	NotDE
269.82	-0.69	0.13	-5.24	1.60958e-07	3.01209e-06	290.29	162.61	177.98	118.63	421.32	370.47	347.45	Rcbtb2	NotDE
26.12	1.75	0.33	5.24	1.61337e-07	3.01587e-06	22.06	18.3	73.8	12.6	28.98	19.33	7.74	Tmem59l	NotDE
93.3	1.31	0.25	5.23	1.65947e-07	3.09792e-06	58.01	88.72	143.83	128.34	88.79	87.92	57.49	Acad10	NotDE
509.52	-0.58	0.11	-5.23	1.6609e-07	3.09792e-06	542	663.06	360.18	477.05	518.61	568.74	436.99	Cat	NotDE
276.49	0.66	0.13	5.23	1.68003e-07	3.13017e-06	220.58	473.65	348.37	225.33	334.1	180.17	153.23	Ythdf3	NotDE
356.97	0.56	0.11	5.23	1.70891e-07	3.17567e-06	363.64	183.33	536.82	344.06	295.99	401.89	373.05	Cep120	NotDE
266.1	-0.63	0.12	-5.23	1.70666e-07	3.17567e-06	340.27	187.03	218.67	289.03	174.4	338.51	314.81	Sc5d	NotDE
300.75	-0.7	0.13	-5.23	1.71004e-07	3.17567e-06	332.09	262.25	204.24	349.32	319.99	306.69	330.66	Tmem107	NotDE
57.38	-1.58	0.3	-5.22	1.75384e-07	3.25349e-06	87.31	31.8	28.77	46.12	77.69	80.74	49.26	Prrg3	NotDE
347.99	-0.85	0.16	-5.22	1.79131e-07	3.31937e-06	448.78	289.2	247.54	268.14	426.8	363.25	392.19	2310003H01Rik	NotDE
34.77	-2.42	0.46	-5.22	1.79509e-07	3.32278e-06	33.72	17.66	5.87	28.42	27.47	19.77	110.48	Fxyd4	Downregulated
194.78	-0.91	0.17	-5.22	1.81278e-07	3.35187e-06	281.21	143.46	148.39	138.63	229.98	232.65	189.16	Mapt	NotDE
50.16	1.51	0.29	5.22	1.83479e-07	3.38889e-06	34.7	49.94	98.54	30.31	56.27	41.37	39.99	Trim36	NotDE
501.23	-0.73	0.14	-5.21	1.88067e-07	3.46987e-06	555.97	310.17	335.03	159.26	875.21	473.24	799.76	Sdc1	NotDE
209.72	-0.8	0.15	-5.21	1.89583e-07	3.49406e-06	209.93	190.71	120.1	181.35	353	226.11	186.87	Josd2	NotDE
322.39	-0.67	0.13	-5.21	1.90088e-07	3.4996e-06	426.89	145.8	266.11	321.2	222.98	412.42	461.29	Galnt1	NotDE
220.94	0.71	0.14	5.21	1.91661e-07	3.52475e-06	189.17	113.33	309.86	304.89	151.9	178.54	298.92	Slc9b1	NotDE
106.95	1.05	0.2	5.2	1.94496e-07	3.57302e-06	80.79	80.44	165.47	97.03	74.66	124.17	126.13	Enox2	NotDE
306.38	0.64	0.12	5.2	1.95288e-07	3.58372e-06	324.33	294.45	506.71	251.84	209.92	293.24	264.18	Zfp623	NotDE
276.06	-0.68	0.13	-5.2	1.96714e-07	3.60599e-06	281.86	403.2	176.78	191.22	398.96	184.12	296.25	Bri3bp	NotDE
69.37	-3.23	0.62	-5.2	1.99296e-07	3.64548e-06	23.39	4.79	2.4	32.07	227.32	29.7	165.93	Calb2	Downregulated
54.67	1.51	0.29	5.2	1.99246e-07	3.64548e-06	35.38	110.48	99.93	32.63	27.86	71.62	4.78	Fbln5	NotDE
27.23	-2.77	0.53	-5.19	2.09165e-07	3.82192e-06	28.89	6.1	4	0.29	102.34	8.95	40.06	Psors1c2	Downregulated
134.71	1.09	0.21	5.19	2.11126e-07	3.85361e-06	77.56	79.11	166.06	81.41	247.18	79.62	212.02	Phyhipl	NotDE
58.92	1.31	0.25	5.19	2.13651e-07	3.89553e-06	36.99	41.42	91.1	28.96	90.54	38.16	85.28	Tpo	NotDE
115.28	-1.67	0.32	-5.18	2.17567e-07	3.9627e-06	149.89	256.89	45.63	70.9	13.36	257.12	13.12	Bpifb5	NotDE
123.21	-1.04	0.2	-5.18	2.18095e-07	3.96807e-06	147.2	160.64	70.35	127.75	131.57	100.82	124.14	Ocel1	NotDE
725.94	0.57	0.11	5.18	2.20105e-07	4.00038e-06	685.02	526.66	1015.33	607.06	628.66	911.8	707.08	Sel1l	NotDE
154.52	-0.93	0.18	-5.18	2.2536e-07	4.09151e-06	181.26	170.01	95.32	206.87	80.45	126.73	220.98	Dancr	NotDE
239.12	-1.05	0.2	-5.18	2.27102e-07	4.11439e-06	272.98	204.03	133.8	287.75	239.53	253.98	281.72	Smim11	NotDE
1189.72	-0.64	0.12	-5.18	2.26893e-07	4.11439e-06	1145.53	1406.42	736.64	1105.2	1501.09	1112.86	1320.28	Thop1	NotDE
614.69	0.59	0.11	5.18	2.27698e-07	4.1208e-06	486.52	952.37	731.78	508.56	739.71	445.92	437.94	Dlat	NotDE
5.57	8.18	1.58	5.17	2.28743e-07	4.13094e-06	0	0	34.39	0	0.82	2.87	0.94	Cox6a2	Upregulated
698.25	0.65	0.13	5.17	2.28645e-07	4.13094e-06	455.11	552.31	716.21	1019.71	482.7	700.3	961.39	Rnf17	NotDE
433.83	-0.65	0.13	-5.17	2.31047e-07	4.16813e-06	417.38	619.27	264.52	279.04	666.91	417.12	372.6	Cnn2	NotDE
19.39	3.09	0.6	5.17	2.33701e-07	4.21156e-06	3.57	22.45	29.62	0.59	33.46	17.27	28.79	Bcan	Upregulated
81.42	-1.25	0.24	-5.17	2.34778e-07	4.2265e-06	104.47	67.6	43.17	69.04	123.67	64.61	97.36	Fbxo36	NotDE
24.64	2.18	0.42	5.17	2.37866e-07	4.27757e-06	8.44	24.21	37.59	24.71	30.44	10.41	36.65	Parp4	Upregulated
18.82	2.84	0.55	5.17	2.38908e-07	4.29178e-06	8.43	7.62	59.98	7.33	20.97	11.55	15.87	Sptb	Upregulated
18.17	2.68	0.52	5.16	2.41849e-07	4.34005e-06	4.55	9.59	28.78	15.36	21.8	19.39	27.71	Ankdd1b	Upregulated
423.16	-0.92	0.18	-5.16	2.42726e-07	4.3512e-06	421.89	478.48	223.56	466.25	507.53	431.09	433.34	Mrpl34	NotDE
257.98	0.67	0.13	5.16	2.48189e-07	4.44447e-06	221.86	251.67	352.24	334.17	211.31	220.68	213.92	Tbc1d7	NotDE
14.53	-2.56	0.5	-5.16	2.51071e-07	4.48793e-06	36.97	1.3	5.87	7.02	25.77	14.13	10.64	Ccdc135	Downregulated
107.63	-4.48	0.87	-5.16	2.51305e-07	4.48793e-06	23.67	8.07	0.8	15.36	312.66	8.47	384.41	Gm1995	Downregulated
215.83	-0.79	0.15	-5.16	2.51406e-07	4.48793e-06	234.22	292.27	133.76	179.91	287.73	182.35	200.56	Mfsd5	NotDE
253.86	-0.92	0.18	-5.16	2.51868e-07	4.49147e-06	290.88	296.42	151.68	204.03	272.67	290.16	271.2	Rpusd1	NotDE
37.27	1.97	0.38	5.15	2.54946e-07	4.54161e-06	12.35	22.45	47.95	40.27	20.41	38.25	79.21	Ppef2	NotDE
325.53	-1.03	0.2	-5.15	2.59789e-07	4.62305e-06	393.78	354.86	191.31	285.97	621.99	236.66	194.11	Nacc1	NotDE
103.7	-1.17	0.23	-5.15	2.60521e-07	4.63124e-06	93.03	104.44	41.02	70.24	185.3	142.54	89.36	2200002D01Rik	NotDE
44.13	1.67	0.32	5.15	2.63397e-07	4.67262e-06	19.46	15.05	61.04	32.5	80.58	32.23	68.07	Cited2	NotDE
69.61	1.27	0.25	5.15	2.63273e-07	4.67262e-06	39.57	19.18	94.57	81.52	55.19	104.21	93.07	Cyp4f39	NotDE
563.87	0.63	0.12	5.14	2.71233e-07	4.80662e-06	536.53	388	832.54	553.68	426.97	569.66	639.69	Med20	NotDE
99.91	-1.24	0.24	-5.14	2.77097e-07	4.90545e-06	68.42	46.64	28.77	63.34	120.79	74.95	296.51	Spin2c	NotDE
47.51	1.48	0.29	5.14	2.78805e-07	4.93057e-06	27.89	56.25	76.77	39.36	75.23	18.13	38.89	Tcp11	NotDE
269.53	-0.7	0.14	-5.14	2.81383e-07	4.971e-06	361.72	330.46	221.61	433.64	91.94	277.72	169.6	Arhgap30	NotDE
750.87	-0.62	0.12	-5.13	2.83751e-07	5.00765e-06	1000.28	568.63	646.14	823.37	668.92	856.97	691.78	Nup214	NotDE
388.73	0.59	0.11	5.13	2.85403e-07	5.0316e-06	332.78	321.03	499.8	384.03	417.37	425.78	340.34	Cpt2	NotDE
259.55	0.76	0.15	5.13	2.92106e-07	5.14444e-06	200.17	162	340.35	363.63	224.74	301.57	224.39	Ift43	NotDE
685.74	-0.65	0.13	-5.13	2.94672e-07	5.18428e-06	758.07	867.66	479.57	702.79	905.07	504.91	582.09	Smarcc1	NotDE
66.45	1.55	0.3	5.13	2.96318e-07	5.20786e-06	19.49	55.8	55.98	27.34	89.27	14.92	202.34	6330410L21Rik	NotDE
180.44	-0.9	0.17	-5.12	2.97767e-07	5.22795e-06	225.44	130.11	120.4	148.71	289.55	143.77	205.13	Ttll4	NotDE
33.86	-2.15	0.42	-5.12	2.98634e-07	5.23776e-06	83.05	12.65	17.89	57.86	9.57	53.08	2.9	Loxl3	Downregulated
644.54	-0.69	0.14	-5.12	2.98987e-07	5.23857e-06	678.45	603.98	419.63	677.66	622.73	817.44	691.88	Adk	NotDE
145.98	0.85	0.17	5.12	2.9931e-07	5.23884e-06	115.41	129.71	206.95	68.93	220.77	114.45	165.64	Arhgap10	NotDE
27.58	2.35	0.46	5.12	3.00244e-07	5.24443e-06	6.81	24.43	34.63	23.86	50.6	35.6	17.15	Galnt10	Upregulated
23.62	-4.62	0.9	-5.12	2.99992e-07	5.24443e-06	26.29	46.88	1.07	7.91	42.34	12.44	28.39	Sh3rf2	Downregulated
358.63	-0.61	0.12	-5.12	3.02958e-07	5.28642e-06	391.88	238.83	256.16	403.32	371.92	372.76	475.51	Mtfmt	NotDE
251.85	-0.79	0.15	-5.12	3.10486e-07	5.41224e-06	285.64	137.15	162.34	192.37	328.82	289.02	367.58	Fam107b	NotDE
467.33	0.58	0.11	5.11	3.14665e-07	5.47948e-06	425.03	380.14	637.24	551.6	304.75	446.59	525.97	Trip4	NotDE
53.28	-1.43	0.28	-5.11	3.18602e-07	5.54238e-06	72.95	45.33	26.9	53.65	62.76	60.04	51.35	Nr1d2	NotDE
301.67	-3.32	0.65	-5.11	3.19656e-07	5.55505e-06	173.57	20.94	16.6	80.99	699.07	20.06	1100.47	Gm8300	Downregulated
10.89	5.77	1.13	5.11	3.25145e-07	5.64467e-06	0.65	25.94	34.7	0	4.6	9.32	1.01	Hes2	Upregulated
34.23	1.77	0.35	5.11	3.27018e-07	5.67142e-06	17.2	27.46	57.86	45.96	43.98	15.71	31.44	Glis3	NotDE
321.31	-0.63	0.12	-5.1	3.31459e-07	5.7426e-06	359.16	366.61	230.65	340.61	247.04	379.23	325.86	Khdrbs1	NotDE
750.99	-0.62	0.12	-5.1	3.32165e-07	5.74898e-06	849.65	667.91	552.67	770.58	572.56	859.37	984.16	Ddx52	NotDE
147.67	-0.8	0.16	-5.1	3.34042e-07	5.75809e-06	245.88	87.18	139.84	53.43	153.29	161.81	192.3	Gpx2	NotDE
24.65	1.78	0.35	5.1	3.33892e-07	5.75809e-06	15.57	14.17	52.77	21.36	8.76	43.87	16.07	Pcdhga8	NotDE
86.62	1.34	0.26	5.1	3.3382e-07	5.75809e-06	61.92	64.08	155.92	60.33	75.36	90.48	98.25	Stx1a	NotDE
100.38	-1.98	0.39	-5.1	3.34008e-07	5.75809e-06	31.81	9.59	7.21	26.64	96.26	5.33	525.8	Usp17lb	NotDE
943.73	-0.67	0.13	-5.1	3.34656e-07	5.76284e-06	1115.5	1519.96	699.49	1369.81	405.63	970.74	524.96	Fam63a	NotDE
61.61	1.23	0.24	5.1	3.35836e-07	5.77732e-06	38.6	32.04	92.05	43.29	43.92	56.77	124.58	Spa17	NotDE
95.06	1.04	0.2	5.1	3.43758e-07	5.90766e-06	70.37	145.43	145.56	66.12	90.29	64.65	83.02	1700066M21Rik	NotDE
76.97	-1.22	0.24	-5.09	3.54234e-07	6.08156e-06	108.6	94.16	46.85	57.06	87.94	80.09	64.08	Ppp1r14b	NotDE
66.1	-1.74	0.34	-5.09	3.56953e-07	6.12206e-06	42.18	39.9	13.29	15.95	317.22	7.33	26.83	Zfp36l3	NotDE
78.9	-1.77	0.35	-5.09	3.62804e-07	6.21616e-06	55.82	27.25	15.73	28.56	80.27	103.52	241.16	Oc90	NotDE
159.54	0.88	0.17	5.09	3.63219e-07	6.21702e-06	116.22	163.94	212.09	180.52	135.91	153.22	154.91	B230219D22Rik	NotDE
32.5	-7.49	1.47	-5.09	3.66226e-07	6.2622e-06	24.97	8.71	0	0	112.77	48.15	32.9	Fbln2	Downregulated
269.71	-0.88	0.17	-5.08	3.69733e-07	6.31584e-06	365.8	314.75	195.44	207.67	189.91	413.88	200.54	Cyb561	NotDE
17.8	2.08	0.41	5.08	3.70782e-07	6.32742e-06	10.38	5.22	43.93	24.14	7.75	22.16	11	Zkscan4	Upregulated
905.21	-0.68	0.13	-5.08	3.77105e-07	6.42888e-06	1120.98	925.65	701.64	825.04	795.84	1049.93	917.4	Kcnq1ot1	NotDE
41.56	-1.75	0.34	-5.08	3.80741e-07	6.48439e-06	55.85	62.33	15.74	15.95	63.27	43.87	33.89	Ankrd33b	NotDE
203.79	0.97	0.19	5.07	3.8863e-07	6.61214e-06	59.33	89.6	114.08	55.45	647.21	109.81	351.08	Ece1	NotDE
103.31	1.07	0.21	5.07	3.8963e-07	6.62254e-06	84.33	60.99	176.13	166.06	47.07	96.58	91.98	A830018L16Rik	NotDE
222.83	-0.83	0.16	-5.07	3.93084e-07	6.67459e-06	278.06	146.01	153.56	241.8	219.22	336.3	184.88	Ankrd28	NotDE
160.73	1.06	0.21	5.07	3.93908e-07	6.68194e-06	129.78	164.28	269.22	138.32	105.79	132.82	184.88	9930104L06Rik	NotDE
303.98	-0.62	0.12	-5.07	3.96867e-07	6.72543e-06	329.18	292.48	212.79	279.85	450.21	267.13	296.25	Rad23b	NotDE
337.38	0.63	0.12	5.07	3.99801e-07	6.76844e-06	266.97	343.24	414.66	416.63	324.1	273.66	322.4	Timmdc1	NotDE
485.56	-0.77	0.15	-5.07	4.01711e-07	6.78728e-06	585.15	447.41	339.29	472.16	633.95	364.85	556.09	Mvp	NotDE
262.46	-0.7	0.14	-5.07	4.01671e-07	6.78728e-06	263.41	175.26	161.16	204.1	352.16	305.83	375.28	Oma1	NotDE
40.43	1.78	0.35	5.07	4.02406e-07	6.7923e-06	19.46	29.89	66.35	23.14	43.53	62.24	38.38	Mmp9	NotDE
38.33	2.06	0.41	5.06	4.18148e-07	7.05102e-06	12.01	152.14	49.09	6.01	25.14	21.79	2.16	Plk5	Upregulated
668.75	0.52	0.1	5.06	4.23963e-07	7.14202e-06	782.47	242.78	1119.28	796.25	487.61	699.69	553.18	Slc23a2	NotDE
369.91	-0.68	0.13	-5.06	4.25515e-07	7.16109e-06	489.93	292.56	302.49	377.29	304.7	303.59	518.77	Mbd4	NotDE
180.1	-0.79	0.16	-5.05	4.31337e-07	7.24935e-06	234.53	172.62	135.29	221.9	117.78	229.94	148.67	Cmtm3	NotDE
102.43	-1.17	0.23	-5.05	4.3161e-07	7.24935e-06	143.05	15.9	61.86	150.25	22.87	273.95	49.14	Myo1a	NotDE
435.31	0.73	0.14	5.05	4.36934e-07	7.33154e-06	392.54	504.58	650.54	480.14	106.45	769.07	143.82	Pck2	NotDE
49.76	-2.42	0.48	-5.05	4.41167e-07	7.39529e-06	25.95	8.71	4.02	0	177.04	17.75	114.87	Cd6	Downregulated
18.14	-3.57	0.71	-5.05	4.50079e-07	7.53728e-06	25	8.95	1.87	18	35.98	7.78	29.39	Nod2	Downregulated
51.87	1.61	0.32	5.05	4.50601e-07	7.53861e-06	16.53	81.93	49.33	7.9	69.43	67.46	70.52	AI854517	NotDE
185.52	-0.95	0.19	-5.04	4.57968e-07	7.65436e-06	118.39	60.35	61.25	196.97	281.77	254.37	325.57	Wls	NotDE
291.03	0.82	0.16	5.04	4.58423e-07	7.65445e-06	207.31	155.39	363.76	266	272.67	236.35	535.72	Epb4-1l5	NotDE
46.38	-2.23	0.44	-5.04	4.65935e-07	7.77226e-06	31.18	29.65	6.14	27.8	98.21	47.94	83.74	Anxa8	Downregulated
8.77	7.67	1.52	5.04	4.69682e-07	7.82711e-06	0	1.09	23.99	5.27	5.42	12.9	12.75	Art1	Upregulated
522.25	-0.77	0.15	-5.03	4.94191e-07	8.21606e-06	626.98	427.23	365.54	424.93	588.71	508.97	713.39	Ahctf1	NotDE
286.42	-0.84	0.17	-5.03	4.94456e-07	8.21606e-06	328.92	415.19	183.02	190.73	402.48	255.16	229.43	Mbd3	NotDE
34.56	-1.77	0.35	-5.03	4.94467e-07	8.21606e-06	79.1	26.58	22.66	23.29	7.12	33.75	49.42	Nup210l	NotDE
226.54	0.81	0.16	5.03	5.01897e-07	8.3314e-06	188.52	188.76	330.08	230.31	180.35	209.13	258.62	Letmd1	NotDE
243.75	0.81	0.16	5.02	5.06032e-07	8.39186e-06	130.72	473.87	228	112.08	503.1	137.34	121.17	Fbxo21	NotDE
78.21	1.22	0.24	5.02	5.14448e-07	8.52314e-06	52.55	61.26	121.51	39.38	93.69	116.62	62.45	Tmem44	NotDE
652.06	-0.57	0.11	-5.02	5.1883e-07	8.5855e-06	883.45	534.49	596.03	738.67	437.66	754.44	619.7	Casp8ap2	NotDE
33.22	2.29	0.46	5.02	5.19219e-07	8.5855e-06	5.83	5.01	28.24	8.62	78.45	50.69	55.7	Plau	Upregulated
21.13	-3.63	0.72	-5.02	5.29088e-07	8.74021e-06	22.07	20.48	1.86	26.78	18.02	36.37	22.36	9930013L23Rik	Downregulated
212.12	0.72	0.14	5.01	5.39871e-07	8.90108e-06	222.97	133.81	366.71	288.34	92.25	265.61	115.14	Akap9	NotDE
62.39	1.36	0.27	5.01	5.39675e-07	8.90108e-06	36.64	43.57	93.01	70.84	70.32	76.79	45.56	Trappc10	NotDE
23.71	-3.97	0.79	-5.01	5.41871e-07	8.92542e-06	22.41	9.59	1.59	8.93	43.28	12.22	67.97	S100a14	Downregulated
272.93	0.65	0.13	5.01	5.43257e-07	8.93962e-06	247.42	214.71	388.75	294.54	194.18	304.77	266.15	Ick	NotDE
469.13	-0.6	0.12	-5.01	5.53244e-07	9.09518e-06	490.8	504.15	321.72	534.58	498.09	495.76	438.83	Gmppb	NotDE
28.05	2	0.4	5.01	5.58442e-07	9.1718e-06	11.04	5.89	43.45	16.83	45.11	45.76	28.27	S1pr3	Upregulated
427.47	-0.59	0.12	-5	5.67257e-07	9.30761e-06	503.18	344.21	331.44	375.82	544.73	418.31	474.59	Ubfd1	NotDE
1039	-0.59	0.12	-5	5.75792e-07	9.43856e-06	1526.95	1183.43	1018.79	958.7	841.21	874.64	869.26	Itpk1	NotDE
528.45	-0.73	0.15	-5	5.7764e-07	9.45975e-06	758.63	187.09	455.87	795.24	460.53	608.84	432.97	Adam19	NotDE
31.5	-2.43	0.49	-5	5.7887e-07	9.46172e-06	28.21	46.85	4.8	11.99	91.11	16.09	21.42	Lipt2	Downregulated
665.19	-0.59	0.12	-5	5.78798e-07	9.46172e-06	713.65	828.77	470.94	612.04	810.46	697.82	522.68	Sec24c	NotDE
137.49	-1.34	0.27	-5	5.88218e-07	9.60531e-06	220.38	128.68	85.6	87.69	155.38	176.15	108.55	Rcor2	NotDE
34.71	1.72	0.34	4.99	5.90903e-07	9.63992e-06	14.27	29.01	47.38	7.74	71.12	23.93	49.52	Fam126a	NotDE
58.69	-1.33	0.27	-4.99	6.06857e-07	9.89072e-06	80.48	67.55	31.19	54.85	60.04	58.93	57.81	Cdh2	NotDE
226.42	-0.76	0.15	-4.99	6.15133e-07	1.0016e-05	279.54	183.76	162.06	311.16	93.18	259.82	295.45	Prss35	NotDE
18.75	-2.31	0.46	-4.99	6.16606e-07	1.00304e-05	50.91	19.42	10.12	5.27	3.85	30.21	11.45	Fam196a	Downregulated
350.77	-0.57	0.12	-4.98	6.21181e-07	1.00952e-05	350.02	534.41	234.86	286.43	458.16	263.11	328.43	Fbl	NotDE
16.75	-4.53	0.91	-4.98	6.21914e-07	1.00975e-05	24.63	3.7	1.07	7.02	11.72	34.75	34.37	Cst13	Downregulated
41.42	1.47	0.29	4.98	6.2674e-07	1.01662e-05	27.58	82.86	75.42	12.13	31.38	17.61	42.94	Efcab4a	NotDE
301.94	0.71	0.14	4.98	6.29071e-07	1.01943e-05	297.57	239.8	483.5	377.8	148.06	289.35	277.54	Gcnt2	NotDE
69.82	1.18	0.24	4.98	6.30162e-07	1.01943e-05	37.3	31.62	83.64	30.43	219.51	29.67	56.59	Abcg1	NotDE
232.26	0.85	0.17	4.98	6.30267e-07	1.01943e-05	214.39	140.42	383.84	295.42	94.07	364.35	133.34	Ppip5k1	NotDE
108.13	-1.66	0.33	-4.98	6.45077e-07	1.0424e-05	37.93	13.5	11.46	23.11	212.16	3.31	455.43	Hmgn3	NotDE
171.54	0.8	0.16	4.98	6.5149e-07	1.05176e-05	151.47	125.56	262.16	144.98	69.18	347.14	100.27	Pkn1	NotDE
12.82	2.84	0.57	4.97	6.57487e-07	1.06044e-05	4.54	24.64	32.49	21.82	1.58	4.64	0	Hoxc10	Upregulated
828.57	-0.54	0.11	-4.97	6.71482e-07	1.08199e-05	1092.3	126.62	751.6	484.35	1158.9	1116.44	1069.76	Ccnd1	NotDE
88.17	-4.33	0.87	-4.97	6.77573e-07	1.09077e-05	21.42	12.41	0.8	7.17	139.43	3.45	432.5	Trim75	Downregulated
115.71	1.07	0.21	4.96	6.87561e-07	1.10581e-05	68.8	79.8	143.07	73.64	182.73	131.56	130.39	Ttpal	NotDE
29.09	-4.42	0.89	-4.96	7.10813e-07	1.14212e-05	22.71	4.79	0.8	0	54.56	10.41	110.34	Fam183b	Downregulated
117.47	0.96	0.19	4.96	7.14343e-07	1.14672e-05	81.12	193.32	156.11	100.38	120.48	86.48	84.37	Sgcb	NotDE
167.97	0.83	0.17	4.96	7.20314e-07	1.15521e-05	155.07	94.79	275.12	217.03	132.96	211.13	89.68	Ubash3a	NotDE
310.63	0.74	0.15	4.95	7.26922e-07	1.16472e-05	255.8	261.95	425.15	366.27	262.71	274.39	328.12	Ercc5	NotDE
23.42	2.12	0.43	4.95	7.39334e-07	1.18349e-05	8.78	8.5	38.08	7.03	34.14	21.06	46.33	Slc24a1	Upregulated
26.33	2.43	0.49	4.95	7.4089e-07	1.18487e-05	5.85	7.4	30.92	6.72	15.06	77.85	40.47	Akr1c18	Upregulated
279.5	0.59	0.12	4.95	7.49776e-07	1.19795e-05	202.73	202.93	304.92	302.21	289.44	368.22	286.04	Dzip3	NotDE
179.98	-0.98	0.2	-4.95	7.58639e-07	1.21098e-05	254.27	91.94	126.13	192.01	246.41	167.53	181.57	Mapk3	NotDE
170.69	0.76	0.15	4.94	7.7688e-07	1.23894e-05	109.01	264.38	184.55	134.41	267.33	102.38	132.74	Fam216a	NotDE
79.92	-1.4	0.28	-4.94	7.81007e-07	1.24436e-05	62.01	163.49	22.92	33.81	133.7	79.7	63.81	Crym	NotDE
33.53	1.85	0.37	4.94	7.98185e-07	1.27054e-05	17.52	52.5	62.37	23.29	20.29	21.16	37.58	Nap1l3	NotDE
32.01	1.73	0.35	4.93	8.02966e-07	1.27695e-05	20.44	22.91	67.65	41.73	47.44	8.43	15.47	Dsp	NotDE
43.83	1.4	0.28	4.93	8.04639e-07	1.27842e-05	32.75	52.74	85.04	53.26	16.38	32.88	33.75	Cd22	NotDE
11.58	2.89	0.59	4.93	8.11897e-07	1.28875e-05	4.54	4.79	33.33	10.37	0	26.47	1.59	Ly6g5c	Upregulated
202.29	0.88	0.18	4.93	8.12843e-07	1.28906e-05	82.74	97.25	150.32	22.38	778.51	130.62	154.21	Tfap2c	NotDE
338.83	0.7	0.14	4.93	8.13935e-07	1.28959e-05	361.1	284.25	583.81	457.32	161.43	316.15	207.74	Chd2	NotDE
336.69	0.7	0.14	4.93	8.16643e-07	1.29268e-05	319.54	324.36	516.28	325.05	235.34	298.82	337.44	Arhgap32	NotDE
162.71	-0.81	0.16	-4.93	8.18672e-07	1.29469e-05	223.5	181.12	124.76	178.89	133.06	168.87	128.75	Ipo8	NotDE
104.15	-0.96	0.19	-4.93	8.36527e-07	1.3217e-05	148.89	76.74	76.43	102.71	63.25	106.73	154.33	Fsd1l	NotDE
220.11	0.83	0.17	4.93	8.4266e-07	1.33015e-05	204.94	330.76	363.77	223.2	30.31	263.97	123.81	Dclk2	NotDE
12.47	2.89	0.59	4.92	8.46479e-07	1.33495e-05	3.57	2.18	25.87	2.49	24.38	10.11	18.68	Wnt11	Upregulated
11.29	3.78	0.77	4.92	8.47288e-07	1.33499e-05	1.62	29.86	22.36	8.35	11.84	4.37	0.65	Sall2	Upregulated
148.13	-0.97	0.2	-4.92	8.48424e-07	1.33554e-05	169.66	205.3	85.04	128.07	219.46	101.17	128.23	2310061I04Rik	NotDE
640.3	-0.55	0.11	-4.92	8.58083e-07	1.3495e-05	699.76	800.18	473.69	704.44	642.32	607.86	553.87	Setd5	NotDE
111.05	0.91	0.18	4.92	8.62497e-07	1.35519e-05	89.88	106.11	168.28	165.17	70.12	88	89.8	Cflar	NotDE
107.88	1.01	0.2	4.92	8.70121e-07	1.36591e-05	106.71	105.93	211.96	117.78	18.08	165.41	29.32	Sall3	NotDE
515.84	0.61	0.12	4.92	8.72171e-07	1.36787e-05	528.11	418.41	807.29	586.55	276.12	510.89	483.48	Fastkd5	NotDE
139.83	0.84	0.17	4.92	8.76125e-07	1.37281e-05	146.68	107.9	263.32	194.7	27.9	162.12	76.18	2900056M20Rik	NotDE
567.98	-0.53	0.11	-4.91	9.05759e-07	1.41794e-05	705.78	459.19	489.95	543.64	379.86	662.4	735.03	Mastl	NotDE
24.87	-2.35	0.48	-4.91	9.08505e-07	1.42026e-05	34.05	8.92	6.4	31.48	27.23	17.31	48.68	Cd2	Downregulated
54.32	-3.2	0.65	-4.91	9.08905e-07	1.42026e-05	19.46	17.23	1.87	6	166.16	84.3	85.21	Klk10	Downregulated
48.17	-6.62	1.35	-4.91	9.26092e-07	1.44579e-05	36.01	42.51	0.27	65.25	43.47	32.03	117.68	Serpinb6b	Downregulated
96.69	-1.47	0.3	-4.91	9.30112e-07	1.45074e-05	55.09	25.73	19.2	20.07	278.48	116.87	161.35	Myl4	NotDE
76.8	1.22	0.25	4.9	9.3456e-07	1.45634e-05	65.51	43.63	151.36	47.15	70.82	102.13	56.97	6330408A02Rik	NotDE
123.42	-1.05	0.21	-4.9	9.39573e-07	1.46282e-05	94.43	25.94	45.02	123.21	90.54	190.78	294.04	AI427809	NotDE
42.6	1.95	0.4	4.9	9.52822e-07	1.48209e-05	12.63	17.42	47.74	35.83	71.96	57.7	54.92	Ggt7	NotDE
81.65	1.33	0.27	4.9	9.57038e-07	1.48729e-05	36.69	214.47	90.65	15.38	85.05	50.38	78.94	Tspan2	NotDE
28.67	2.17	0.44	4.9	9.61446e-07	1.49278e-05	6.81	18.75	31.39	12.43	43.16	59.16	29.01	Sh3tc2	Upregulated
314.21	0.63	0.13	4.9	9.64868e-07	1.49673e-05	221.52	678.29	345.72	224.14	386.96	144.65	198.21	Pex7	NotDE
297.67	0.87	0.18	4.9	9.6861e-07	1.50117e-05	237.44	232.55	431.14	340.3	367.79	275.62	198.84	Gbf1	NotDE
152.4	-0.79	0.16	-4.9	9.73017e-07	1.5039e-05	225.43	139.25	127.66	170.11	105.92	151.01	147.41	2410127L17Rik	NotDE
173.67	-1	0.2	-4.9	9.72319e-07	1.5039e-05	217.7	217.19	107.4	172.26	190.21	136.99	173.96	Ahcyl1	NotDE
12.19	3.88	0.79	4.9	9.72136e-07	1.5039e-05	1.62	13.72	23.21	0	10.08	18.62	18.09	Fzd9	Upregulated
23.63	-4.55	0.93	-4.89	9.87717e-07	1.52523e-05	25.01	36.84	1.07	3.21	30.44	45.2	23.65	Mslnl	Downregulated
730.63	-0.72	0.15	-4.89	1.00049e-06	1.54356e-05	754.38	930.02	456.72	1005.29	591.67	668.92	707.44	Mpp1	NotDE
19.5	-2.3	0.47	-4.89	1.00754e-06	1.55303e-05	41.53	15.9	8.26	7.03	24.14	13.19	26.46	Ppargc1b	Downregulated
187.56	0.91	0.19	4.89	1.0116e-06	1.55788e-05	163.26	168.04	305.36	170.5	180.27	171.59	153.92	Ncoa1	NotDE
373.15	0.58	0.12	4.89	1.02506e-06	1.57718e-05	309.85	259.77	463.39	360.35	341.36	351.22	526.09	Rnf6	NotDE
451.93	-0.58	0.12	-4.89	1.0262e-06	1.57751e-05	599.38	824.22	399.54	451.52	358.89	239.79	290.19	Kank3	NotDE
96.07	0.89	0.18	4.88	1.03517e-06	1.58987e-05	96.95	86.11	179.5	72.96	76.42	64.22	96.29	9230114K14Rik	NotDE
355.64	-0.61	0.13	-4.88	1.04043e-06	1.59652e-05	383.06	392.07	252.29	422.44	360.53	302.11	376.99	D7Ertd143e	NotDE
43.82	1.76	0.36	4.88	1.04793e-06	1.60658e-05	13.96	19.39	46.88	14.65	55.82	9.43	146.62	Stox1	NotDE
676.51	-0.53	0.11	-4.88	1.05096e-06	1.60832e-05	761.55	830.62	528.93	878	521.82	710.18	504.48	Dscr3	NotDE
25.62	-6.65	1.36	-4.88	1.05092e-06	1.60832e-05	36.64	9.59	0.27	28.99	66.03	21.72	16.14	Tgfbi	Downregulated
1177.21	-0.57	0.12	-4.88	1.06081e-06	1.62194e-05	1317.95	1061.49	888.71	1277.85	1251.18	1235.66	1207.62	Hk2	NotDE
199.46	-1.05	0.22	-4.88	1.0649e-06	1.62675e-05	299.5	137.3	142.13	251.63	197.01	234.21	134.42	Gli2	NotDE
184.75	-0.99	0.2	-4.88	1.07858e-06	1.64616e-05	234.77	122.5	116.97	170.99	197.76	217.56	232.72	Ankle1	NotDE
293.93	-0.59	0.12	-4.88	1.0827e-06	1.65097e-05	404.57	330.62	268.92	336.6	110.62	334.05	272.13	Gjc1	NotDE
85.57	-1.22	0.25	-4.87	1.11721e-06	1.70207e-05	122.94	65.84	51.46	71.01	93.99	92.16	101.57	Slc10a3	NotDE
206.79	-0.85	0.17	-4.87	1.12398e-06	1.71085e-05	305.29	165.59	167.11	247.15	150.84	193.82	217.69	Rcan3	NotDE
441.86	0.52	0.11	4.87	1.12883e-06	1.7167e-05	384.41	568.21	553.25	706.1	183.67	346.27	351.1	Dbt	NotDE
152.41	-0.78	0.16	-4.87	1.13013e-06	1.71715e-05	204.38	93.76	119.03	159.31	105.73	149.56	235.1	Slc25a14	NotDE
165.11	-0.86	0.18	-4.87	1.13241e-06	1.71898e-05	155.59	155.81	84.47	109.11	204.33	143.81	302.66	Mob1b	NotDE
82.62	1.11	0.23	4.87	1.13335e-06	1.71898e-05	52.57	71.28	112.21	126.27	49.14	59.49	107.43	Pstpip2	NotDE
346.11	-0.74	0.15	-4.87	1.13769e-06	1.72403e-05	460.03	225.78	273.93	369.54	200.3	449.19	444	Fancd2	NotDE
307.87	-0.75	0.15	-4.87	1.13985e-06	1.72512e-05	286.74	287.44	171.16	343.4	303.22	337.17	425.94	B230118H07Rik	NotDE
60.85	1.21	0.25	4.87	1.14043e-06	1.72512e-05	41.88	10.68	96.68	125.11	32.32	26.16	93.09	Ccdc68	NotDE
158.28	0.93	0.19	4.87	1.14179e-06	1.72564e-05	117.44	182.45	221.81	93.08	117.25	210.47	165.48	Zfp775	NotDE
41.51	1.53	0.32	4.87	1.14455e-06	1.72828e-05	23.02	10.26	66.57	3.66	84.22	55.04	47.77	Ampd3	NotDE
339.81	-0.56	0.11	-4.86	1.1528e-06	1.7392e-05	467.19	354.17	317.65	417.44	288.64	291.37	242.21	Xiap	NotDE
56.03	-1.65	0.34	-4.86	1.15465e-06	1.74045e-05	60.34	76.07	18.66	20.66	136.15	28.01	52.31	Derl3	NotDE
124.17	-0.86	0.18	-4.86	1.18267e-06	1.78111e-05	182.28	99.64	99.63	128.42	55.33	170.47	133.42	Glt1d1	NotDE
106.72	-3.24	0.67	-4.86	1.18485e-06	1.78282e-05	93.79	23.12	9.11	50.57	287.54	13.76	269.13	Gm5662	Downregulated
176.22	-0.79	0.16	-4.85	1.22004e-06	1.83415e-05	174.83	244.11	99.4	182	197.13	114.06	222.01	Gatad2b	NotDE
454.16	-0.58	0.12	-4.85	1.2371e-06	1.85816e-05	520.2	307.95	348.81	554.87	324.81	474.45	648.02	Esco1	NotDE
41.68	1.51	0.31	4.85	1.25463e-06	1.88283e-05	20.46	22.67	57.04	9.07	40.71	95.35	46.47	Crtac1	NotDE
126.47	-1.05	0.22	-4.85	1.26607e-06	1.89833e-05	92.11	82.57	44.21	81.3	309.16	53.1	222.87	Dcdc2c	NotDE
16.26	3.94	0.81	4.84	1.27272e-06	1.90663e-05	1.3	15.05	19.72	10.25	30.81	6.45	30.24	Pkia	Upregulated
308.17	0.63	0.13	4.84	1.31466e-06	1.96773e-05	213.75	639.59	331.63	222.54	409.97	189.38	150.34	Yeats4	NotDE
19.42	5.35	1.11	4.84	1.32682e-06	1.98418e-05	0.65	1.3	26.62	5.56	9.33	72.9	19.6	Grap	Upregulated
91.2	-1.69	0.35	-4.84	1.32996e-06	1.98714e-05	38.96	8.28	10.95	6.74	277.64	76.51	219.28	Calca	NotDE
721.53	0.57	0.12	4.83	1.33482e-06	1.99265e-05	733.84	415.19	1092.4	965.67	475.15	683.79	684.69	Zfml	NotDE
333.1	0.63	0.13	4.83	1.34212e-06	2.00179e-05	255.98	493.17	396.22	251.95	342.46	251.69	340.25	Cdc37l1	NotDE
262.09	0.64	0.13	4.83	1.34815e-06	2.00902e-05	208.86	403.23	324.11	313.42	146.3	248.15	190.55	Mboat7	NotDE
74.41	-1.16	0.24	-4.83	1.34965e-06	2.00951e-05	89.78	88.72	39.95	63.32	84.75	52.21	102.1	Yrdc	NotDE
208.46	0.69	0.14	4.83	1.35652e-06	2.01622e-05	219.9	117.09	356.08	274.88	125.51	185.12	180.63	Fam13b	NotDE
416.03	0.88	0.18	4.83	1.35594e-06	2.01622e-05	327.97	472.56	600.66	142.37	478.15	409.03	481.49	Icam1	NotDE
534.14	0.47	0.1	4.83	1.38641e-06	2.05885e-05	510.89	480.21	709.33	656.75	484.75	416.12	480.93	Cstf2t	NotDE
104.58	1.32	0.27	4.83	1.39434e-06	2.06882e-05	82.02	57.74	203.81	75.14	101.9	170.01	41.41	Hdac11	NotDE
27.04	1.67	0.35	4.82	1.40838e-06	2.08783e-05	23.67	22.24	74.12	3.51	26.59	26.93	12.25	Galr2	NotDE
115.77	0.92	0.19	4.82	1.41554e-06	2.09662e-05	99.21	87.15	186.51	127.87	104.47	101.43	103.75	Vps13c	NotDE
569.35	-0.55	0.11	-4.82	1.41688e-06	2.09679e-05	625.23	625.61	427.53	523.58	582.84	610.07	590.62	Tfdp1	NotDE
794.37	-0.54	0.11	-4.82	1.43273e-06	2.1184e-05	1009.28	605.28	696.54	882.84	748.12	757.94	860.57	Ikbkap	NotDE
366.56	-0.54	0.11	-4.82	1.43569e-06	2.12094e-05	427.55	385.78	294.01	442.33	266.14	318.92	431.18	Gla	NotDE
368.02	0.57	0.12	4.82	1.45638e-06	2.14964e-05	371.22	289.42	549.89	364.28	226.26	345.27	429.8	Zfp84	NotDE
310.89	-0.71	0.15	-4.82	1.45798e-06	2.15014e-05	317.79	348.76	192.14	272.72	535.54	258.74	250.52	Ubald1	NotDE
221.6	0.69	0.14	4.82	1.47158e-06	2.16832e-05	212.18	195.96	341.49	194.78	249.64	172.36	184.81	Ghdc	NotDE
93.69	-2.79	0.58	-4.81	1.47443e-06	2.17065e-05	19.47	14.6	2.15	10.54	250.23	7.01	351.87	Plac8	Downregulated
48.78	-1.74	0.36	-4.81	1.50987e-06	2.21898e-05	50.27	97.89	14.66	39.81	84.1	34.52	20.24	B3galt6	NotDE
166.83	-0.83	0.17	-4.81	1.50924e-06	2.21898e-05	217.91	185.25	120.99	227.11	108.31	215.21	93.06	Zfp2	NotDE
375.57	0.56	0.12	4.81	1.53444e-06	2.25316e-05	229.95	798.39	338.75	243.29	632.83	245.05	140.76	Xbp1	NotDE
117.76	1.02	0.21	4.8	1.55647e-06	2.28353e-05	83.04	73.89	167.35	111.12	68.55	102.88	217.52	Kank4os	NotDE
753.72	0.59	0.12	4.8	1.57295e-06	2.30574e-05	510.19	1560.81	770.54	1021.87	615.02	357.38	440.2	Trp53inp1	NotDE
248.82	-0.7	0.15	-4.8	1.5785e-06	2.31188e-05	233.43	219.87	142.76	185.6	357.93	238.18	364	Pkig	NotDE
42.26	1.72	0.36	4.8	1.61412e-06	2.36202e-05	28.21	26.37	92.68	57.09	59.08	22.68	9.75	Nlrp9b	NotDE
40.6	-1.46	0.3	-4.79	1.62792e-06	2.38017e-05	61.94	46.21	21.6	34.81	41.89	45.28	32.49	Nkrf	NotDE
46.71	1.65	0.34	4.79	1.63719e-06	2.39168e-05	12.66	7.4	39.68	8.5	154.36	16.38	88.02	Foxp1	NotDE
450.39	-0.56	0.12	-4.79	1.64724e-06	2.4043e-05	476.56	606.35	321.77	415.65	433.86	424.72	473.83	Ftsj1	NotDE
484.55	-0.58	0.12	-4.79	1.66213e-06	2.42395e-05	557.65	462.49	369.08	535.84	573.87	495.41	397.5	Spin1	NotDE
249.81	0.6	0.13	4.79	1.67511e-06	2.4408e-05	255.9	199.69	386.78	281.93	119.64	258.91	245.84	Hexim2	NotDE
237.24	0.69	0.14	4.79	1.68243e-06	2.44936e-05	201.49	158.05	324.65	187.16	125.51	324.71	339.09	Myh13	NotDE
70.68	1.09	0.23	4.79	1.70203e-06	2.47579e-05	54.18	61.47	114.78	56.35	96.22	52.27	59.52	Aaed1	NotDE
271.14	0.66	0.14	4.78	1.71457e-06	2.49189e-05	145.69	156.72	229.57	348.96	264	120.13	632.94	Spic	NotDE
511.1	-0.74	0.15	-4.78	1.72715e-06	2.50805e-05	543.28	561.5	326.35	500.79	551.11	484.51	610.17	Mycbp	NotDE
39.95	1.58	0.33	4.78	1.75767e-06	2.55019e-05	25.31	25.49	74.39	20.93	69.57	51.17	12.82	Ttc7	NotDE
32.24	1.68	0.35	4.78	1.78809e-06	2.59212e-05	14.61	10.89	46.61	33.65	30.62	36.48	52.81	Vamp1	NotDE
657.65	0.57	0.12	4.78	1.79352e-06	2.59778e-05	672.32	894.16	1000.74	612.85	341.98	604.86	476.64	Ildr1	NotDE
321.71	0.56	0.12	4.77	1.81797e-06	2.63096e-05	311.99	339.54	459.03	283.34	319.96	177.54	360.56	Vhl	NotDE
66.12	-1.49	0.31	-4.77	1.83958e-06	2.65997e-05	93.43	29.22	32.78	23.89	186.82	47.51	49.21	Dok2	NotDE
181.39	-0.92	0.19	-4.77	1.84734e-06	2.66894e-05	236.8	156.54	123.14	171.28	193.43	166.22	222.32	Zfp111	NotDE
96.35	0.93	0.2	4.77	1.85526e-06	2.6781e-05	68.75	38.35	130.52	156.21	91.62	111.39	77.6	Marcks	NotDE
44.7	1.45	0.3	4.77	1.85921e-06	2.68154e-05	20.44	36.41	54.9	19.32	90.6	40.81	50.46	Ttc39a	NotDE
118.56	-1.02	0.21	-4.77	1.88268e-06	2.7131e-05	246.88	87.63	120.19	105.28	94.44	89.67	85.83	Tmem106a	NotDE
243.18	-0.88	0.18	-4.76	1.90166e-06	2.73813e-05	348.28	271.81	187.63	256.87	144.29	300.4	192.95	Zfp13	NotDE
407.14	-0.57	0.12	-4.76	1.91152e-06	2.75001e-05	567.9	59.05	382.18	418.17	347.12	652	423.56	Lhpp	NotDE
439.95	-0.65	0.14	-4.76	1.93296e-06	2.7785e-05	505.03	462.73	322.68	547.06	362.96	534.37	344.81	Anxa3	NotDE
68.16	-1.21	0.25	-4.76	1.93845e-06	2.78406e-05	86.88	23.12	38.31	51.8	63.25	74.23	139.54	Rhobtb3	NotDE
42.36	1.56	0.33	4.76	1.94279e-06	2.78793e-05	28.55	46.88	83.41	20.37	77.87	23.02	16.43	Ppp1r13l	NotDE
200.11	0.7	0.15	4.76	1.94463e-06	2.78824e-05	186.15	120.34	301.05	170.48	163.32	205.99	253.43	Pigg	NotDE
770.97	0.63	0.13	4.76	1.94792e-06	2.7906e-05	593.18	1196.55	920.36	874.4	932.34	380.48	499.48	Sdc4	NotDE
75	-2.22	0.47	-4.75	2.01932e-06	2.89046e-05	28.89	5.46	5.35	6.6	326.97	53.63	98.06	Pxdn	Downregulated
12.7	3.41	0.72	4.75	2.02226e-06	2.89224e-05	1.95	4.58	20.51	7.6	30.44	14.82	8.98	Pdgfb	Upregulated
10.61	3.97	0.84	4.75	2.04295e-06	2.91938e-05	1.29	2.18	19.99	20.48	10.96	5.43	13.9	Spns2	Upregulated
40.73	1.53	0.32	4.75	2.06728e-06	2.95167e-05	19.47	67.36	55.43	26.03	46.74	23.16	46.93	BC022687	NotDE
17.67	-2.91	0.61	-4.74	2.08868e-06	2.97724e-05	21.41	7.19	2.93	0	37.86	26.7	27.59	Kpna7	Downregulated
415.66	-0.68	0.14	-4.74	2.08808e-06	2.97724e-05	582.06	268.29	361.34	557.41	338.15	414.08	388.31	Mtr	NotDE
159.81	0.87	0.18	4.74	2.11961e-06	3.0188e-05	120.29	291.23	219.75	136.13	157.2	106.11	87.97	Tk2	NotDE
31.7	1.63	0.34	4.74	2.12233e-06	3.02016e-05	22.69	37.29	69.82	30.15	26.9	28.59	6.46	Cul9	NotDE
203.58	-0.63	0.13	-4.74	2.12978e-06	3.02823e-05	327.61	51.89	210.95	359.94	49.77	349.12	75.8	Tnni1	NotDE
20.53	-6.5	1.37	-4.74	2.15386e-06	3.05992e-05	33.09	3.28	0.27	3.52	78.75	0.62	24.19	Mt4	Downregulated
52.22	-1.74	0.37	-4.74	2.16652e-06	3.07535e-05	32.11	31.16	9.59	17.12	104.77	33.59	137.18	Macrod2	NotDE
57.95	-4.99	1.05	-4.74	2.18377e-06	3.09725e-05	22.71	2.61	0.8	4.25	133.2	2.56	239.52	Pdlim3	Downregulated
205.28	-0.7	0.15	-4.74	2.18728e-06	3.09965e-05	300.71	146.31	183.79	300.81	84.68	252.38	168.29	Ceacam1	NotDE
15.35	-7.06	1.49	-4.73	2.19893e-06	3.11357e-05	18.48	1.09	0	0	28.35	2.87	56.63	Hpcal4	Downregulated
557.15	0.68	0.14	4.73	2.20934e-06	3.12571e-05	471.62	655.47	750.95	689.91	376.54	417.41	538.19	Dst	NotDE
525.21	-0.53	0.11	-4.73	2.23778e-06	3.1607e-05	528.98	595.82	369.14	408.7	659.67	525.42	588.72	Alad	NotDE
60.06	1.43	0.3	4.73	2.23616e-06	3.1607e-05	20.77	6.98	54.66	29.98	69.3	23.47	215.22	Rln1	NotDE
14.9	2.18	0.46	4.73	2.27108e-06	3.20509e-05	9.41	11.77	42.35	8.62	14.87	10.86	6.39	Degs2	Upregulated
103.96	0.99	0.21	4.73	2.27685e-06	3.21057e-05	83.4	77.16	164.41	73.61	116.25	71.38	141.48	Spats2	NotDE
389.45	-3.12	0.66	-4.73	2.28496e-06	3.21934e-05	135.97	47.09	14.74	74.32	1424.5	31.59	997.92	Gm8994	Downregulated
605.51	-0.58	0.12	-4.72	2.34417e-06	3.30003e-05	635.15	327.8	423.82	575.5	624.01	948.51	703.81	Vcl	NotDE
440.65	0.6	0.13	4.72	2.373e-06	3.33786e-05	337.5	459.75	512.47	449.06	544.48	380.89	400.41	Azi2	NotDE
251.85	-0.62	0.13	-4.72	2.40329e-06	3.37768e-05	292.83	214.71	190.1	284.08	192.61	248.8	339.79	Pkn2	NotDE
204.38	-0.7	0.15	-4.72	2.41304e-06	3.3886e-05	294.62	129.29	180.1	206.26	163.3	197.44	259.67	Epc2	NotDE
32.15	1.73	0.37	4.71	2.45912e-06	3.45046e-05	13.6	28.52	45	32.76	41.71	23.16	40.32	Zswim6	NotDE
424.95	-0.85	0.18	-4.71	2.4674e-06	3.45923e-05	328.86	360.27	182.92	473.11	309.98	514.89	804.64	Hormad1	NotDE
35.08	1.95	0.41	4.71	2.53502e-06	3.55111e-05	13.3	14.81	50.16	8.78	74.62	69.44	14.48	Sorbs3	NotDE
28.53	-2.04	0.43	-4.7	2.54026e-06	3.55553e-05	35.01	7.4	8.52	5.86	61.16	50.65	31.13	Cdhr1	Downregulated
450.57	-0.53	0.11	-4.7	2.55325e-06	3.57078e-05	539.35	420.49	375.64	423.15	438.71	480.63	476.04	Mkks	NotDE
18.63	-2.68	0.57	-4.7	2.56291e-06	3.58135e-05	22.7	34.86	3.46	10.68	43.41	1.37	13.96	Fam46c	Downregulated
356.91	0.52	0.11	4.7	2.56886e-06	3.58673e-05	332.18	279.83	473.29	343.74	259.33	390.92	419.09	Taf3	NotDE
105.77	2.12	0.45	4.7	2.58943e-06	3.61248e-05	4.86	10.68	19.75	3.96	225.87	24.31	450.94	Rbm44	Upregulated
330.95	-0.67	0.14	-4.7	2.61164e-06	3.6405e-05	381.03	285.95	242.4	351.96	335.12	367.18	353	Cmc2	NotDE
26.83	-2.44	0.52	-4.7	2.61909e-06	3.6479e-05	23.03	12.65	4	1.17	55.31	48.46	43.21	Galnt16	Downregulated
594.82	0.5	0.11	4.7	2.63307e-06	3.66376e-05	490.4	509.31	695.04	632.21	722.13	521.44	593.22	Alas1	NotDE
15.9	-7.06	1.5	-4.7	2.63478e-06	3.66376e-05	18.5	11.77	0	6.44	16.88	10.72	47.02	Trim38	Downregulated
960.89	-0.54	0.12	-4.7	2.64019e-06	3.66829e-05	817.67	1599.84	564.03	642.61	1525.09	618.48	958.47	Slc16a1	NotDE
80.03	1.08	0.23	4.7	2.6567e-06	3.68522e-05	57.74	38.14	120.94	74.18	110.46	93.31	65.4	Cc2d2a	NotDE
40.72	-1.7	0.36	-4.7	2.65619e-06	3.68522e-05	42.81	28.98	13.31	43.26	26.59	46.22	83.84	Tmsb15b1	NotDE
68.77	1.21	0.26	4.69	2.69477e-06	3.73499e-05	56.11	41.84	128.26	119.7	40.13	72.27	23.08	Pla2g5	NotDE
329.54	0.6	0.13	4.69	2.70499e-06	3.74612e-05	293.91	372.95	444.45	383.18	288.93	341.1	182.31	Supt7l	NotDE
276.64	-0.69	0.15	-4.69	2.73523e-06	3.78492e-05	329.27	388.69	201.23	252.32	255.38	249.3	260.29	Tnfrsf21	NotDE
74.98	1.18	0.25	4.69	2.76155e-06	3.81824e-05	60.63	70.61	135.7	61.93	66.6	116.57	12.82	Nphs1	NotDE
88.46	0.98	0.21	4.69	2.79886e-06	3.8667e-05	70.69	69.73	138.04	37.88	106.16	93.5	103.18	Spsb1	NotDE
145.34	-0.82	0.17	-4.68	2.81794e-06	3.88989e-05	240.69	64.75	135.34	70.54	158.2	223.8	124.05	Slc41a3	NotDE
24.4	1.78	0.38	4.68	2.83349e-06	3.9082e-05	12.98	14.17	44.22	23.14	31.44	17.88	26.99	Srgap1	NotDE
9.11	3.31	0.71	4.68	2.8431e-06	3.91512e-05	2.59	2.4	25.33	2.63	11.66	3.58	15.56	Letm2	Upregulated
157.03	0.88	0.19	4.68	2.841e-06	3.91512e-05	136.9	110.72	249.92	135.71	192.49	137.9	135.6	Zzef1	NotDE
213.29	-0.72	0.15	-4.68	2.84788e-06	3.91854e-05	202.71	233.73	122.27	135.62	435.66	155.53	207.51	Map1lc3a	NotDE
329.2	0.54	0.12	4.68	2.86057e-06	3.93282e-05	238.7	419.8	346.18	353.26	344.19	297.76	304.53	Mecr	NotDE
33.81	1.51	0.32	4.68	2.88067e-06	3.95727e-05	28.21	52.71	79.17	9.95	28.41	12.67	25.55	Mlxipl	NotDE
27.76	-1.78	0.38	-4.68	2.92053e-06	4.00879e-05	64.57	15.05	18.39	22.55	18.02	36.17	19.58	Tmem173	NotDE
22.89	-6.93	1.48	-4.68	2.9393e-06	4.03131e-05	16.86	12.87	0	4.68	103.2	6.31	16.29	AU015836	Downregulated
479.17	-0.51	0.11	-4.67	2.96232e-06	4.05962e-05	524.2	339.78	366.53	587.22	502.61	551.9	481.97	Maged2	NotDE
121.57	0.97	0.21	4.67	2.98522e-06	4.08771e-05	68.73	64.08	134	58.7	238.72	63.18	223.55	Slc4a8	NotDE
211.08	0.76	0.16	4.67	3.00128e-06	4.1064e-05	206.6	179.2	348.12	231.1	143.02	215.04	154.48	Lpp	NotDE
245.81	0.62	0.13	4.67	3.02569e-06	4.13648e-05	218.34	185.88	334.26	294.65	162.87	233.54	291.16	Bbs4	NotDE
54.34	-1.52	0.32	-4.67	3.05862e-06	4.17815e-05	91.43	25.06	30.44	16.69	94.07	63.57	59.1	Robo4	NotDE
104.03	1.21	0.26	4.67	3.06606e-06	4.18496e-05	58.72	71.49	134.84	55.2	207.29	44.01	156.64	Atp1b2	NotDE
452.53	-0.55	0.12	-4.67	3.08236e-06	4.20384e-05	525.53	488.43	357.25	417.12	394.42	521.13	463.82	Eme1	NotDE
206.49	-0.76	0.16	-4.66	3.09099e-06	4.21225e-05	214.77	132.35	125.98	285.92	126.75	169.97	389.72	Cd302	NotDE
268.77	0.58	0.12	4.66	3.1013e-06	4.22292e-05	255.92	185.67	381.91	290.28	227.08	280.4	260.17	Gzf1	NotDE
540.91	-0.49	0.1	-4.66	3.10551e-06	4.22527e-05	630.27	581.71	450.45	549.97	494.36	535.82	543.76	Tada2a	NotDE
582.52	-0.59	0.13	-4.66	3.12038e-06	4.24213e-05	614.04	769.57	409.97	665.6	424.68	649.09	544.68	Wdr45	NotDE
115.59	-0.84	0.18	-4.66	3.12516e-06	4.24523e-05	146.57	77.8	80.97	178.57	66.15	134.78	124.31	Pnrc1	NotDE
42.57	1.48	0.32	4.66	3.13743e-06	4.25851e-05	26.94	22.24	74.6	34.28	49.65	46.57	43.74	Cdc42ep2	NotDE
459.1	-0.71	0.15	-4.66	3.18263e-06	4.31642e-05	478.13	763.82	290.12	490.55	496.92	294.97	399.19	Pprc1	NotDE
134.43	1.05	0.23	4.66	3.20564e-06	4.34417e-05	118.1	78.68	243.79	94.01	131.86	143.38	131.16	Syne4	NotDE
19.98	3.61	0.78	4.66	3.22923e-06	4.37268e-05	1.62	14.38	18.96	2.06	55.62	5.16	42.08	Cidec	Upregulated
92.28	-1.14	0.25	-4.65	3.25328e-06	4.40174e-05	159.3	81.05	70.91	99.24	27.29	120.15	88.04	Nfib	NotDE
94.3	1.03	0.22	4.65	3.27136e-06	4.41919e-05	68.07	74.13	139.02	105.65	79.26	140.94	53.01	Ahi1	NotDE
156.35	0.79	0.17	4.65	3.26947e-06	4.41919e-05	100.86	160.18	174.87	65.71	301.21	116.78	174.82	Wfdc2	NotDE
202.65	0.66	0.14	4.65	3.28697e-06	4.43325e-05	172.17	202.27	272.65	116.17	190.26	267.65	197.35	Cidea	NotDE
18.6	-6.4	1.38	-4.65	3.28666e-06	4.43325e-05	30.81	5.89	0.27	4.84	25.83	3.22	59.39	Npy	Downregulated
26.99	2.01	0.43	4.65	3.3011e-06	4.44878e-05	10.08	23.55	39.99	8.19	39.89	40.31	26.92	Tmcc2	Upregulated
294.82	0.69	0.15	4.65	3.3619e-06	4.52715e-05	245.2	302.52	392.94	436.34	165.69	289.37	231.67	Adck4	NotDE
279.53	0.59	0.13	4.65	3.37346e-06	4.53912e-05	298.17	176.96	450.49	279.3	231.76	315.91	204.1	Prkacb	NotDE
539.96	0.59	0.13	4.65	3.39129e-06	4.55952e-05	519.63	479.09	784.48	737.45	228.96	584.24	445.92	Zc2hc1a	NotDE
79.46	-1.53	0.33	-4.64	3.43537e-06	4.61514e-05	136.22	44.24	45.89	96.81	57.09	111.31	64.65	Zdhhc8	NotDE
189.1	0.77	0.17	4.64	3.51964e-06	4.72463e-05	167.02	81.11	283.98	207.09	150.84	205.99	227.65	4930402H24Rik	NotDE
56.92	1.5	0.32	4.64	3.56332e-06	4.77575e-05	31.12	34.01	86.19	22.69	109.05	81.76	33.63	Obsl1	NotDE
342.14	-0.61	0.13	-4.64	3.56169e-06	4.77575e-05	394.52	375.29	258.56	493.63	234.52	348	290.48	Wtap	NotDE
242.45	0.57	0.12	4.63	3.63856e-06	4.87276e-05	230.65	173.05	341.37	305.7	110.32	296.26	239.79	Zfp788	NotDE
521.94	0.55	0.12	4.63	3.66448e-06	4.90361e-05	532.68	541.26	779.75	529.94	349.62	497.34	422.96	Gltscr1l	NotDE
69.75	1.11	0.24	4.63	3.6762e-06	4.91544e-05	48.3	41.18	105.35	47.08	95.14	52.19	99.04	Gpr157	NotDE
352.03	0.53	0.11	4.63	3.67974e-06	4.91632e-05	304.95	227.36	437.58	255.23	446.77	408.03	384.34	Slc25a51	NotDE
97.56	1.21	0.26	4.63	3.70927e-06	4.95189e-05	56.1	125.56	129.95	34.86	198.38	86.29	51.78	Nudt18	NotDE
41	1.42	0.31	4.63	3.71459e-06	4.95512e-05	23.05	34.86	60.77	11.56	107.49	32.44	16.81	Snx33	NotDE
777.18	-0.46	0.1	-4.63	3.72138e-06	4.96029e-05	944.39	782.7	685.05	769.76	718.76	844.15	695.43	Sephs1	NotDE
495.13	0.57	0.12	4.63	3.73157e-06	4.96998e-05	430.69	460.09	640.35	532.16	286.74	516.7	599.19	Snx16	NotDE
497.01	0.53	0.12	4.62	3.7862e-06	5.0388e-05	419.05	411.88	608.3	434.41	441.94	552.94	610.53	Ormdl3	NotDE
99.73	-1.2	0.26	-4.62	3.79374e-06	5.0449e-05	163.49	38.81	70.59	64.58	130.42	105.29	124.94	Notch4	NotDE
95.82	1.14	0.25	4.62	3.81419e-06	5.06815e-05	51.55	84.35	112.2	92.51	149.2	130.51	50.41	Galns	NotDE
47.09	-1.56	0.34	-4.62	3.82172e-06	5.07419e-05	44.06	27.25	14.91	42.87	81.78	41.43	77.31	Cpd	NotDE
284.76	0.6	0.13	4.62	3.86409e-06	5.12645e-05	235.84	281.59	358.15	282.49	160.17	317.51	357.56	Nt5dc1	NotDE
208.13	0.88	0.19	4.61	3.95808e-06	5.24708e-05	163.14	181.97	297.19	145.52	244.89	210.67	213.54	Zmat3	NotDE
15.42	2.34	0.51	4.61	3.96247e-06	5.24881e-05	5.52	4.58	28.21	17.71	8.51	21.48	21.93	Pcdhga3	Upregulated
13.01	-6.96	1.51	-4.61	4.00419e-06	5.29996e-05	17.19	45.12	0	19.47	8.82	0.44	0	Tbx15	Downregulated
252.19	0.65	0.14	4.61	4.05723e-06	5.36205e-05	118.4	651.98	185.07	92.61	369.02	186.8	161.46	Cry1	NotDE
68.79	-1.13	0.25	-4.61	4.05739e-06	5.36205e-05	130.68	66.27	59.13	65.56	45.11	77.04	37.76	Vegfb	NotDE
183.36	0.63	0.14	4.61	4.08618e-06	5.39591e-05	223.8	95.46	347.13	181.06	103.96	151.68	180.41	1810013L24Rik	NotDE
18.42	2.32	0.5	4.6	4.13123e-06	5.45118e-05	9.07	7.4	45.28	10.4	17.84	20.1	18.81	Ust	Upregulated
318.29	-0.59	0.13	-4.6	4.15743e-06	5.4815e-05	271.58	755.24	178.97	246.76	377.39	208.41	189.71	Impa2	NotDE
36.09	-1.94	0.42	-4.6	4.24721e-06	5.59555e-05	62.58	35.72	16.25	44.51	25.69	22.45	45.41	Cct6b	NotDE
88.92	1.09	0.24	4.6	4.27302e-06	5.62521e-05	63.91	24.43	135.13	28.7	191.79	73.31	105.2	Abca3	NotDE
110.41	0.9	0.2	4.6	4.3119e-06	5.67201e-05	99.27	155.66	183.82	52.38	36.92	161.37	83.44	Ccdc106	NotDE
509.19	-0.48	0.11	-4.59	4.33239e-06	5.69457e-05	636.81	408.21	455.08	648.46	456.85	538.8	420.12	Npat	NotDE
173.17	0.68	0.15	4.59	4.36633e-06	5.73476e-05	145.99	64.33	234.33	119.78	379.61	119.76	148.42	Plet1	NotDE
80.45	1.29	0.28	4.59	4.39432e-06	5.76708e-05	72.67	92.4	176.75	37.65	59.67	55.54	68.47	Irf6	NotDE
271.87	0.6	0.13	4.59	4.47244e-06	5.8651e-05	260.54	211.46	393.59	315.27	167.57	243.64	311	Mitf	NotDE
61.28	1.24	0.27	4.59	4.4854e-06	5.87756e-05	44.77	22.43	103.98	81.31	31.81	30.76	113.91	Snap91	NotDE
447.45	0.49	0.11	4.58	4.56356e-06	5.97539e-05	444.42	239.13	621.83	492.27	320.02	394.96	619.54	Myo1b	NotDE
247.92	0.68	0.15	4.58	4.56824e-06	5.97693e-05	202.42	175.2	323.41	246.38	305.05	204.85	278.12	Fam169b	NotDE
464.53	-0.5	0.11	-4.58	4.57204e-06	5.97732e-05	515.1	418.07	360.69	427.29	517.83	410.4	602.34	Dym	NotDE
469.85	-0.48	0.1	-4.58	4.61139e-06	6.02042e-05	626.89	372.09	449.24	474.1	403.1	499.9	463.64	Msh3	NotDE
636.27	-0.49	0.11	-4.58	4.61207e-06	6.02042e-05	744.74	684.57	529.07	865.68	546.86	567.95	515.02	Slc25a12	NotDE
50.65	-1.31	0.28	-4.58	4.64973e-06	6.06029e-05	63.55	18.96	25.31	13.32	131.75	47.57	54.09	Col5a1	NotDE
121.4	0.98	0.21	4.58	4.64868e-06	6.06029e-05	82.41	117.03	160.45	139.79	102.95	116.95	130.22	Zkscan14	NotDE
153.63	-0.74	0.16	-4.58	4.6643e-06	6.07464e-05	228.37	94.42	136.09	81.8	70.63	229.34	234.76	Slc6a15	NotDE
407.67	-0.5	0.11	-4.58	4.70779e-06	6.12659e-05	506.35	362.72	357.61	330.51	331.28	416.12	549.14	Mtfr2	NotDE
239.12	0.8	0.17	4.58	4.72674e-06	6.14657e-05	218.31	156.75	378.6	176.41	273	286.71	184.09	Kidins220	NotDE
234.87	0.66	0.14	4.58	4.75503e-06	6.17864e-05	220.58	176.35	345.64	209.93	171.82	116.41	403.32	Zfp217	NotDE
209.08	-0.83	0.18	-4.57	4.78257e-06	6.20969e-05	240.01	206.24	131.74	197.7	248.31	200.46	239.09	Sart3	NotDE
36.25	1.42	0.31	4.57	4.81696e-06	6.24959e-05	21.72	28.34	57.54	32.35	57.64	29.88	26.27	Nacc2	NotDE
125.63	0.81	0.18	4.57	4.8887e-06	6.33784e-05	97.68	118.58	169.69	60.86	124.63	160.71	147.29	Lpgat1	NotDE
7.44	7.05	1.54	4.57	4.89267e-06	6.33817e-05	0	1.09	15.72	1.31	29.62	1.81	2.54	Card14	Upregulated
31.64	-4.1	0.9	-4.57	4.93779e-06	6.39176e-05	18.15	34.86	0.8	11.71	113.04	14.25	28.67	Lcp1	Downregulated
40	1.37	0.3	4.57	4.98861e-06	6.45264e-05	26.94	28.98	68.74	58.54	24.38	63.55	8.84	BC055111	NotDE
334.29	-0.61	0.13	-4.56	5.03648e-06	6.50963e-05	514.1	249.78	335.1	311.42	212.28	419.16	298.19	Tia1	NotDE
45.89	1.36	0.3	4.56	5.0915e-06	6.57576e-05	21.74	42.91	55.4	34.67	36.86	36.02	93.64	Tmem65	NotDE
26.54	-2.81	0.62	-4.56	5.11783e-06	6.60475e-05	19.46	0	2.15	0.29	63.64	6.53	93.71	Neto2	Downregulated
10.9	2.81	0.62	4.56	5.17791e-06	6.67723e-05	4.88	4.79	33.37	1.02	2.33	15.71	14.2	Trim50	Upregulated
399.78	-0.64	0.14	-4.56	5.20124e-06	6.70225e-05	471.22	444.43	300.58	409.74	372.48	459.47	340.56	Pcif1	NotDE
129.89	0.97	0.21	4.56	5.2233e-06	6.72559e-05	144.61	52.1	281.61	77.74	219.46	98.7	35.01	Mapkapk3	NotDE
59.86	-1.05	0.23	-4.55	5.24667e-06	6.75058e-05	150.18	41.63	71.68	10.68	23.87	106.77	14.2	Gm216	NotDE
73.17	1.38	0.3	4.55	5.2551e-06	6.75633e-05	47.98	44.03	124.47	104.13	81.84	83.78	25.94	Celsr1	NotDE
351.07	0.6	0.13	4.55	5.28835e-06	6.79395e-05	315.62	359.23	477.96	340.27	284.29	400.47	279.65	Alg2	NotDE
432.94	0.61	0.13	4.55	5.30469e-06	6.80982e-05	348.32	645.18	532.55	352	610.61	261.51	280.39	Rnpep	NotDE
116.26	1.02	0.22	4.55	5.32142e-06	6.82103e-05	33.41	85.87	66.87	54.28	225.93	79.93	267.53	Hook1	NotDE
13.3	-3.33	0.73	-4.55	5.31893e-06	6.82103e-05	20.73	4.79	1.61	2.19	18.02	0.31	45.46	Runx1	Downregulated
206.33	-0.69	0.15	-4.55	5.48522e-06	7.0257e-05	260.52	156.69	159.37	182.29	175.34	211.32	298.8	Kif2a	NotDE
123.28	0.97	0.21	4.54	5.52623e-06	7.07291e-05	108.05	59.05	210.51	87.41	131.24	193.9	72.82	Clcn4-2	NotDE
563.82	-0.6	0.13	-4.54	5.56429e-06	7.11628e-05	546.19	661.24	358.54	464.41	728.16	566.35	621.84	Psmd3	NotDE
126.39	-1.07	0.24	-4.54	5.58591e-06	7.13858e-05	174.52	88.94	81.84	104.81	155.04	131.47	148.13	Carm1	NotDE
50	1.4	0.31	4.54	5.64702e-06	7.21127e-05	21.06	51.01	54.9	43.47	72.84	32.03	74.71	9230110C19Rik	NotDE
69.39	1.16	0.25	4.54	5.68321e-06	7.25205e-05	45.39	52.31	100.19	69.53	108	43.51	66.79	Bmf	NotDE
14.78	2.16	0.48	4.53	5.78022e-06	7.37032e-05	8.11	14.17	35.47	3.08	10.9	12.4	19.31	Gm16063	Upregulated
74.62	1.31	0.29	4.53	5.82295e-06	7.41371e-05	47.68	15.48	117.53	96.02	160.09	46.92	38.6	Ap3b2	NotDE
32.87	1.53	0.34	4.53	5.82129e-06	7.41371e-05	17.2	33.35	49.29	42.3	21.93	25.64	40.35	Eva1c	NotDE
300.46	0.51	0.11	4.53	5.84092e-06	7.4255e-05	268.25	229.12	382.62	322.81	225.81	352.95	321.66	Bloc1s5	NotDE
30.51	1.62	0.36	4.53	5.84082e-06	7.4255e-05	21.76	52.71	66.84	8.05	22.11	19.39	22.69	Kcnab3	NotDE
36.63	-1.73	0.38	-4.53	5.85441e-06	7.43711e-05	34.4	14.81	10.64	9.37	97.9	34.11	55.17	Chst15	NotDE
184.34	0.75	0.17	4.53	5.86717e-06	7.44776e-05	127.46	95.01	213.15	145.45	151.15	182.16	376.05	Rbmx	NotDE
352.85	0.52	0.11	4.53	5.886e-06	7.46612e-05	274.34	391.46	392.05	435.06	322.83	331.49	322.76	Tmem19	NotDE
89.51	-2.78	0.61	-4.53	5.92605e-06	7.51133e-05	16.87	3.49	1.88	1.47	126.58	5.51	470.76	Dcc	Downregulated
55.77	1.17	0.26	4.53	5.93819e-06	7.52112e-05	38.29	42.27	85.53	82.33	26.2	70.69	45.08	Sh3gl3	NotDE
627.68	-0.64	0.14	-4.53	5.95434e-06	7.53598e-05	876.22	496.61	561.87	602.49	462.96	674.83	718.78	Ercc6l	NotDE
48.93	1.24	0.27	4.53	5.96474e-06	7.54354e-05	28.54	10.89	67.11	26.49	39.44	96.7	73.3	Ank	NotDE
166.05	0.79	0.18	4.53	6.0127e-06	7.59855e-05	71.04	47.52	122.77	87.88	292.84	115.41	424.91	Zfp560	NotDE
74.78	1.28	0.28	4.52	6.04476e-06	7.63342e-05	50.62	60.2	121.53	75.4	53.1	144.79	17.8	Mef2b	NotDE
17.69	-2.74	0.61	-4.52	6.23663e-06	7.86988e-05	21.73	18.96	3.46	13.74	21.17	30.09	14.65	Gng13	Downregulated
504.3	0.54	0.12	4.52	6.27871e-06	7.91127e-05	533.83	489.82	775.87	564.49	274.39	508.73	382.97	Adrb3	NotDE
437.21	-0.63	0.14	-4.52	6.27784e-06	7.91127e-05	521.77	761.76	335.97	278.76	431.75	548.99	181.47	Etv4	NotDE
142.62	0.78	0.17	4.51	6.34852e-06	7.99333e-05	108	129.23	185.37	158.6	111.97	134.8	170.35	Secisbp2l	NotDE
52.14	1.49	0.33	4.51	6.41872e-06	8.07575e-05	37.64	43.39	105	55.79	40.32	34.58	48.27	Slc2a5	NotDE
850.26	0.72	0.16	4.51	6.45076e-06	8.10571e-05	841.27	726.87	1391.52	1140.93	345.58	872.77	632.89	Slc25a36	NotDE
23.73	-2.33	0.52	-4.51	6.45204e-06	8.10571e-05	23.69	21.36	5.05	13.03	49.01	15.75	38.24	St3gal5	Downregulated
372.04	0.55	0.12	4.51	6.53187e-06	8.19996e-05	273.05	623.5	397.64	290.55	420.52	255.91	343.13	L2hgdh	NotDE
106.83	-1.11	0.25	-4.51	6.54249e-06	8.20724e-05	104.09	160.64	46.67	132.91	103.22	128.81	71.45	Rasa3	NotDE
46.48	-1.32	0.29	-4.51	6.56092e-06	8.22431e-05	59.65	47.73	23.96	38.92	36.23	34.5	84.35	Mfsd2b	NotDE
52.19	1.6	0.35	4.51	6.56577e-06	8.22433e-05	25.62	35.08	76.78	93.73	0.82	113.78	19.55	Ldhd	NotDE
276.83	-0.83	0.18	-4.51	6.59173e-06	8.2508e-05	310.64	325.67	172.71	301.27	346.47	260.09	220.95	Pla2g6	NotDE
208.07	-0.63	0.14	-4.5	6.64567e-06	8.31221e-05	267.34	181.3	172.32	146.44	234.5	205.06	249.51	Cenpo	NotDE
140.6	1.25	0.28	4.5	6.66241e-06	8.32703e-05	80.5	136.91	190.35	134.17	140.2	142.09	159.97	Lpin3	NotDE
305.24	-0.61	0.14	-4.5	6.76187e-06	8.43591e-05	391.79	600.28	257.18	301.02	104.59	311.81	170.02	Ceacam10	NotDE
259.22	0.56	0.13	4.5	6.76277e-06	8.43591e-05	228.38	264.32	336.87	304.36	204.51	245.59	230.47	Dclre1c	NotDE
503.79	-0.55	0.12	-4.5	6.76436e-06	8.43591e-05	549.33	518.59	372.97	450.51	422.2	606.26	606.67	Sapcd2	NotDE
85.22	1.02	0.23	4.5	6.80995e-06	8.48655e-05	83.06	75.86	167.82	98.77	47.89	82.4	40.76	2610008E11Rik	NotDE
41.7	-1.41	0.31	-4.5	6.82501e-06	8.4991e-05	52.54	20.69	18.67	29.55	60.04	41.18	69.21	Ttll3	NotDE
215.77	0.65	0.14	4.5	6.89291e-06	8.57739e-05	192.91	203.79	302.2	222.35	162.51	211.63	214.97	Lmo4	NotDE
300.89	-0.58	0.13	-4.5	6.91063e-06	8.59318e-05	373.33	253.06	249.81	371.18	215.43	341.27	302.18	Fars2	NotDE
902.64	-0.79	0.17	-4.5	6.91834e-06	8.59649e-05	1083.76	458.48	626.26	831.15	1274.76	1155.02	889.05	Flna	NotDE
181.47	0.8	0.18	4.5	6.93045e-06	8.60527e-05	125.2	406.88	218.35	95.74	270.77	66.9	86.46	Sirt7	NotDE
149.78	0.81	0.18	4.49	6.97946e-06	8.65982e-05	116.44	141.52	202.46	112.54	149.76	165.62	160.1	4933411K20Rik	NotDE
150.63	-0.78	0.17	-4.49	7.11178e-06	8.81757e-05	160.82	117.73	92.21	127.69	139.75	105.54	310.68	2410018M08Rik	NotDE
17.88	-6.72	1.5	-4.49	7.1999e-06	8.92034e-05	14.6	24.18	0	0	47.45	2.29	36.63	Dram1	Downregulated
189.61	0.77	0.17	4.49	7.24906e-06	8.97473e-05	132.05	173.69	224.79	248.76	124.41	243.24	180.3	Ncf2	NotDE
39.46	1.28	0.29	4.49	7.26003e-06	8.98178e-05	31.13	14.84	74.88	58.08	26.65	42.76	27.88	Nfil3	NotDE
674.05	-0.69	0.15	-4.48	7.33098e-06	9.06298e-05	721.98	635.62	449.71	642.04	821.48	675.72	771.83	Lsm6	NotDE
157.94	-1.04	0.23	-4.48	7.3372e-06	9.0641e-05	202.43	175.44	96.78	163.23	182.97	144.52	140.23	Pip5k1c	NotDE
79.2	1.08	0.24	4.48	7.42985e-06	9.17191e-05	56.78	55.8	118.38	144.44	29.29	98.07	51.61	Ttpa	NotDE
15.25	2.19	0.49	4.48	7.53724e-06	9.29774e-05	8.11	22.91	36.77	8.62	22.56	5.47	2.31	Cbx4	Upregulated
16.19	4.94	1.1	4.48	7.61166e-06	9.38276e-05	0.65	17.21	19.46	5.26	31.56	37.12	2.11	Pear1	Upregulated
55.03	1.3	0.29	4.47	7.68182e-06	9.4624e-05	33.07	47.28	79.99	105.23	21.87	30.67	67.11	Rgs9	NotDE
186.35	-0.71	0.16	-4.47	7.72504e-06	9.50877e-05	212.72	115.57	131.21	192.73	154.3	210.09	287.87	Tctex1d2	NotDE
18.49	-2.62	0.59	-4.47	7.84446e-06	9.64879e-05	22.06	5.67	3.72	13.32	24.63	18.92	41.07	Cabp4	Downregulated
29.93	1.85	0.41	4.47	7.85924e-06	9.66001e-05	20.42	22.67	72.83	41.88	8	26.82	16.89	Cdk3-ps	NotDE
238.43	0.68	0.15	4.47	7.88242e-06	9.68151e-05	259.79	207.03	414.62	216.61	97.47	230.75	242.72	Ggta1	NotDE
1183.17	-0.62	0.14	-4.47	7.89122e-06	9.68535e-05	1322.61	1183.96	860.16	1272.84	1155.36	1173.73	1313.51	Bub1	NotDE
66.64	1.04	0.23	4.47	7.92023e-06	9.71397e-05	66.16	46.85	134.32	57.93	52.3	32.52	76.37	Tex21	NotDE
387.74	-0.48	0.11	-4.47	7.94565e-06	9.73813e-05	484.33	391	347.95	454.74	291.27	422.37	322.54	Srd5a3	NotDE
113.98	0.79	0.18	4.47	7.96823e-06	9.75879e-05	84.02	82.38	144.38	168.65	54.12	156.38	107.95	Lyn	NotDE
63.13	1.06	0.24	4.46	8.0518e-06	9.85406e-05	52.57	42.69	108.44	73.58	38.44	55.31	70.9	Gm10509	NotDE
299.91	-0.62	0.14	-4.46	8.07328e-06	9.87327e-05	354.37	252.66	228.56	321.57	254.9	349.76	337.56	Fert2	NotDE
672.21	-0.46	0.1	-4.46	8.09179e-06	9.88881e-05	709.65	620.15	517.57	640.73	885.78	711.89	619.73	Gm2a	NotDE
523.46	0.46	0.1	4.46	8.10227e-06	9.89453e-05	504.47	382.99	695.55	509.91	424	568.64	578.66	Gosr1	NotDE
39.7	1.6	0.36	4.46	8.16597e-06	9.96517e-05	19.11	43.82	57.05	21.95	58.73	29.45	47.77	Pik3c2b	NotDE
333.48	0.59	0.13	4.46	8.22749e-06	0.000100301	363.3	157.97	546.63	211.75	319.06	334.78	400.89	Ermp1	NotDE
555.44	-0.51	0.11	-4.46	8.23097e-06	0.000100301	542.27	703.06	380.07	425.59	790.71	464.32	582.05	Szrd1	NotDE
529	-0.48	0.11	-4.46	8.26963e-06	0.000100629	652.26	688.04	465.55	757.14	226.56	562.37	351.12	Dpp7	NotDE
25.03	-3.01	0.68	-4.46	8.26545e-06	0.000100629	17.2	6.1	2.13	3.66	77.3	15.5	53.29	Fam115c	Downregulated
116.88	-0.84	0.19	-4.46	8.30434e-06	0.000100979	171.62	69.28	94.6	121.42	79.08	140.3	141.85	Zfp449	NotDE
24.92	-6.65	1.49	-4.46	8.37721e-06	0.000101792	13.94	0	0	4.84	134.02	16.98	4.64	Spon2	Downregulated
249.57	0.76	0.17	4.45	8.48651e-06	0.000103047	188.36	237.37	320.31	264.66	149.25	285.4	301.65	Itgb3bp	NotDE
102.66	1.04	0.23	4.45	8.5323e-06	0.000103529	59.35	64.96	120.46	68.64	152.01	57.18	196.02	Arl4d	NotDE
161.31	0.8	0.18	4.45	8.57861e-06	0.000104017	155.38	54.07	269.29	342.81	56.91	194.44	56.27	Ank3	NotDE
32.2	1.55	0.35	4.45	8.62233e-06	0.000104473	17.21	10.89	49.82	32.05	28.41	21.6	65.38	Scn8a	NotDE
32.67	1.45	0.33	4.45	8.66926e-06	0.000104967	20.42	35.96	54.9	9.66	28.54	30.28	48.95	Marveld2	NotDE
537.9	0.46	0.1	4.45	8.68278e-06	0.000105056	516.81	437.94	714.26	644.65	388.16	538.01	525.49	Zscan26	NotDE
70.13	1.2	0.27	4.44	8.83564e-06	0.00010683	54.44	23.97	122.96	13.03	157.89	77.49	41.12	Fkbp10	NotDE
828.55	0.48	0.11	4.44	8.87438e-06	0.000107222	725.28	1250.77	1012.88	866.04	647.35	850.66	446.85	Clic4	NotDE
25.44	-4.78	1.08	-4.44	8.891e-06	0.000107347	19.46	22.45	0.54	2.04	21.11	10.59	101.86	Popdc3	Downregulated
18.52	-1.93	0.44	-4.44	9.05749e-06	0.000109262	62.91	9.59	15.75	13.18	17.26	8.91	2.04	Slc30a10	NotDE
211.56	0.92	0.21	4.44	9.06246e-06	0.000109262	182.63	139.19	344.03	212.36	187.93	176.61	238.15	Ubr2	NotDE
154.21	0.84	0.19	4.44	9.10158e-06	0.000109656	90.51	158.72	160.14	157.9	180.52	98.51	233.2	Cttnbp2nl	NotDE
150.85	0.81	0.18	4.43	9.21344e-06	0.000110926	85.69	22.88	149.44	154.38	212.7	85.46	345.38	Robo1	NotDE
341.44	-0.63	0.14	-4.43	9.24612e-06	0.000111241	431.39	261.1	277.48	314.1	289.28	475.72	341.01	Cep72	NotDE
71.34	1.25	0.28	4.43	9.25459e-06	0.000111264	32.15	17.45	75.19	19.88	80.33	113.49	160.92	Myh3	NotDE
20	-6.1	1.38	-4.43	9.26644e-06	0.000111328	25.33	8.5	0.53	3.66	45.25	32.73	24.04	Ano1	Downregulated
314.64	-0.59	0.13	-4.43	9.49292e-06	0.000113969	315.24	306.46	207.52	384.37	390.39	291.73	306.75	Pex10	NotDE
1173.84	0.52	0.12	4.43	9.5241e-06	0.000114262	988.37	1139.26	1424.09	1308.56	1265.24	1050.56	1040.79	Cdh1	NotDE
60.78	1.2	0.27	4.42	9.68001e-06	0.000116012	33.71	19.39	76.48	56.89	67.99	79.24	91.79	Rdh12	NotDE
95.1	1	0.23	4.42	9.68356e-06	0.000116012	96.34	58.65	191.32	89.75	43.98	118.57	67.06	Tulp2	NotDE
372.58	0.62	0.14	4.42	9.75329e-06	0.000116765	295.23	549.48	451.24	299.99	202.59	507.29	302.23	Amph	NotDE
344.73	0.51	0.12	4.42	9.77604e-06	0.000116956	366.23	179.42	523.6	424.01	175.45	435.89	308.54	As3mt	NotDE
579.41	-0.5	0.11	-4.42	9.87592e-06	0.000118068	676.61	474.96	479.53	734.84	426.43	635.37	628.16	Trmt10a	NotDE
39.2	1.39	0.32	4.42	9.93801e-06	0.000118727	26.6	13.29	68.78	38.93	11.78	107.62	7.38	Cyb5r2	NotDE
151.71	-0.87	0.2	-4.42	1.00288e-05	0.000119727	205.67	51.01	110.39	188.94	185.29	284.05	36.65	Hck	NotDE
161.94	-0.65	0.15	-4.41	1.01047e-05	0.000120549	227.98	152.57	144.86	187.7	57.46	215.94	147.05	Tmem14a	NotDE
85.54	1.1	0.25	4.41	1.01159e-05	0.000120598	58.03	74.95	122.62	72.17	117.7	69.82	83.5	Pex26	NotDE
504.78	0.8	0.18	4.41	1.02806e-05	0.000122477	398.94	428.78	697.65	663.88	322.91	681.65	339.67	Clybl	NotDE
76.74	-1.57	0.35	-4.41	1.03353e-05	0.000123042	35	14.17	10.94	14.36	107.74	15.88	339.09	Rdh1	NotDE
567.86	-0.49	0.11	-4.41	1.03453e-05	0.000123076	705.49	468.65	502.83	668.01	367.4	676.34	586.28	Pdcl	NotDE
110.94	1.22	0.28	4.41	1.03542e-05	0.000123095	75.55	114.58	174.38	162.92	61.82	93.39	93.93	Zfp276	NotDE
290.81	0.75	0.17	4.41	1.03687e-05	0.000123182	350.99	181.81	589.74	270.77	125.21	309.54	207.62	Dopey2	NotDE
141.12	-1.26	0.29	-4.41	1.03974e-05	0.000123437	41.85	16.57	16.02	33.77	328.64	16.06	534.93	Spesp1	NotDE
231.9	0.62	0.14	4.41	1.05164e-05	0.000124763	224.47	178.08	341.07	237.45	156.57	287.09	198.59	Zfp606	NotDE
72.25	-1.89	0.43	-4.4	1.06073e-05	0.000125753	22.38	28.13	5.86	8.48	37.17	196.02	207.72	AI662270	NotDE
79.1	1.02	0.23	4.4	1.06727e-05	0.000126441	53.54	46.4	107.63	57.51	77.87	53.52	157.26	Tapbpl	NotDE
89.94	-1.3	0.29	-4.4	1.07088e-05	0.00012678	62.9	58.62	25.56	40.85	250.76	102.82	88.09	Gpc1	NotDE
7.8	6.76	1.54	4.4	1.07415e-05	0.00012708	0	3.7	12.79	0	24.57	3.18	10.35	Slc4a1	Upregulated
34.25	3.95	0.9	4.4	1.07656e-05	0.000127276	0.97	17.23	14.66	2.49	114.92	9.49	79.97	Plekhg4	Upregulated
61.3	1.2	0.27	4.4	1.08824e-05	0.000128567	31.12	97.62	71.88	46.24	95.77	42.53	43.97	Zfp282	NotDE
148.76	0.76	0.17	4.4	1.0906e-05	0.000128758	145.29	142.34	248.99	179.85	58.6	142.32	123.93	5430416N02Rik	NotDE
143.9	0.81	0.18	4.4	1.10286e-05	0.000130115	117.76	160.03	205.12	56.19	272.24	154.69	41.28	Cep170b	NotDE
557.34	-0.56	0.13	-4.4	1.10479e-05	0.000130253	625.65	434.05	424.18	756.68	418.91	650.9	591.03	Cenpi	NotDE
485.73	0.53	0.12	4.39	1.11011e-05	0.000130788	487.08	309.34	705.12	581.39	414.85	548.26	354.05	Atxn2l	NotDE
363.4	0.6	0.14	4.39	1.11548e-05	0.000131331	340.92	430.66	515.32	347.35	342.06	355.21	212.31	Tacc1	NotDE
24.07	1.97	0.45	4.39	1.11794e-05	0.00013153	10.4	8.95	40	8.93	35.16	48.57	16.45	Fhad1	NotDE
107.48	0.9	0.2	4.39	1.13236e-05	0.000133134	101.81	103.32	187.67	70.24	65.97	160.63	62.71	Camkk1	NotDE
244.97	-0.64	0.15	-4.39	1.13697e-05	0.000133584	291.24	216.28	188.16	315.69	179.31	219.5	304.61	Lyrm2	NotDE
198.37	0.72	0.16	4.39	1.13967e-05	0.00013381	162.21	230.79	265.54	175.77	228.32	176.67	149.27	Pcyox1l	NotDE
31.71	1.53	0.35	4.39	1.14875e-05	0.000134782	16.84	12.2	48.48	51.31	31.38	53.85	7.9	Chn2	NotDE
228.34	-0.64	0.15	-4.38	1.16441e-05	0.000136526	276.7	172.59	175.84	194.27	203.39	307.44	268.13	Nek4	NotDE
80.87	1.05	0.24	4.38	1.17528e-05	0.000137706	38.94	32.5	79.67	78.43	145.93	59.35	131.25	Tbc1d5	NotDE
5.14	6.95	1.59	4.38	1.17772e-05	0.000137896	0	0	14.9	0	3.91	3.89	13.31	Crhbp	Upregulated
175.55	0.7	0.16	4.38	1.18336e-05	0.000138275	180.7	71.03	291.23	192.85	92.3	264.3	136.42	Arhgef3	NotDE
244.7	0.66	0.15	4.38	1.18338e-05	0.000138275	203.68	171.1	325.3	214.1	254.36	259.04	285.3	Eif1b	NotDE
119.33	-0.8	0.18	-4.38	1.18192e-05	0.000138275	145.91	114.24	82.34	109.41	102.77	115.47	165.19	St3gal4	NotDE
144.05	-0.94	0.22	-4.38	1.20999e-05	0.000141287	178.73	114.45	92.18	164.82	154.39	148.74	155.05	Kif24	NotDE
422.75	-0.54	0.12	-4.38	1.21349e-05	0.000141501	441.48	472.29	301.3	579.18	359.77	376.83	428.41	Adck5	NotDE
290.25	-0.67	0.15	-4.38	1.213e-05	0.000141501	331.22	479.51	206.99	259.75	272.26	312.33	169.66	Hirip3	NotDE
57.94	1.46	0.33	4.37	1.21598e-05	0.000141696	19.16	76.1	51.47	41.57	100.05	59.26	57.95	Foxo3	NotDE
85.43	-0.99	0.23	-4.37	1.21996e-05	0.000142062	106.05	96.76	51.99	51.48	85.81	64.86	141.05	Tbrg3	NotDE
321.84	0.56	0.13	4.37	1.22633e-05	0.000142707	296.72	239.8	436.39	285.89	319.12	300.55	374.38	Rit1	NotDE
92.81	-0.95	0.22	-4.37	1.22719e-05	0.000142709	95.35	70.64	48.24	75.48	107.23	67.09	185.62	Zfp672	NotDE
196.61	0.61	0.14	4.37	1.23199e-05	0.00014317	183.6	151.96	278.94	241.83	113.04	193.69	213.2	Bivm	NotDE
429.59	-0.71	0.16	-4.37	1.23548e-05	0.000143477	522.63	218.38	318.68	404.98	455.73	594.21	492.51	Usp54	NotDE
14.21	-2.55	0.58	-4.37	1.24277e-05	0.000144226	23.06	1.3	3.99	6.15	34.53	1.06	29.4	Dtna	Downregulated
96.34	-1.14	0.26	-4.37	1.24645e-05	0.000144554	149.15	63.42	66.63	71.73	86.97	86.48	149.98	Raph1	NotDE
242.26	-0.82	0.19	-4.37	1.26161e-05	0.000146213	325.99	164.13	182.56	277.81	295.93	255.12	194.27	Mtmr4	NotDE
393.6	-0.54	0.12	-4.37	1.26617e-05	0.000146543	432.4	458.36	295.16	345.48	493.69	384.22	345.87	Nol9	NotDE
175	0.71	0.16	4.37	1.26583e-05	0.000146543	148.55	108.78	242.64	203.51	149.32	197.17	175.03	Vezt	NotDE
58.02	1.58	0.36	4.36	1.27858e-05	0.000147878	18.46	32.28	54.4	9.67	132.55	114.72	44.05	Tmem125	NotDE
34.5	-1.76	0.4	-4.36	1.28077e-05	0.000148031	33.77	2.4	9.85	3.8	74.03	65.69	51.99	Col1a1	NotDE
259.12	-0.7	0.16	-4.36	1.28698e-05	0.000148648	320.55	268.54	194.36	327.68	154.56	314.59	233.56	Ap4m1	NotDE
24.9	1.8	0.41	4.36	1.29688e-05	0.00014969	9.08	17.87	31.43	13.75	84.99	9.57	7.61	Irs3	NotDE
358.09	-0.54	0.12	-4.36	1.31128e-05	0.000151249	343.13	481.67	236.71	350.63	440.79	320.34	333.33	Znhit1	NotDE
29.82	-3.15	0.72	-4.36	1.31266e-05	0.000151306	15.89	9.38	1.86	0	50.97	11.4	119.25	Spink2	Downregulated
1017.75	-0.48	0.11	-4.36	1.32474e-05	0.000152596	1090.02	957.83	778.95	1002.37	1197.97	989.23	1107.89	Eif4g1	NotDE
8.18	-2.97	0.68	-4.35	1.34729e-05	0.000155088	31.8	2.18	3.74	0	6.36	7.28	5.88	Ccdc3	Downregulated
718.06	-0.54	0.12	-4.35	1.35314e-05	0.000155657	860.44	816.23	590.31	621.83	626.19	657.31	854.09	Uspl1	NotDE
35.17	-4.68	1.08	-4.35	1.35549e-05	0.000155822	18.15	22.45	0.54	21.34	54.51	4.41	124.75	Capn6	Downregulated
863.08	0.43	0.1	4.35	1.36802e-05	0.000157156	790.13	758.52	1066.8	931.94	876.97	811.94	805.23	Crkl	NotDE
70.94	1.1	0.25	4.35	1.37668e-05	0.000157938	35.69	13.96	76.18	21.82	107.17	81.24	160.51	Cela2a	NotDE
43.5	-2.94	0.68	-4.35	1.3765e-05	0.000157938	16.23	4.58	1.87	15.83	149.08	13.86	103.05	Tmem108	Downregulated
168.49	0.8	0.18	4.34	1.39451e-05	0.000159877	112.93	180.88	195.53	228.76	188.7	164.39	108.25	Epb4-1	NotDE
239.81	0.68	0.16	4.34	1.39595e-05	0.000159934	212.76	139.54	339.44	305.84	153.37	302.8	224.89	Ikbkb	NotDE
313.34	-0.55	0.13	-4.34	1.39696e-05	0.000159943	355.57	356.59	241.81	276.95	399	319.19	244.28	Ubox5	NotDE
55.84	-1.13	0.26	-4.34	1.40932e-05	0.000161249	83.31	34.86	38.08	65.05	36.98	67.53	65.06	Toporsos	NotDE
61.41	-1.36	0.31	-4.34	1.41628e-05	0.000161776	49.24	21.15	18.4	33.2	86.63	70.17	151.07	2410088K16Rik	NotDE
57.55	-1.2	0.28	-4.34	1.41678e-05	0.000161776	84.66	43.84	36.25	77.55	45.86	55.5	59.2	Apcdd1	NotDE
474.69	-0.59	0.14	-4.34	1.41649e-05	0.000161776	613.01	315.57	404.95	492.78	565.89	424.34	506.3	Urb2	NotDE
292.15	0.68	0.16	4.34	1.42368e-05	0.000162456	249.49	203.09	395.05	312.64	302.35	285.98	296.46	Kmt2a	NotDE
317.71	0.65	0.15	4.34	1.42751e-05	0.000162784	164.43	129.29	256.34	96.01	819.54	401.52	356.82	Dnmt3a	NotDE
69.49	1.08	0.25	4.34	1.42882e-05	0.000162825	67.12	44.24	140.45	64.23	73.21	49.67	47.53	Igdcc4	NotDE
153.05	0.75	0.17	4.34	1.43617e-05	0.000163553	127.22	171.13	213.1	215.07	112.16	121.92	110.72	Mageh1	NotDE
435.75	-0.59	0.14	-4.34	1.44014e-05	0.000163895	619.52	455.3	408.95	498.27	335.14	496.18	236.88	Zfp532	NotDE
37.3	-2.25	0.52	-4.34	1.44662e-05	0.000164522	20.12	13.5	4	5.27	80.59	53.27	84.32	Arntl2	Downregulated
56.69	-1.15	0.27	-4.34	1.45276e-05	0.000165112	110.28	27.25	48.52	28.54	55	102.19	25.07	Cxx1c	NotDE
44.64	-2.32	0.54	-4.33	1.46321e-05	0.000166188	19.78	4.58	4.25	14.17	116.2	6.93	146.53	Nfam1	Downregulated
58.91	-4.63	1.07	-4.33	1.46828e-05	0.000166652	17.51	8.28	0.54	0	240.99	34.4	110.62	Myl9	Downregulated
46.04	-1.57	0.36	-4.33	1.47518e-05	0.000167324	41.48	13.74	13.59	79.31	43.04	57.18	73.95	Btn2a2	NotDE
82.01	1.07	0.25	4.33	1.47847e-05	0.000167474	43.82	56.01	91.13	93.39	143.09	83.32	63.29	Serinc5	NotDE
348.6	0.54	0.12	4.33	1.47833e-05	0.000167474	314.38	309.71	458.86	473.91	186.88	369.68	326.77	Tmem50b	NotDE
357.16	-0.52	0.12	-4.33	1.49094e-05	0.000168775	424.99	315.9	294.31	353.74	279.89	386.82	444.5	Alg6	NotDE
52.78	1.33	0.31	4.33	1.49992e-05	0.000169679	38.24	37.72	95.66	35.59	70.45	47.07	44.74	5730559C18Rik	NotDE
84.97	-0.95	0.22	-4.33	1.50721e-05	0.00017039	94.09	40.54	48.98	90.54	84.56	109.48	126.59	1700007L15Rik	NotDE
540.24	-0.57	0.13	-4.33	1.50949e-05	0.000170535	676.95	616.12	452.85	478.92	530.41	504.52	521.93	2310022A10Rik	NotDE
14.57	4	0.92	4.33	1.5117e-05	0.000170612	0.98	1.3	15.2	12.73	40.2	13.55	18.04	Alox12b	Upregulated
12.08	2.93	0.68	4.33	1.51217e-05	0.000170612	2.59	1.09	19.21	0	33.08	0	28.61	Tmem119	Upregulated
54.47	-1.98	0.46	-4.33	1.51442e-05	0.000170753	23.37	11.13	5.34	2.94	86.12	31.78	220.59	2610018G03Rik	NotDE
513.62	-0.52	0.12	-4.33	1.5189e-05	0.000171145	521.61	477.02	362.2	657.34	583.64	311.41	682.15	Dmtf1	NotDE
671.42	-0.54	0.12	-4.32	1.52571e-05	0.000171572	736.95	899.41	504.89	669.91	950.48	506.27	432.01	Lasp1	NotDE
267.38	0.54	0.12	4.33	1.52527e-05	0.000171572	229.71	241.32	334.09	363.81	203.94	365.91	132.88	Pcca	NotDE
28.64	-1.63	0.38	-4.33	1.52423e-05	0.000171572	35.98	9.16	11.46	4.68	78.51	16.9	43.8	Plvap	NotDE
11.6	2.24	0.52	4.32	1.535e-05	0.000172503	5.84	1.3	27.43	11.7	18.84	0.75	15.34	Gipc2	Upregulated
97.44	1.19	0.27	4.32	1.54727e-05	0.000173767	24.67	50.98	55.42	81.09	229.92	15.88	224.1	Pygl	NotDE
56.85	1	0.23	4.32	1.55008e-05	0.000173854	57.41	23.76	115.24	61.45	7.81	91.96	40.32	2900076A07Rik	NotDE
28.42	-2.95	0.68	-4.32	1.54985e-05	0.000173854	16.53	0	2.13	10.39	151.88	8.16	9.85	Slc38a5	Downregulated
489.11	0.49	0.11	4.32	1.55897e-05	0.000174735	474.48	460.79	668.28	460.64	494.84	400.56	464.15	Snx10	NotDE
11.62	3.19	0.74	4.32	1.57795e-05	0.000176747	1.95	0	17.59	0	23.63	10.76	27.4	Cckbr	Upregulated
780.37	-0.48	0.11	-4.32	1.5877e-05	0.000177722	911.53	699.71	654	910.81	539.67	857.72	889.15	Rad54l	NotDE
124.32	0.8	0.18	4.32	1.58953e-05	0.00017781	114.87	59.08	198.21	55.89	209.77	137.13	95.32	Dusp3	NotDE
19.01	-1.82	0.42	-4.31	1.59673e-05	0.000178498	40.25	18.51	11.45	9.23	0.82	38.04	14.77	Btla	NotDE
62.48	-3.07	0.71	-4.31	1.60352e-05	0.000179141	14.92	3.49	1.6	6.57	110.01	4.68	296.11	5430402O13Rik	Downregulated
224.06	0.72	0.17	4.31	1.61232e-05	0.000180006	212.14	262.22	349	263.55	75.54	305.87	100.12	AI464131	NotDE
6.34	6.77	1.57	4.31	1.64049e-05	0.00018303	0	24.64	13.29	3.96	0.82	1.06	0.58	Lypd3	Upregulated
611.85	-0.49	0.11	-4.31	1.64329e-05	0.000183158	584.55	550.84	413.49	615.66	641.09	647.63	829.66	Atg14	NotDE
82.99	1.27	0.3	4.31	1.64378e-05	0.000183158	54.13	36.23	130.05	8.07	197.21	67.67	87.56	Phldb1	NotDE
123.81	-1.48	0.34	-4.31	1.6518e-05	0.000183932	30.14	6.98	9.62	4.68	334.69	38.71	441.88	Mlf1	NotDE
131.57	-0.76	0.18	-4.31	1.65583e-05	0.00018426	179.73	126.84	104.98	124.46	119.58	95.66	169.75	Sirt1	NotDE
78	-1.09	0.25	-4.31	1.66948e-05	0.000185567	98.91	64.72	46.34	54.46	73.09	105.75	102.72	Accs	NotDE
188.27	-0.8	0.19	-4.31	1.66975e-05	0.000185567	245.22	209	139.11	239.87	143.23	202.2	139.28	Fuz	NotDE
22.69	-5.92	1.37	-4.3	1.68915e-05	0.0001876	22.07	5.01	0.27	9.06	31.75	0	90.66	Defb25	Downregulated
7.23	-3.83	0.89	-4.3	1.71057e-05	0.000189855	20.1	0	1.33	0.29	10.21	6.97	11.74	Aoc1	Downregulated
400.89	-0.51	0.12	-4.3	1.71358e-05	0.000190066	509.08	380.53	359.39	453.19	326.67	410.65	366.74	Mri1	NotDE
136.33	0.79	0.18	4.3	1.72542e-05	0.000191255	131.06	111.18	223.87	143.95	106.55	155.36	82.31	Rnf169	NotDE
56.71	1.27	0.3	4.29	1.74723e-05	0.000193547	43.17	67.79	103.42	58.26	59.3	39.83	25.2	Stap2	NotDE
6.59	4.02	0.94	4.29	1.7598e-05	0.000194812	1.29	11.77	20.8	8.05	0.82	1.64	1.73	Pdx1	Upregulated
404.7	0.51	0.12	4.29	1.76552e-05	0.000195319	420.1	144.31	598.2	404.27	381.7	471.48	412.8	Itch	NotDE
30.51	-1.83	0.43	-4.29	1.76684e-05	0.000195337	44.11	50.77	11.49	10.25	30.23	30.78	35.96	Shisa7	NotDE
6.42	3.12	0.73	4.29	1.79055e-05	0.000197447	3.25	3.7	28.22	0	6.3	3.48	0	Ckm	Upregulated
507.11	-0.51	0.12	-4.29	1.78981e-05	0.000197447	299.06	400.8	210.11	421.91	1180.91	345.91	691.11	Ctgf	NotDE
85.88	-1.35	0.31	-4.29	1.78902e-05	0.000197447	35.68	36.62	13.07	24.28	186.12	55.14	250.21	Dkk1	NotDE
28.26	-5.85	1.36	-4.29	1.78865e-05	0.000197447	21.09	0	0.27	13.74	65.4	0.92	96.4	Zscan4e	Downregulated
17.19	-3.49	0.81	-4.29	1.79268e-05	0.000197554	15.9	2.4	1.33	0.29	69.18	5.12	26.08	Layn	Downregulated
283.1	-0.82	0.19	-4.29	1.79808e-05	0.000198021	253.89	138.21	141.58	125.45	536.7	216.71	569.13	Rxra	NotDE
432.32	0.52	0.12	4.29	1.80917e-05	0.000199114	381.76	364.11	551.47	533.92	304.13	485.11	405.72	Arntl	NotDE
10.28	3.45	0.8	4.29	1.82015e-05	0.000200193	1.62	18.75	17.33	1.76	17.26	11.51	3.7	Pcdh1	Upregulated
181.42	0.75	0.18	4.28	1.85035e-05	0.000203384	114.53	204.3	190.54	155.63	261.38	134.51	209.02	Klhl11	NotDE
229.06	0.61	0.14	4.28	1.87232e-05	0.000205533	203.37	218.78	309.26	279.78	106.98	273.56	211.71	Oxr1	NotDE
79.75	-1.03	0.24	-4.28	1.87172e-05	0.000205533	131.32	62.78	62.66	88.54	62.55	72.69	77.72	Ptov1	NotDE
123.53	-1.18	0.27	-4.28	1.87996e-05	0.00020624	163.78	89.87	71.69	130.93	203.12	105.65	99.69	Capn5	NotDE
42.4	-1.87	0.44	-4.28	1.88298e-05	0.00020632	27.93	13.08	6.94	0.88	207.34	11.51	29.15	Gata2	NotDE
303.56	0.7	0.16	4.28	1.88312e-05	0.00020632	209.52	324.98	343.39	386.82	269.99	259.62	330.62	Tm2d1	NotDE
89.2	-1.07	0.25	-4.28	1.8945e-05	0.000207434	107.76	79.35	51.89	93.8	79.59	83.99	128.01	Rasa1	NotDE
257.02	-0.54	0.13	-4.28	1.89652e-05	0.000207522	341.96	212.76	234.65	286.4	182.73	303.63	237.04	Nckap1	NotDE
8.83	6.66	1.56	4.28	1.89788e-05	0.000207537	0	1.09	11.74	11.73	5.42	12.63	19.19	Fhit	Upregulated
135.64	0.73	0.17	4.28	1.90206e-05	0.000207861	95.67	97.22	158.17	178.5	65.4	248.44	106.08	Timm8a2	NotDE
56.83	1.34	0.31	4.28	1.9106e-05	0.00020866	29.83	61.23	75.36	39.1	72.82	59.68	59.76	Pik3cd	NotDE
9.17	2.99	0.7	4.27	1.92254e-05	0.00020983	2.93	1.3	22.92	3.82	8.63	19.06	5.5	Treml4	Upregulated
183.25	-0.71	0.17	-4.27	1.94815e-05	0.00021249	219.49	139.06	132.41	148.09	196.66	186.95	260.08	Zfp637	NotDE
33.02	1.71	0.4	4.27	1.95724e-05	0.000213344	9.73	31.8	30.94	4.98	97.35	10.72	45.63	Dkkl1	NotDE
42.06	-1.6	0.38	-4.27	1.96904e-05	0.000214357	89.57	10.04	29.05	53.44	15.69	96.62	0	Hnf4a	NotDE
39.94	1.38	0.32	4.27	1.96829e-05	0.000214357	18.17	24.64	46.64	11.27	39.68	28.51	110.64	Ube2dnl1	NotDE
205.63	-0.66	0.15	-4.27	1.9797e-05	0.000214967	283.89	161.76	177.5	415.09	36.98	200.87	163.31	Aim2	NotDE
1139.92	-0.68	0.16	-4.27	1.97903e-05	0.000214967	1078.31	1005.35	669.38	921.65	1724.23	1390	1190.51	Flnb	NotDE
95.32	-0.99	0.23	-4.27	1.97677e-05	0.000214967	86.64	41.18	42.9	26.35	261.22	69.15	139.83	Radil	NotDE
320.4	0.54	0.13	4.27	1.97931e-05	0.000214967	267.98	317.33	390.5	305.44	229.78	334.68	397.05	Tmem69	NotDE
30.02	2.1	0.49	4.27	1.991e-05	0.000216057	4.88	3.28	21.29	7.02	109.62	5.47	58.62	Kitl	Upregulated
8.08	3.78	0.89	4.26	2.01091e-05	0.000218079	1.3	16.35	17.34	0.29	10.96	2.12	8.19	Dhh	Upregulated
509.46	-0.48	0.11	-4.26	2.01983e-05	0.000218907	523.05	680.02	374.61	482.74	575.94	531.2	398.63	Eri3	NotDE
5.66	6.69	1.57	4.26	2.02968e-05	0.000219835	0	6.98	12.01	2.78	8.69	5.91	3.26	Mrap	Upregulated
426.11	-0.6	0.14	-4.26	2.06527e-05	0.000223406	486.81	463.61	320.82	474.71	316.41	483.97	436.43	Gins1	NotDE
47.68	-1.3	0.3	-4.26	2.06519e-05	0.000223406	76.56	33.77	30.39	74.09	24.32	47.32	47.29	Skida1	NotDE
8.95	6.48	1.52	4.25	2.10672e-05	0.000227745	0	2.61	10.65	10.97	10.96	11.65	15.78	Cerkl	Upregulated
65.04	-1.22	0.29	-4.25	2.11335e-05	0.000228317	54.52	61.69	22.66	22.69	72.08	23.26	198.36	Pcgf5	NotDE
308.49	-0.67	0.16	-4.25	2.12683e-05	0.000229338	379.92	229.88	236.35	452.58	225.78	339.42	295.48	9830147E19Rik	NotDE
80.19	-1.48	0.35	-4.25	2.12601e-05	0.000229338	33.39	22	11.46	24.02	191.77	31.75	246.97	Gm11545	NotDE
216.95	0.71	0.17	4.25	2.12425e-05	0.000229338	181.66	150.68	296.15	276.18	149.51	250.17	214.28	Zcchc6	NotDE
38.1	1.28	0.3	4.25	2.13368e-05	0.00022993	33.44	70.18	80.73	25.89	18.9	16.09	21.43	Hfe2	NotDE
325	0.51	0.12	4.25	2.1356e-05	0.000229992	304.55	180.91	435.04	290.28	218.65	360.86	484.71	Ube2g1	NotDE
34.98	1.47	0.35	4.25	2.14567e-05	0.00023093	16.56	34.23	45.55	25.62	31.69	68.57	22.65	Pbx3	NotDE
6.8	3.96	0.93	4.25	2.15155e-05	0.000231417	1.3	8.28	19.75	0	17.2	1.06	0	Kcnn4	Upregulated
397.67	0.51	0.12	4.25	2.16029e-05	0.000232211	349.42	197.71	495.71	264.59	521.34	348.43	606.5	Usp47	NotDE
479.22	-0.52	0.12	-4.25	2.16686e-05	0.00023277	462.66	777.24	321.16	740.45	278.05	366.97	408.04	Stx12	NotDE
140.86	0.84	0.2	4.24	2.18986e-05	0.000235093	123.59	118.58	219.39	162.43	123.3	126.06	112.69	Zfp689	NotDE
32.16	-1.64	0.39	-4.24	2.21354e-05	0.000237485	37.29	13.96	11.72	40.96	70.76	19.44	31	BC053749	NotDE
450.84	-0.45	0.11	-4.24	2.22002e-05	0.00023803	550.69	372.31	404.91	555.6	376.14	434.15	462.04	Ralbp1	NotDE
67.51	-1.5	0.35	-4.24	2.2343e-05	0.000239411	31.12	26.16	10.92	12.72	26.02	140.5	225.11	Cox7b2	NotDE
424.97	0.49	0.12	4.24	2.24885e-05	0.000240819	403.2	424.8	565.7	380.87	373.48	410.57	416.16	Zc3h13	NotDE
173.93	-0.64	0.15	-4.24	2.25826e-05	0.000241674	212.76	164.55	136.09	199.82	104.85	195.32	204.14	Tyw3	NotDE
23.44	1.93	0.46	4.24	2.28336e-05	0.000244208	9.72	16.57	36.03	15.49	63.25	11.65	11.38	Tmem184a	NotDE
43.67	-1.29	0.31	-4.23	2.28738e-05	0.000244485	57.07	33.56	22.4	38.05	65.4	31.46	57.78	Rras	NotDE
292.91	0.5	0.12	4.23	2.29865e-05	0.000245534	283.48	248.51	401.01	293.31	185.45	350.18	288.47	Fam210b	NotDE
380.45	0.63	0.15	4.23	2.30228e-05	0.000245769	394.12	289.66	607.21	384.67	264.12	300.61	422.79	Zswim3	NotDE
18.65	2.66	0.63	4.23	2.30783e-05	0.000246207	2.59	0	16.51	8.48	64.76	3.48	34.7	Pld4	Upregulated
41.14	1.32	0.31	4.23	2.31612e-05	0.000246937	22.41	18.96	55.65	25.61	29.93	53.31	82.14	Atp2b4	NotDE
505.13	-0.51	0.12	-4.23	2.32515e-05	0.000247744	601.91	452.51	424.35	582.12	442.31	482.34	550.35	Zfx	NotDE
53.61	1.29	0.31	4.23	2.33116e-05	0.00024823	28.22	132.75	67.99	22.41	56.76	37.12	30	Prss16	NotDE
428.95	-0.55	0.13	-4.23	2.34464e-05	0.000249354	434.36	348.46	294.93	306.07	423.3	490.56	704.99	Abcb1b	NotDE
222.55	0.58	0.14	4.23	2.34328e-05	0.000249354	207.29	126.38	309.94	194.89	205.66	180.89	332.82	Pign	NotDE
45.64	1.22	0.29	4.23	2.34729e-05	0.00024948	38.91	23.73	90.3	37.74	12.54	112.2	4.06	Adm2	NotDE
13.78	-2.41	0.57	-4.23	2.3612e-05	0.000250802	23.7	20.27	4.01	0.59	27.53	18.13	2.24	Cd177	Downregulated
27.37	-2.14	0.51	-4.22	2.40621e-05	0.000255423	23.97	22.88	4.55	2.49	66.97	16.06	54.66	Slmo1	Downregulated
57.85	1.7	0.4	4.22	2.42666e-05	0.000257434	15.6	24.85	49.61	9.53	109.15	40.2	155.99	Hpca	NotDE
88.33	0.95	0.23	4.22	2.42824e-05	0.000257441	74.26	58.65	142.34	56.21	82.48	49.25	155.1	Cdkn2b	NotDE
621.18	0.46	0.11	4.22	2.43086e-05	0.00025756	759.99	352.44	1043.13	963.04	157.28	654.47	417.94	Ly75	NotDE
43.79	1.15	0.27	4.22	2.44321e-05	0.000258707	35.65	22.88	79.1	30.59	32.07	54.92	51.32	Stau2	NotDE
47.58	-1.69	0.4	-4.22	2.46428e-05	0.000260777	26.29	35.29	7.99	55.89	89.47	18.75	99.4	Golim4	NotDE
58.4	-1.56	0.37	-4.22	2.47296e-05	0.000261533	32.77	2.18	10.15	45.36	71.08	82.99	164.28	Acsm4	NotDE
299.23	0.78	0.18	4.22	2.48258e-05	0.000262387	271.11	198.14	463.38	321.13	271.56	281.28	288.03	Uhrf1bp1	NotDE
302.82	0.53	0.13	4.21	2.50109e-05	0.000264179	265.36	274.61	382.73	328.33	208.93	346.97	312.79	Mknk1	NotDE
303.99	-0.53	0.13	-4.21	2.50699e-05	0.000264638	324.57	422.8	223.95	266.85	348.25	269.73	271.77	Abhd14a	NotDE
515.8	-0.51	0.12	-4.21	2.51363e-05	0.000265176	584.11	631.04	408.31	682.82	362.08	403.8	538.46	Bpnt1	NotDE
39.82	-1.99	0.47	-4.21	2.51563e-05	0.000265223	22.41	4.58	5.33	27.22	35.65	58.77	124.75	Zfp677	NotDE
391.26	-0.48	0.11	-4.21	2.52926e-05	0.000266495	374.01	606.22	266.86	297.03	418.68	359.42	416.6	Ezh2	NotDE
8.32	3.15	0.75	4.21	2.54175e-05	0.000267646	2.27	3.28	19.74	0.88	19.53	1.67	10.86	Nfatc2	Upregulated
237.75	-0.56	0.13	-4.21	2.54999e-05	0.000268347	301.62	165.8	204.49	267.99	172.13	276.78	275.45	Thumpd2	NotDE
23.61	-2.36	0.56	-4.21	2.55573e-05	0.000268785	23.03	4.79	4.01	15.22	41.09	25.1	52.04	Ankmy1	Downregulated
25.34	-1.72	0.41	-4.21	2.5618e-05	0.000268926	38.94	11.99	10.69	29.12	36.17	10.72	39.79	Gsdma	NotDE
393.88	-0.5	0.12	-4.21	2.56092e-05	0.000268926	535.08	491.98	377.56	528.75	227.18	373.24	223.4	Hook2	NotDE
88.08	1.09	0.26	4.21	2.56053e-05	0.000268926	59.62	48.21	126.51	55.05	94.38	73.6	159.21	Prkaa2	NotDE
13.89	2.03	0.48	4.21	2.58384e-05	0.000271073	7.79	3.7	31.44	17.7	14.36	18.89	3.32	Pcdhgb1	Upregulated
19.56	2.18	0.52	4.21	2.59088e-05	0.000271644	6.83	26.4	30.4	23.58	30.74	12.88	6.08	Cd164l2	Upregulated
214.71	-0.74	0.18	-4.21	2.60563e-05	0.000273022	251.69	152.14	149.45	179.46	299.02	219.47	251.72	Fadd	NotDE
171.55	0.67	0.16	4.21	2.6097e-05	0.000273281	132.04	222.32	208.62	177.48	118.27	172.43	169.7	Siae	NotDE
86.21	1.06	0.25	4.2	2.61601e-05	0.000273774	70.72	124.89	146.32	113.33	67.17	39.98	41.05	Tnk1	NotDE
9.15	4.72	1.12	4.2	2.62743e-05	0.0002748	0.65	8.07	17.04	14.05	14.05	5.6	4.56	Slc22a20	Upregulated
16.09	2.37	0.57	4.2	2.64364e-05	0.000276326	4.53	3.7	23.19	8.93	48.33	1.19	22.75	Rnf144b	Upregulated
117.53	0.75	0.18	4.2	2.65389e-05	0.000277228	81.41	150.62	136.35	227.78	61.24	123.54	41.76	Polr3gl	NotDE
13.97	4.69	1.12	4.2	2.66313e-05	0.000278022	0.64	6.1	16.27	3.37	28.8	9.57	33.03	Traf1	Upregulated
75.92	-1.02	0.24	-4.2	2.66907e-05	0.000278385	103.48	67.79	51.37	71.56	72.29	79.08	85.88	Mipol1	NotDE
41.26	-1.33	0.32	-4.2	2.6715e-05	0.000278385	104.77	33.16	40.55	3.51	38.5	33.57	34.73	Ptgs1	NotDE
133.62	-1	0.24	-4.2	2.66993e-05	0.000278385	137.89	133.15	66.69	122.09	177.8	38.83	258.86	Rnd1	NotDE
158.09	-0.7	0.17	-4.2	2.69027e-05	0.000280169	230.64	125.11	139.92	262.24	77.18	163.02	108.49	Cd68	NotDE
4.78	6.76	1.61	4.2	2.71377e-05	0.000282444	0	0	12.8	1.17	15.69	0	3.77	Marveld3	Upregulated
22.42	-1.62	0.39	-4.2	2.71798e-05	0.00028271	40.87	11.56	12.8	29.54	19.47	15.71	27.02	Cfp	NotDE
703.29	-0.53	0.13	-4.2	2.72722e-05	0.000283498	825.68	921.83	569.6	657.47	605.99	705.25	637.24	Naa40	NotDE
161.68	-0.69	0.16	-4.19	2.73798e-05	0.00028427	183.29	101.37	112.16	153.36	217.18	102.13	262.27	Ipp	NotDE
125.89	0.72	0.17	4.19	2.73663e-05	0.00028427	113.83	74.77	187.93	82.07	105.41	117.39	199.84	Yaf2	NotDE
385.81	-0.6	0.14	-4.19	2.77308e-05	0.000287739	481	435.97	313.65	447.33	366.19	290.62	365.95	Sec31a	NotDE
29.44	-1.71	0.41	-4.19	2.79099e-05	0.000289283	38.58	1.3	11.2	4.84	59.47	59.26	31.44	Gm1673	NotDE
21.41	2.16	0.52	4.19	2.79135e-05	0.000289283	5.52	10.47	24.76	5.41	34.2	23.51	46.01	Hkdc1	Upregulated
84.89	-1.06	0.25	-4.19	2.82667e-05	0.000292765	74.92	10.68	35.69	49.61	200.73	137.67	84.9	S100a16	NotDE
29.52	1.62	0.39	4.19	2.83246e-05	0.000293187	11.68	47.09	35.95	28.27	25.9	38.66	19.12	Pcdhga4	NotDE
625	-0.45	0.11	-4.19	2.83496e-05	0.000293267	755.73	676.08	549.06	646.55	514.31	626.34	606.95	Pum2	NotDE
228.66	-0.57	0.14	-4.19	2.843e-05	0.000293921	240.73	182.69	161.66	166.45	194	324.71	330.38	Bmpr1a	NotDE
314.28	0.54	0.13	4.19	2.84875e-05	0.00029398	272.07	328.68	396.48	229.44	280.41	432.1	260.75	Acp5	NotDE
110.18	-1.02	0.24	-4.19	2.84622e-05	0.00029398	115.43	30.07	55.2	21.1	343.65	45.49	160.33	Fads2	NotDE
54.44	-1.18	0.28	-4.19	2.84714e-05	0.00029398	66.14	67.55	28.51	44.36	51.92	82.47	40.16	Fut11	NotDE
296.93	-0.77	0.18	-4.18	2.86296e-05	0.000295268	210.4	710.87	121.27	144.64	527.96	183.25	180.15	Raly	NotDE
535.2	-0.58	0.14	-4.18	2.89068e-05	0.000297946	662.9	502.5	444.3	647.94	358.32	593.57	536.89	Pole2	NotDE
432.06	0.55	0.13	4.18	2.89515e-05	0.000298227	366.23	556.65	533.65	350.33	569.36	254.85	393.35	Zyg11b	NotDE
366.49	-0.48	0.12	-4.18	2.91717e-05	0.000300132	396.02	356.17	281.3	390.83	283.35	354.72	503.03	Tfb2m	NotDE
180.83	-0.68	0.16	-4.18	2.91605e-05	0.000300132	227.34	243.44	141.69	184.11	139.57	228.15	101.52	Wsb2	NotDE
274.21	-0.72	0.17	-4.18	2.92315e-05	0.000300566	320.88	355.1	192.67	207.57	370.14	268.67	204.43	Lmf2	NotDE
31.39	1.44	0.34	4.18	2.94363e-05	0.000302489	18.82	33.35	49.87	22.98	42.53	30.22	21.93	Lrrc61	NotDE
122.37	0.73	0.18	4.18	2.964e-05	0.0003044	91.16	70.61	150.5	101.93	101.07	164.94	176.38	Svip	NotDE
57.34	1.24	0.3	4.17	2.98671e-05	0.000306547	33.4	61.05	77.84	40.12	43.61	87.73	57.64	Il10rb	NotDE
450.15	-0.43	0.1	-4.17	3.03597e-05	0.000311415	543.96	556.01	401.36	501.89	290.77	545.91	311.16	Armcx1	NotDE
726.73	-0.52	0.12	-4.17	3.04326e-05	0.000311975	652.95	1046.39	453.69	809.39	778.76	560	785.9	Atg13	NotDE
279.36	-0.76	0.18	-4.17	3.06458e-05	0.000313598	106.71	193.35	60.53	142.94	805.95	118.9	527.14	Id2	NotDE
49.89	-2.99	0.72	-4.17	3.06461e-05	0.000313598	14.26	15.93	2.12	7.19	46.43	52.48	210.79	Wfdc15a	Downregulated
267.09	-0.52	0.12	-4.17	3.06107e-05	0.000313598	347.95	328.52	242.82	363.18	126.33	324.08	136.77	Zfp36l1	NotDE
115.31	0.91	0.22	4.17	3.08471e-05	0.000315466	125.18	52.28	235.09	134.81	49.14	113.35	97.29	Zfp691	NotDE
387.45	0.73	0.18	4.17	3.08978e-05	0.000315794	299.31	437.1	499	434.5	280.4	421.5	340.34	Iah1	NotDE
59.68	1.05	0.25	4.16	3.11734e-05	0.000318377	34.4	82.59	71.6	56.33	73.21	41.04	58.55	2410012M07Rik	NotDE
429.84	0.5	0.12	4.16	3.11878e-05	0.000318377	348.1	336.72	488.31	627.6	262.36	411.67	534.14	Os9	NotDE
699.05	0.43	0.1	4.16	3.12519e-05	0.000318709	678.86	624.25	915.45	752.67	548.67	817.58	555.85	Copg2	NotDE
49.14	-1.44	0.35	-4.16	3.12577e-05	0.000318709	36.99	52.98	13.07	61.17	99.6	31.51	48.7	Mllt3	NotDE
193.72	0.69	0.16	4.16	3.13004e-05	0.000318954	149.24	197.95	242.87	174.47	188.21	230.9	172.37	Hist1h1e	NotDE
89.2	0.92	0.22	4.16	3.13427e-05	0.000319194	74.26	29.62	139.37	39.5	102.93	50.71	188.03	Pqlc1	NotDE
24.88	1.48	0.35	4.16	3.14532e-05	0.000320128	15.92	16.78	43.95	17.99	29.11	28.55	21.86	Slc18a1	NotDE
38.49	-1.28	0.31	-4.16	3.15214e-05	0.00032063	63.24	44.03	26.09	18.16	31.89	44.72	41.28	Aven	NotDE
93.97	-0.84	0.2	-4.16	3.15718e-05	0.00032076	158.04	56.25	88.41	87.8	71.39	105.11	90.78	Usp49	NotDE
537.85	-0.47	0.11	-4.16	3.15546e-05	0.00032076	596.81	489.82	432.9	504.19	593.27	574.17	573.78	Wdr48	NotDE
839.23	0.47	0.11	4.16	3.16865e-05	0.000321734	760.97	887.27	1056.68	881.82	566.77	1033.77	687.31	Mthfd1l	NotDE
11.52	3.18	0.76	4.16	3.17878e-05	0.000322571	1.94	8.07	16.83	18.44	8.76	5.16	21.42	Olfr1494	Upregulated
113.68	-0.88	0.21	-4.16	3.20579e-05	0.000324731	145.6	43.39	77.33	60.6	160.47	59.14	249.24	Chn1	NotDE
79.7	1.27	0.31	4.16	3.20439e-05	0.000324731	34.09	9.38	80.34	10.83	35.59	293.29	94.36	Pkd2l1	NotDE
468.54	0.43	0.1	4.16	3.20319e-05	0.000324731	485.6	411.09	653.77	559.21	338.25	331.41	500.42	Prkci	NotDE
191.33	-0.67	0.16	-4.16	3.22096e-05	0.000326074	274.7	202.24	171.03	212.61	95.16	214.94	168.65	Zfp454	NotDE
108.35	-1.02	0.25	-4.16	3.2233e-05	0.000326118	119.07	99.37	57.33	88.68	134.53	69.75	189.71	Foxred2	NotDE
63.26	1.48	0.36	4.16	3.227e-05	0.000326299	14.93	12.2	41.54	0.88	275.67	32.07	65.54	Kif26a	NotDE
289.56	-0.56	0.14	-4.16	3.23167e-05	0.000326577	387.87	197.69	260.82	338.57	277.94	249.92	314.12	Tex2	NotDE
158.12	0.72	0.17	4.16	3.24932e-05	0.000328166	143.35	68.85	236.21	229.64	60.24	194.94	173.64	Ranbp6	NotDE
165.66	-0.91	0.22	-4.15	3.25994e-05	0.000329043	243.89	156.69	127.75	200.53	136.29	159.94	134.56	Zfp446	NotDE
22.15	1.75	0.42	4.15	3.28778e-05	0.000331657	10.71	16.14	35.69	27.08	25.77	18.52	21.14	Lyrm7	NotDE
88.29	0.89	0.21	4.15	3.29699e-05	0.000332389	62.89	69.52	115.85	145.4	60.61	93.45	70.3	Sdccag8	NotDE
578.12	-0.51	0.12	-4.15	3.3046e-05	0.000332764	578.39	413.27	404.49	534.91	519.71	566.45	1029.63	Cep57l1	NotDE
287.14	0.63	0.15	4.15	3.30314e-05	0.000332764	207.59	148.65	319.18	268.99	441.1	322.71	301.75	Smpd1	NotDE
23.07	-4.52	1.09	-4.15	3.3097e-05	0.000333081	16.21	4.79	0.54	7.62	46.88	2.83	82.64	Slc4a4	Downregulated
303.78	0.5	0.12	4.15	3.31713e-05	0.000333631	269.81	157.6	382.33	274.52	233.07	342.92	466.24	Osgepl1	NotDE
40.43	1.24	0.3	4.15	3.34206e-05	0.00033594	33.73	37.93	79.63	39.39	21.99	56.04	14.27	Reck	NotDE
154.39	0.93	0.22	4.15	3.35076e-05	0.000336616	69.07	48.16	129.55	157.5	169.57	104.28	402.62	D1Pas1	NotDE
19.38	-3.75	0.91	-4.15	3.3645e-05	0.000337797	14.59	7.4	1.33	1.9	21.11	13.42	75.92	Fsip1	Downregulated
248.07	-0.63	0.15	-4.14	3.40791e-05	0.000341897	292.31	389.3	187.82	208.08	258.5	181.14	219.37	Atad3a	NotDE
12.38	2.73	0.66	4.14	3.40935e-05	0.000341897	2.92	2.61	18.68	4.25	18.02	2.73	37.42	Dpf3	Upregulated
146.12	-0.75	0.18	-4.14	3.42106e-05	0.00034287	168	238.2	97.32	277.93	67.67	97.78	75.92	Ubxn2b	NotDE
56.23	-1.54	0.37	-4.14	3.5115e-05	0.000351727	30.51	13.74	9.87	12.58	131.18	24.83	170.9	Dzip1l	NotDE
434.97	-0.47	0.11	-4.14	3.51361e-05	0.000351732	448.91	341.97	320.98	455.45	373.96	429.57	673.98	Polr3f	NotDE
211.63	-0.61	0.15	-4.13	3.63688e-05	0.000363859	203.45	274.45	132.87	159.88	284.17	200.93	225.68	Nutf2	NotDE
5.56	6.65	1.61	4.13	3.63975e-05	0.000363894	0	9.8	11.98	0	15.94	1.23	0	Pyroxd2	Upregulated
40.71	1.28	0.31	4.13	3.6415e-05	0.000363894	29.19	37.93	69.84	16.41	32.32	63.82	35.47	Stat5b	NotDE
789.03	-0.43	0.1	-4.13	3.65271e-05	0.0003648	905.84	868.87	671	838.61	786.21	788.51	664.16	Pola2	NotDE
199.42	-0.77	0.19	-4.13	3.65899e-05	0.000365214	208.26	59.69	120.71	180.77	318.39	222.33	285.75	Peak1	NotDE
23.19	-2.13	0.52	-4.13	3.66244e-05	0.000365344	22.36	16.35	4.28	7.31	63	13.24	35.78	Acer1	Downregulated
122.09	-0.72	0.17	-4.13	3.68528e-05	0.000367407	164.43	83.26	98.59	148.31	100.56	127.33	132.16	Mmgt2	NotDE
251.4	-0.53	0.13	-4.13	3.69375e-05	0.000368037	344.46	275.94	237.53	303.41	133.06	300.72	164.64	Cxxc5	NotDE
216.87	-0.54	0.13	-4.12	3.71711e-05	0.000370147	260.81	169.59	178.42	259.91	241.05	199.1	209.24	Ube2r2	NotDE
317.19	0.47	0.11	4.12	3.76655e-05	0.000374852	278.96	257.4	387.12	283.45	343.57	311.5	358.3	Krcc1	NotDE
21.4	3.06	0.74	4.12	3.77918e-05	0.000375889	1.62	20.06	13.07	2.49	6.36	26.35	79.88	Gm6329	Upregulated
1042.95	-0.43	0.1	-4.12	3.78505e-05	0.000376254	1146.02	1028.39	850.05	992.98	1273.53	1083.4	926.26	Ogdh	NotDE
4.04	-6.72	1.63	-4.12	3.8357e-05	0.000380851	14.61	2.4	0	1.76	3.21	3.45	2.83	Ccdc11	Downregulated
102.02	-0.95	0.23	-4.12	3.83576e-05	0.000380851	74.29	62.75	38.86	78.42	174.91	40.99	243.94	Pus7l	NotDE
191.14	-0.86	0.21	-4.12	3.84851e-05	0.000381894	223.72	191.61	121.54	223.09	149.96	248.19	179.89	Pomgnt1	NotDE
591.47	-0.49	0.12	-4.12	3.86201e-05	0.000382672	544.48	712.7	388.52	619.25	851.58	500.26	523.52	Acat1	NotDE
20.06	-2	0.49	-4.12	3.8588e-05	0.000382672	35.05	26.37	9.04	22.86	11.03	26.68	9.41	Cnpy1	Downregulated
245.68	0.55	0.13	4.12	3.86308e-05	0.000382672	247.04	232.74	364.14	263.94	168.23	209.32	234.38	Zfp688	NotDE
31.94	-6.13	1.49	-4.12	3.86755e-05	0.000382892	9.72	0	0	0	157.34	0	56.49	Mei1	Downregulated
166.25	-0.78	0.19	-4.11	3.87639e-05	0.000383544	213.45	104.44	123.61	138.89	196.47	120.53	266.35	Bard1	NotDE
13.92	-2.96	0.72	-4.11	3.88249e-05	0.000383926	16.87	21.79	2.39	4.53	37.68	10.2	3.99	Ccdc96	Downregulated
1463.83	-0.56	0.14	-4.11	3.89981e-05	0.000385414	1742.85	1723.13	1180.72	1677.96	1520.82	1333.01	1068.32	Cbx5	NotDE
30.9	-1.5	0.36	-4.11	3.90877e-05	0.000386076	43.15	24.85	14.67	100.53	0.76	32.03	0.29	Sp5	NotDE
36.17	6.16	1.5	4.11	3.92352e-05	0.000387309	0	0	7.49	1.02	45.86	88.83	109.97	1700008I05Rik	Upregulated
142.4	-0.7	0.17	-4.11	3.93614e-05	0.00038833	145.98	98.95	89.22	188.4	126.21	141.15	206.86	6720489N17Rik	NotDE
526.62	-0.49	0.12	-4.11	3.9473e-05	0.000389205	621.46	620.23	442.14	609.8	362.7	550.49	479.5	1810030O07Rik	NotDE
12.74	2.32	0.56	4.11	3.97472e-05	0.000391683	6.5	6.77	31.99	2.94	13.42	16.98	10.59	Slc7a11	Upregulated
855.68	0.49	0.12	4.11	3.99395e-05	0.00039335	784.62	653.1	1106.06	1037.53	731.75	900.36	776.34	Pdcd6ip	NotDE
99.14	-0.97	0.24	-4.11	4.00384e-05	0.000394097	138.83	114.88	69.58	100.29	90.78	85.48	94.14	Atxn7l2	NotDE
248.45	0.64	0.16	4.11	4.03569e-05	0.000397002	267.29	245.23	415.1	240.73	206.17	221.1	143.52	Cry2	NotDE
10.61	-2.7	0.66	-4.11	4.03812e-05	0.000397012	20.74	7.4	3.2	10.25	3.03	26.66	2.96	Ntrk3	Downregulated
568.73	-0.58	0.14	-4.1	4.07009e-05	0.000399924	550.08	936.36	369.08	537.43	643.19	491.45	453.51	Nme4	NotDE
33.17	-1.37	0.33	-4.1	4.07838e-05	0.00039994	47.35	17.66	18.11	46.35	11.54	33.36	57.85	Gm15446	NotDE
87.18	-1.01	0.25	-4.1	4.07563e-05	0.00039994	87.62	120.55	42.64	45.1	135.66	52.25	126.42	Iqgap2	NotDE
67.76	1.24	0.3	4.1	4.07963e-05	0.00039994	32.44	39.66	75.72	61.66	96.26	52.38	116.19	Mttp	NotDE
314.46	-0.48	0.12	-4.1	4.07512e-05	0.00039994	339.29	272.21	242.06	359.01	313.58	238.24	436.86	Sppl2a	NotDE
470.83	-0.63	0.15	-4.1	4.15519e-05	0.000407113	640.6	397.58	412.76	421.82	432.04	549.34	441.64	Tonsl	NotDE
404.13	-0.6	0.15	-4.1	4.16372e-05	0.000407714	444.63	450.24	295.67	386.83	386.85	423.72	440.95	Apitd1	NotDE
90.8	-0.92	0.22	-4.1	4.17277e-05	0.000408366	108.3	51.01	55.98	84.01	152.03	63.95	120.33	Apobr	NotDE
76.19	1.02	0.25	4.1	4.17925e-05	0.000408766	57.43	53.01	115.14	79.73	39.83	156.84	31.37	Ttc38	NotDE
12.58	2.19	0.53	4.1	4.19157e-05	0.000409462	5.19	16.78	23.69	0.88	15.87	11.88	13.74	Ccdc85a	Upregulated
107.13	-0.79	0.19	-4.1	4.19357e-05	0.000409462	126.2	22.67	71.43	28.08	174.65	160.04	166.87	Htatip2	NotDE
606.83	-0.8	0.19	-4.1	4.19107e-05	0.000409462	573.38	839.57	331.56	665.09	674.56	575.88	587.76	Mrpl36	NotDE
235.07	-0.55	0.13	-4.09	4.23083e-05	0.000412627	298.04	144.74	201.17	202.12	218.32	241.47	339.64	Nqo2	NotDE
165.16	-0.75	0.18	-4.09	4.22909e-05	0.000412627	156.68	151.5	93.71	154.86	213.25	163.5	222.66	Rad51c	NotDE
326.21	0.5	0.12	4.09	4.23559e-05	0.000412855	284.78	277.4	405.08	302.5	301.84	288.77	423.11	Mad2l1bp	NotDE
342.62	-0.51	0.12	-4.09	4.24738e-05	0.000413532	329.9	270.48	232.18	166.5	529.91	431.81	437.59	Ada	NotDE
74.4	-1.22	0.3	-4.09	4.24667e-05	0.000413532	88.17	52.31	37.05	69.41	117.45	85.17	71.24	Samd1	NotDE
28.61	-1.45	0.35	-4.09	4.26896e-05	0.000415194	58.72	17.42	21.06	14.34	34.71	42.97	11.02	Dnah17	NotDE
99.8	-1.14	0.28	-4.09	4.26933e-05	0.000415194	147.21	51.64	65.33	84.6	126.42	87.17	136.22	Usp42	NotDE
361.03	-0.46	0.11	-4.09	4.31261e-05	0.000419164	422.57	380.14	307.31	318.19	340.42	431.36	327.21	Haus4	NotDE
151.14	-0.7	0.17	-4.09	4.34773e-05	0.000422337	156.98	128.14	95.9	104.48	197.47	136.03	238.99	Cdk2ap1	NotDE
83.53	1.04	0.25	4.09	4.38586e-05	0.000425798	54.23	76.98	110.81	61.62	81.64	85.36	114.06	Abhd3	NotDE
450.25	0.48	0.12	4.09	4.39099e-05	0.000426053	530.07	217.53	738.06	550	240.09	583.91	292.1	Exoc6b	NotDE
126.31	0.83	0.2	4.08	4.41e-05	0.000427655	91.49	128.84	160.48	139.74	57.72	130.5	175.37	P4htm	NotDE
803	-0.48	0.12	-4.08	4.47607e-05	0.000433815	890.03	793.3	640.47	836.12	792.28	840.05	828.77	Trip10	NotDE
590.06	0.62	0.15	4.08	4.48942e-05	0.000434862	469.46	736.99	722.56	305.49	550.78	593.05	752.04	Lpl	NotDE
8.22	3.99	0.98	4.08	4.50191e-05	0.000435577	0.98	1.09	15.69	3.37	7.24	17.79	11.36	Nr2e3	Upregulated
77.51	0.97	0.24	4.08	4.49959e-05	0.000435577	71.07	41.63	138.55	110.38	48.52	77.01	55.4	Pde4d	NotDE
644.75	-0.52	0.13	-4.08	4.50996e-05	0.000436107	623.79	758.06	433.77	457.35	1024.21	577.81	638.25	Odc1	NotDE
241.72	0.57	0.14	4.08	4.51658e-05	0.0004365	193.94	334.96	286.88	337.74	162.44	205.37	170.69	Yipf2	NotDE
37.56	1.31	0.32	4.08	4.53716e-05	0.000438241	37.27	10.47	91.68	46.86	27.41	34.11	15.11	Rbks	NotDE
65.28	-1	0.24	-4.08	4.55522e-05	0.000439736	87.92	69.76	43.69	24.02	60.36	87.92	83.27	Oas1f	NotDE
73.69	1.01	0.25	4.08	4.56036e-05	0.000439983	36.96	69.09	73.03	17.42	155.48	52.27	111.56	Trpv2	NotDE
7.43	-6.32	1.55	-4.08	4.57285e-05	0.00044053	11.04	1.09	0	0	34.02	0	5.86	C3	Downregulated
73.08	-0.97	0.24	-4.08	4.57378e-05	0.00044053	102.87	61.9	51.18	117.18	56.64	61.2	60.62	Oscp1	NotDE
20.97	-3.76	0.92	-4.08	4.57055e-05	0.00044053	14.26	56.68	0.8	3.23	52.86	15.36	3.62	Pitx2	Downregulated
137.13	0.76	0.19	4.07	4.6075e-05	0.000443527	101.21	106.81	168.96	131.71	141.19	152.1	157.94	Plekha5	NotDE
93.19	1.03	0.25	4.07	4.70167e-05	0.000452337	50.59	96.98	101.35	57.37	204.65	50.3	91.12	Proser2	NotDE
278.82	0.61	0.15	4.07	4.71764e-05	0.000453617	296.08	425.68	451.62	289.65	65.27	353.61	69.8	Rtkn	NotDE
31.05	1.52	0.37	4.07	4.75276e-05	0.000456737	15.92	29.65	45.28	13.77	43.98	21.23	47.53	Homez	NotDE
481.84	-0.46	0.11	-4.07	4.77087e-05	0.000458188	597.45	382.8	434.19	458.37	342.63	631.21	526.25	Naa16	NotDE
382.35	-0.5	0.12	-4.07	4.77324e-05	0.000458188	431.02	316.29	303.64	473.98	346.52	293.31	511.68	Stard4	NotDE
482.54	-0.51	0.13	-4.07	4.77985e-05	0.000458307	575.51	391.46	404.16	582.62	416.53	539.19	468.33	Brd7	NotDE
480.02	0.43	0.1	4.07	4.77849e-05	0.000458307	356.77	558.43	480.02	488.66	589.05	442.53	444.67	Coq9	NotDE
72.17	-0.94	0.23	-4.07	4.7958e-05	0.000459062	91.49	57.53	46.64	65.81	65.52	81.55	96.65	1810014B01Rik	NotDE
40.43	1.24	0.31	4.07	4.79326e-05	0.000459062	27.55	66.69	64.24	35.22	49.71	7.24	32.37	Baiap2l1	NotDE
146.3	0.66	0.16	4.07	4.79108e-05	0.000459062	98.93	153.9	155.27	102.53	207.66	150.45	155.36	Pdpr	NotDE
289.59	0.66	0.16	4.06	4.80838e-05	0.000460007	281.33	229.03	443.3	351.91	174.59	317.71	229.26	Wdfy3	NotDE
37.18	-1.6	0.39	-4.06	4.82551e-05	0.000461387	37.31	60.38	11.99	36.44	30.3	35.46	48.39	Igll1	NotDE
140.44	0.8	0.2	4.06	4.86294e-05	0.000464705	56.77	57.56	99.55	65.85	179.81	152.07	371.47	Cyct	NotDE
257.26	-0.53	0.13	-4.06	4.86695e-05	0.000464827	338.31	164.55	232.3	240.96	221.8	275.68	327.2	Wdr31	NotDE
151.22	0.68	0.17	4.06	4.90277e-05	0.000467725	134.3	271.6	212.64	123.49	106.37	95.16	114.97	Slc19a2	NotDE
38.6	1.33	0.33	4.06	4.90107e-05	0.000467725	20.42	22.21	51.39	5.13	67.67	39.04	64.3	Slc35e4	NotDE
190.55	0.76	0.19	4.06	4.94041e-05	0.000471052	218.64	143.27	369.79	146.96	103.89	271.46	79.81	Rap1gap	NotDE
16.32	-6.13	1.51	-4.06	4.94419e-05	0.000471149	9.72	0	0	3.23	89.47	0	11.81	Gbp2	Downregulated
606.72	-0.41	0.1	-4.06	4.97334e-05	0.000473662	752.51	698.8	566.95	693.36	512.69	594.48	428.24	Npepps	NotDE
42.46	-2.31	0.57	-4.06	4.9818e-05	0.000474203	15.88	16.35	3.2	3.94	143.84	10.99	102.99	Fhl2	Downregulated
145.13	-0.75	0.18	-4.06	4.98766e-05	0.000474496	180.65	152.14	106.82	183.67	99.05	153.34	140.28	Tmem219	NotDE
381.18	0.44	0.11	4.05	5.03812e-05	0.000479029	366.52	209.25	497.6	466.67	283.45	367.6	477.14	Arid4b	NotDE
19.13	-3.09	0.76	-4.05	5.04375e-05	0.000479297	15.25	3.7	1.86	3.66	20.17	5.97	83.27	A430089I19Rik	Downregulated
12.61	2.27	0.56	4.05	5.06473e-05	0.000481022	4.86	4.58	23.19	8.79	18.84	10.99	17.01	Prr15l	Upregulated
348.05	-0.73	0.18	-4.05	5.07125e-05	0.000481374	273.42	326.76	161.86	307.97	449.24	459.1	458.03	Trim32	NotDE
314.31	-0.55	0.14	-4.05	5.07716e-05	0.000481666	374.32	145.16	256.13	375.02	211.76	349.62	488.16	Tmem29	NotDE
809.47	-0.42	0.1	-4.05	5.10328e-05	0.000483875	897.46	719.74	670.77	767.4	921.21	737.61	952.12	Srpk1	NotDE
22.2	1.54	0.38	4.05	5.10677e-05	0.000483937	14.92	11.99	42.4	51.79	7.12	19.02	8.19	Ppil6	NotDE
72.21	-1.41	0.35	-4.05	5.1445e-05	0.000487241	34.08	100.28	11.75	18.89	201.44	30.98	108.03	Dpysl2	NotDE
87.91	0.91	0.23	4.05	5.16659e-05	0.000489062	89.87	81.5	168.37	100.12	33.83	106.73	34.92	C330046G13Rik	NotDE
164.91	0.7	0.17	4.05	5.20262e-05	0.000491926	99.53	208.61	160.1	28.99	159.98	265.26	231.9	H2-Ab1	NotDE
131.47	0.89	0.22	4.05	5.20051e-05	0.000491926	122.25	103.98	225.95	167.9	78.01	136.38	85.79	Zbtb49	NotDE
28.31	1.53	0.38	4.04	5.24178e-05	0.000495354	11.69	37.05	33.3	7.02	61.94	15.27	31.92	Tmem130	NotDE
603.27	-0.57	0.14	-4.04	5.26265e-05	0.00049705	538.37	811.13	360.26	506.3	767.41	614.44	624.97	Pdxk	NotDE
84.49	0.9	0.22	4.04	5.27127e-05	0.000497589	56.45	37.47	104.43	113.38	57.34	93.75	128.59	Zfp354c	NotDE
14.87	2.05	0.51	4.04	5.32288e-05	0.000502183	6.5	7.19	26.14	1.61	21.05	2.25	39.39	Osbpl6	Upregulated
178.8	-0.91	0.23	-4.04	5.38318e-05	0.000507591	168.01	123.98	87.71	124.01	279.32	320.11	148.47	Zmiz1	NotDE
12.1	-2.93	0.72	-4.04	5.4328e-05	0.000511986	16.21	13.29	2.13	7.17	19.72	12.74	13.4	Inhbb	Downregulated
39.3	1.33	0.33	4.04	5.43674e-05	0.000512074	21.1	31.83	53.23	29.7	63.5	38.91	36.82	Ptp4a1	NotDE
159.79	0.84	0.21	4.04	5.44156e-05	0.000512246	140.03	110.06	249.46	243.45	77.77	191.05	106.73	Lysmd4	NotDE
170.26	0.89	0.22	4.04	5.44895e-05	0.000512658	125.49	104.41	231.3	158.56	250.01	123.31	198.74	Notch1	NotDE
578.53	0.52	0.13	4.03	5.47224e-05	0.000514565	484.48	526.12	697.39	467.77	769.9	658.8	445.25	Reep5	NotDE
364.8	0.59	0.15	4.03	5.52757e-05	0.000519482	332.88	188.95	499.89	392.98	433.3	365.64	339.96	Map3k4	NotDE
236.36	-0.83	0.2	-4.03	5.53454e-05	0.000519564	302.2	201.23	168.97	297.12	266.43	211.71	206.84	Ppp1r16a	NotDE
90.89	0.93	0.23	4.03	5.5332e-05	0.000519564	79.11	70.4	148.75	55.16	172.15	60.93	49.76	Txnrd2	NotDE
118.13	0.94	0.23	4.03	5.56179e-05	0.000521835	31.12	37.05	59.13	45.21	113.04	142.71	398.63	Gtsf1	NotDE
205.47	0.62	0.15	4.03	5.65426e-05	0.000530219	238.16	167.4	364.92	214.18	180.19	188.66	84.8	Etnk1	NotDE
372.33	0.46	0.11	4.03	5.66223e-05	0.000530674	334.68	323.64	461.43	394.17	329.99	358.03	404.37	Terf2ip	NotDE
66.39	-1.32	0.33	-4.03	5.67898e-05	0.000531952	95.09	64.48	36.83	45.68	95.57	59.51	67.59	Dapk1	NotDE
18.13	-3.04	0.76	-4.02	5.70736e-05	0.000534317	15.26	4.79	2.38	0.59	75.68	11.2	17.01	Adcyap1r1	Downregulated
43.52	-1.16	0.29	-4.02	5.72181e-05	0.000535376	56.44	18.54	25.03	51.91	6.24	102.03	44.45	Serpinb1b	NotDE
34.99	-1.75	0.44	-4.02	5.74023e-05	0.000536804	30.18	37.23	8.28	4.39	85.93	7.72	71.21	Gata1	NotDE
65.05	-0.98	0.24	-4.02	5.75234e-05	0.000537642	83.03	49.46	42.08	40.69	76.81	76.49	86.8	Tnfrsf22	NotDE
21.27	1.67	0.41	4.02	5.76558e-05	0.000538585	16.87	3.49	52.81	7.91	37.43	14.11	16.29	Plekhg6	NotDE
238.34	0.5	0.13	4.02	5.81198e-05	0.000542587	202.76	211	287.82	210.95	180.38	274.37	301.1	Gin1	NotDE
34.28	-2.23	0.55	-4.02	5.8148e-05	0.000542587	19.75	15.48	4	0.88	137.42	28.09	34.32	Vash1	Downregulated
745.16	0.58	0.14	4.02	5.86669e-05	0.00054713	653.12	706.71	974.92	727.23	813.22	695.07	645.88	Pald1	NotDE
443.93	-0.5	0.12	-4.02	5.88202e-05	0.00054826	587.05	357.47	414.91	689.57	147.55	635.73	275.21	Grsf1	NotDE
31.17	-1.4	0.35	-4.02	5.89066e-05	0.000548765	47.7	13.29	18.36	30.45	16.63	49.63	42.13	Gm525	NotDE
15.68	-3.84	0.96	-4.02	5.91376e-05	0.000550616	14.92	13.32	0.8	6.58	30.11	5.12	38.89	Slc30a4	Downregulated
248.96	0.65	0.16	4.02	5.92106e-05	0.000550995	172.23	227.97	267.83	194.89	213.84	209.71	456.27	Zfp707	NotDE
107.92	-2.87	0.72	-4.02	5.92929e-05	0.00055146	12.97	12.65	1.6	6.01	427.45	157.38	137.35	Nxf7	Downregulated
24.27	1.44	0.36	4.01	5.94758e-05	0.000552565	15.89	20.91	42.89	10.25	29.74	37.83	12.39	Coro2b	NotDE
80.88	1.14	0.28	4.01	5.94765e-05	0.000552565	50.6	145.37	111.09	54.62	91.25	59.54	53.68	Sun2	NotDE
30.15	1.46	0.36	4.01	5.95704e-05	0.000553135	20.12	28.55	55.64	7.91	57.54	24.08	17.24	Dbndd1	NotDE
678.22	0.48	0.12	4.01	5.96088e-05	0.000553191	635.05	1013.53	886.12	800.58	436.54	489.54	486.2	2810474O19Rik	NotDE
228.23	0.55	0.14	4.01	6.00063e-05	0.000556576	188.15	136	273.29	194.12	353.1	236.02	216.97	Ssbp3	NotDE
300.36	-0.57	0.14	-4.01	6.01528e-05	0.000557632	394.81	268.27	267.2	423.71	103.63	419.5	225.42	2410137M14Rik	NotDE
202.76	0.59	0.15	4.01	6.01972e-05	0.00055774	180.02	226.48	269.37	222.54	161.29	185.66	173.93	Nicn1	NotDE
6.86	6.26	1.56	4.01	6.04634e-05	0.000559902	0	1.3	9.06	9.64	6.42	9.93	11.67	Tnfrsf13b	Upregulated
145.75	0.67	0.17	4.01	6.06139e-05	0.000560991	136.55	101.37	215.25	117.04	142.02	138.86	169.18	Chuk	NotDE
75.13	1.37	0.34	4.01	6.0982e-05	0.000564092	44.78	81.16	114.87	31.2	182.42	46.63	24.84	Arhgef16	NotDE
225.66	0.59	0.15	4.01	6.10519e-05	0.000564432	189.47	280.61	283.96	258.36	199.48	202.6	165.16	Mcoln1	NotDE
111.36	-0.88	0.22	-4.01	6.1915e-05	0.000572101	82.38	100.07	42.94	102.41	119.64	78.08	254.03	Plod2	NotDE
17.43	-3.28	0.82	-4	6.24186e-05	0.000576442	13.96	4.58	1.59	0	33.59	4.95	63.35	Cmpk2	Downregulated
53.02	-4.3	1.08	-4	6.30137e-05	0.000581623	13.97	1.09	0.54	5.7	106.21	0.44	243.17	Prkch	Downregulated
323.12	0.5	0.13	4	6.3284e-05	0.000583802	320.78	259.85	455.7	447.42	142.33	338.57	297.21	Mterfd3	NotDE
113.99	0.82	0.21	4	6.33579e-05	0.000584167	66.79	109.87	116.46	229.24	65.85	102.71	106.99	Fkbp14	NotDE
5.46	6.4	1.6	4	6.34502e-05	0.000584702	0	7.19	10.11	0	16.32	0.92	3.7	Kcng1	Upregulated
140.78	-0.68	0.17	-4	6.41446e-05	0.000590582	252.37	152.57	155.37	139.16	48.64	156.86	80.51	Clmp	NotDE
8.38	6.28	1.57	4	6.41576e-05	0.000590582	0	5.46	8.81	10.83	9.33	14.52	9.68	Icam2	Upregulated
8.62	2.49	0.62	4	6.43709e-05	0.000592226	3.89	8.71	21.59	9.5	3.15	3.18	10.35	Zbtb4	Upregulated
856.58	-0.51	0.13	-4	6.46396e-05	0.000594377	934.93	712.4	657.9	858.97	895.2	831.37	1105.32	Dnajc10	NotDE
39.15	-1.33	0.33	-3.99	6.48155e-05	0.000595673	68.42	13.96	26.91	47.72	26.84	43.18	47.02	Gm17296	NotDE
172.29	-0.59	0.15	-3.99	6.4935e-05	0.00059645	197.49	189.64	131.27	157.98	200.79	144.38	184.48	Xrcc6bp1	NotDE
443.18	0.53	0.13	3.99	6.54989e-05	0.000600982	363.59	490.99	523.54	343.18	754.19	284.42	342.38	Lrrc41	NotDE
220.53	0.65	0.16	3.99	6.54697e-05	0.000600982	221.77	118.82	346.58	320.07	176.92	190.72	168.84	Tanc1	NotDE
22.35	-4.34	1.09	-3.99	6.58116e-05	0.000603526	14.28	0	0.54	2.92	29.86	2.25	106.61	Gm4981	Downregulated
482.44	-0.41	0.1	-3.99	6.61646e-05	0.000606437	530.69	483.91	399.58	487.98	447.28	513.07	514.56	Toe1	NotDE
21.96	1.77	0.44	3.99	6.67187e-05	0.000610938	13.94	13.29	46.45	13.18	28.04	9.32	29.49	Art5	NotDE
204.28	-0.67	0.17	-3.99	6.67273e-05	0.000610938	223.14	154.11	137.29	161.54	157.37	232.59	363.93	Nkiras1	NotDE
9.72	2.26	0.57	3.99	6.70631e-05	0.000613683	4.87	2.4	23.17	19.02	1.58	9.36	7.68	Hoxa3	Upregulated
433.54	-0.44	0.11	-3.98	6.81612e-05	0.000623397	532.6	323.27	389.43	478.54	321.97	455.06	533.92	Zfp322a	NotDE
68.36	1.05	0.26	3.98	6.84088e-05	0.000624991	36.31	190.95	74.09	24.29	19.02	78.8	55.07	Cd200	NotDE
77.93	-1.11	0.28	-3.98	6.83789e-05	0.000624991	83.68	71.03	37.35	24.73	183.39	66.24	79.06	Nkain1	NotDE
418.98	0.47	0.12	3.98	6.84589e-05	0.000625114	380.17	185.27	525.4	490.32	436.56	464.32	450.79	Kdm6a	NotDE
4.37	6.52	1.64	3.98	6.88419e-05	0.000627939	0	1.3	10.92	1.02	14.24	0.75	2.38	Artn	Upregulated
450.64	-0.42	0.1	-3.98	6.88145e-05	0.000627939	502.4	490.01	376.73	547.44	293.91	447.4	496.57	Slc30a6	NotDE
22.69	1.48	0.37	3.98	6.90171e-05	0.0006292	14.59	1.09	40.24	10.83	36.68	20.35	35.04	Unc5cl	NotDE
26.28	1.62	0.41	3.98	6.91744e-05	0.000630296	13.61	31.16	41.32	2.64	53.82	23.2	18.18	Epdr1	NotDE
93.86	0.79	0.2	3.98	6.94841e-05	0.00063278	94.1	53.19	161.49	82.51	76.93	106.34	82.45	Zdhhc24	NotDE
82.61	-1.04	0.26	-3.98	6.95503e-05	0.000633045	135.24	109.42	64.29	81.38	14.24	170.14	3.55	Casq2	NotDE
106.9	-0.95	0.24	-3.98	6.96752e-05	0.000633843	124.2	165.86	63.41	121.06	116.57	99.13	58.05	Dak	NotDE
19.56	1.78	0.45	3.98	6.99199e-05	0.00063573	8.11	13.5	27.7	3.66	65.64	11.13	7.16	Fstl3	NotDE
24.18	-4.3	1.08	-3.98	7.00494e-05	0.000636568	13.95	0	0.54	5.13	85.05	21.72	42.85	Ptgds	Downregulated
462.81	-0.58	0.15	-3.98	7.03155e-05	0.000638307	460.54	441.82	308.23	477.57	601.64	431.52	518.36	Pnp	NotDE
601.62	-0.42	0.11	-3.98	7.03156e-05	0.000638307	599.74	906.19	449.43	510.14	660.79	529.62	555.41	Tex10	NotDE
24.61	1.74	0.44	3.97	7.05207e-05	0.000639828	15.87	14.6	52.29	16.68	19.15	16.46	37.27	Zc2hc1c	NotDE
433.22	0.45	0.11	3.97	7.1106e-05	0.000644795	388.62	636.9	532.86	548.52	307.4	363.6	254.63	Atp1b1	NotDE
780.02	-0.53	0.13	-3.97	7.12982e-05	0.000646194	836.39	1220.81	578.65	712.94	619.94	926	565.43	Aldh16a1	NotDE
577.58	-0.51	0.13	-3.97	7.16408e-05	0.000648639	575.34	588.66	403.28	500.61	665.21	615.52	694.44	Sgsm3	NotDE
9.16	6.08	1.53	3.97	7.1644e-05	0.000648639	0	2.4	7.99	2.19	24.44	13.15	13.91	Zmat1	Upregulated
308.64	0.61	0.15	3.97	7.17714e-05	0.000649447	181.57	484.95	274.94	187.34	549.27	249.5	232.89	Ext2	NotDE
482.59	-0.5	0.12	-3.97	7.19412e-05	0.000650638	533.27	522.85	375.65	417.56	473.93	363.58	691.27	Cand1	NotDE
195.65	0.75	0.19	3.97	7.21063e-05	0.000651786	166.72	157.79	280.23	153.42	214.11	209.69	187.62	Ccdc134	NotDE
362.76	-0.5	0.13	-3.97	7.22331e-05	0.000652586	417.43	299.06	291.01	387.54	363.61	415.29	365.35	Dxo	NotDE
13.06	-2.28	0.58	-3.97	7.2756e-05	0.000656962	21.1	6.1	4.52	4.84	6.3	17.65	30.93	Hopx	Downregulated
22.83	1.65	0.42	3.97	7.28932e-05	0.000657504	18.15	32.71	56.5	28.57	7.06	9.36	7.45	Bahcc1	NotDE
791.84	-0.4	0.1	-3.97	7.28683e-05	0.000657504	965	772.53	731.54	732.09	880.95	596.75	864.03	Ctnnal1	NotDE
98.4	-1.43	0.36	-3.96	7.34492e-05	0.000662169	30.18	13.5	10.41	4.7	122.3	161.96	345.75	Cd34	NotDE
164.65	-0.89	0.23	-3.96	7.37087e-05	0.000664158	188.83	203.3	99.23	195.23	126.01	126.62	213.37	Lpcat1	NotDE
226.59	-0.58	0.15	-3.96	7.4144e-05	0.000667726	280.16	211.43	185.98	196.87	215.4	193.69	302.57	Pak1	NotDE
137.37	0.64	0.16	3.96	7.46734e-05	0.00067214	105.06	80.44	163.51	155.32	112.16	155.28	189.81	Gpx8	NotDE
479.83	-0.56	0.14	-3.96	7.51975e-05	0.0006765	547.09	522.87	371.08	682.11	290.45	603.58	341.61	Fibp	NotDE
34.22	-1.26	0.32	-3.96	7.52557e-05	0.000676666	61.01	15.48	24.54	67.11	17.2	22.29	31.94	Csf3r	NotDE
307.79	0.49	0.12	3.96	7.61576e-05	0.000684415	253.92	270.27	354.51	429.97	231.15	268.61	346.1	Tmem87b	NotDE
376.29	-0.44	0.11	-3.95	7.83806e-05	0.000704021	408.35	371.58	301.7	283.35	408.82	399.73	460.45	Nmral1	NotDE
497.94	0.47	0.12	3.95	7.85133e-05	0.000704842	429.38	223.15	592.6	720.64	367.93	624.07	527.82	Plekhb2	NotDE
44.42	-1.19	0.3	-3.95	7.89201e-05	0.000708121	72.67	16.57	31.95	18.73	57.89	54.83	58.27	Pdzd2	NotDE
916.93	0.45	0.11	3.95	7.97228e-05	0.000714947	763.21	689.77	1048	742.88	1283.23	894.82	996.6	Carhsp1	NotDE
260.78	0.52	0.13	3.94	8.05863e-05	0.000722311	209.61	217.1	299.8	183.91	335.69	346.06	233.28	2010107G23Rik	NotDE
82.42	-1.04	0.26	-3.94	8.11732e-05	0.000727189	63.25	63.2	29.85	24.88	254.59	59.08	82.07	Rab3il1	NotDE
210.77	0.54	0.14	3.94	8.13014e-05	0.000727955	215.02	120.58	312.18	207.56	197.33	244.22	178.47	Uaca	NotDE
320.71	0.46	0.12	3.94	8.14797e-05	0.000729168	253.96	446.59	349.79	277.88	384.09	276.83	255.85	Rala	NotDE
18.6	1.91	0.49	3.94	8.15828e-05	0.000729708	8.45	36.84	31.69	9.38	23.5	15.17	5.14	Wnt6	NotDE
26.38	1.4	0.35	3.94	8.17017e-05	0.000730388	14.59	5.01	37.84	33.65	18.96	18.98	55.6	Jak2	NotDE
727.27	-0.42	0.11	-3.94	8.29734e-05	0.000741368	893.58	722.67	670.62	614.14	632.13	784.33	773.42	Cdc6	NotDE
24.79	-1.73	0.44	-3.93	8.34599e-05	0.000745324	27.57	4.37	7.74	13.18	33.89	17.04	69.72	Eno4	NotDE
90.02	0.95	0.24	3.93	8.3517e-05	0.000745444	61.03	72.16	116.72	93.08	79.71	67.86	139.59	Klhl8	NotDE
496.72	-0.42	0.11	-3.93	8.3654e-05	0.000746276	555	575.06	413.31	485.63	429.69	548.3	470.04	Klhdc4	NotDE
39.38	-5.87	1.49	-3.93	8.49188e-05	0.000757163	8.12	2.4	0	6.44	72.64	2.46	183.56	Tdpoz4	Downregulated
1059.62	-0.45	0.12	-3.93	8.53869e-05	0.000760939	1232.44	1166.7	902.14	1336.32	735.46	1116.15	928.11	Ipo11	NotDE
9.09	2.85	0.73	3.93	8.56037e-05	0.000762472	3.88	1.3	27.74	4.7	9.33	4.1	12.61	Padi6	Upregulated
36.21	1.45	0.37	3.93	8.591e-05	0.000764801	17.81	20.91	48.97	41.14	72.27	15.4	36.96	Dnah10	NotDE
132.64	-0.78	0.2	-3.93	8.62934e-05	0.000767646	196.6	180.27	113.77	142.08	98.17	114.6	83.02	Cask	NotDE
71.68	1.01	0.26	3.93	8.63197e-05	0.000767646	67.11	41.21	133.78	92.08	39.83	85.3	42.46	Tmem82	NotDE
60.33	-1.4	0.36	-3.93	8.65597e-05	0.000768979	59.32	95.64	21.61	44.38	70.39	42.35	88.62	Mospd3	NotDE
113.62	-0.79	0.2	-3.93	8.6546e-05	0.000768979	156.94	106.57	89.55	128.77	65.72	180.37	67.42	Ubxn11	NotDE
51.24	-4.19	1.07	-3.92	8.67326e-05	0.000769852	12.98	2.4	0.54	8.78	65.15	3.48	265.38	Gm4858	Downregulated
14.12	1.91	0.49	3.92	8.67483e-05	0.000769852	8.75	7.19	32.77	0	34.84	7.14	8.12	Plscr2	NotDE
438.05	0.48	0.12	3.92	8.68679e-05	0.000770512	352.51	525.09	491.89	599.26	324.36	381.14	392.14	Chmp1b	NotDE
741.2	0.6	0.15	3.92	8.73954e-05	0.000774787	613.33	1047.51	933.84	900.73	402.17	847.42	443.4	Hspb8	NotDE
204.45	0.55	0.14	3.92	8.81316e-05	0.000780908	195.29	167.62	283.91	174.41	100.05	419.22	90.67	Scrn1	NotDE
335.45	0.53	0.13	3.92	8.8362e-05	0.000782543	321.12	259	465.6	286.48	281.14	238.77	496.05	Steap1	NotDE
711.49	-0.46	0.12	-3.92	8.85255e-05	0.000783584	729.14	701.71	531.62	669.88	737.81	681.92	928.39	BC055324	NotDE
193.85	0.59	0.15	3.92	8.93829e-05	0.000790763	198.49	159.79	297.3	296.13	76.99	229.59	98.66	Fam13c	NotDE
458.23	0.4	0.1	3.92	8.96669e-05	0.000792864	418.43	416.07	550.42	519.53	355.92	397.25	549.99	Arl15	NotDE
351.53	-0.63	0.16	-3.91	9.08159e-05	0.000802607	407.72	335.02	261.4	276.07	451.8	374.34	354.39	Plod3	NotDE
147.75	-0.96	0.24	-3.91	9.1122e-05	0.000804895	246.84	103.32	125.81	107.93	172.33	113.06	164.95	Miip	NotDE
78.71	0.9	0.23	3.91	9.13101e-05	0.000805722	62.9	64.33	116.41	113.28	37.8	101.86	54.38	Mpst	NotDE
595.43	0.4	0.1	3.91	9.12645e-05	0.000805722	555.28	774.02	732.95	656.89	403.34	523.85	521.69	Usp33	NotDE
76.67	0.93	0.24	3.91	9.20247e-05	0.000811607	50.93	55.77	96.67	76.95	70.55	71.96	113.84	Rb1cc1	NotDE
912.7	-0.5	0.13	-3.91	9.22889e-05	0.000813516	1252.54	679.14	885.02	1206.07	629.48	878.74	857.9	Pola1	NotDE
423.34	-0.51	0.13	-3.91	9.27501e-05	0.00081716	395.78	577.48	276.51	396.23	591.35	334.59	391.43	Rnf44	NotDE
110.6	-0.91	0.23	-3.91	9.32011e-05	0.000820709	70.08	150.17	35.73	193.24	95.2	74.96	154.79	Ldhc	NotDE
21.79	-1.63	0.42	-3.91	9.35327e-05	0.000823204	33.4	7.86	10.4	20.79	17.84	30.01	32.21	Ttc18	NotDE
10.45	5.97	1.53	3.91	9.35916e-05	0.000823297	0	18.08	7.46	7.6	23.5	2.25	14.27	Lgr6	Upregulated
17.81	1.61	0.41	3.91	9.37454e-05	0.000824225	15.91	10.89	47.72	10.83	0.82	38.48	0	Tenm1	NotDE
28.02	-1.48	0.38	-3.91	9.40296e-05	0.000825872	36.97	25.7	12.8	24.29	32.44	25.24	38.67	Exosc6	NotDE
589.69	0.47	0.12	3.91	9.40011e-05	0.000825872	549.84	679.62	765.51	592.36	400.01	600.54	539.97	Mtif2	NotDE
7.7	-4.52	1.16	-3.9	9.4697e-05	0.000831305	16.54	2.18	0.8	0	9.57	4.27	20.56	Fcgr2b	Downregulated
27.15	1.39	0.36	3.9	9.58375e-05	0.000840884	16.22	18.08	41.84	10.53	34.47	48.22	20.72	Micall1	NotDE
30.02	1.46	0.37	3.9	9.60666e-05	0.00084246	12.66	56.68	34.37	26.78	8.63	66.63	4.42	Adamtsl5	NotDE
545.71	0.45	0.12	3.9	9.63438e-05	0.000844457	511.11	713.77	699.53	506.31	557.41	462.32	369.52	Hsdl1	NotDE
929.11	-0.55	0.14	-3.9	9.72543e-05	0.000852	935.71	1135.65	642.97	824.2	1011.79	949.14	1004.33	Cul1	NotDE
26.49	-1.46	0.37	-3.9	9.75562e-05	0.000854205	36.64	38.6	13.06	25.59	21.8	22.7	27.07	Hmga1	NotDE
87.29	0.93	0.24	3.9	9.76738e-05	0.000854796	56.71	92	106.35	36.15	170.99	90.56	58.29	Rffl	NotDE
296.38	-0.47	0.12	-3.89	9.83002e-05	0.000859837	390.48	203.84	279.7	308.79	167.86	389.93	334.07	Tube1	NotDE
25.97	-1.83	0.47	-3.89	9.85609e-05	0.000861233	28.19	34.23	7.47	48.3	25.71	30.92	6.96	Gng7	NotDE
193.78	0.69	0.18	3.89	9.85604e-05	0.000861233	166.72	209.27	267.58	193.35	192.05	211.53	115.91	Klc1	NotDE
273.02	-0.49	0.13	-3.89	9.96428e-05	0.000870241	284.51	258.31	202.63	370.26	87.96	321.15	386.33	Zfp820	NotDE
43.18	1.31	0.34	3.89	0.000100207	0.000874688	20.46	21.36	50.1	42.47	42.71	28.2	96.98	Galnt4	NotDE
332.39	0.45	0.12	3.89	0.000100255	0.000874688	411.27	282.92	563.36	342.39	246.94	321.65	158.2	Ptrf	NotDE
21.24	1.66	0.43	3.89	0.000100336	0.000874721	10.37	46.88	32.5	19.6	15.38	15.27	8.69	Cyp46a1	NotDE
304.08	-0.49	0.13	-3.89	0.000100361	0.000874721	385.97	232.13	272.02	319.41	202.37	350.2	366.49	Paxip1	NotDE
242.25	0.62	0.16	3.89	0.000100817	0.000878247	227.16	196.44	346.09	270.83	251.95	247.32	155.96	Acap2	NotDE
421.67	-0.42	0.11	-3.89	0.000100898	0.000878503	450.79	379.87	336.52	586.17	382.62	453.66	362.08	Lcmt2	NotDE
8.05	6.03	1.55	3.89	0.000101333	0.000880943	0	2.4	7.47	0	22.75	0	23.75	Il1r1	Upregulated
865.44	-0.45	0.12	-3.89	0.000101332	0.000880943	990.55	1020.56	724.05	873.55	849.62	822.01	777.78	Rqcd1	NotDE
388.9	0.43	0.11	3.89	0.000101294	0.000880943	318.85	499.97	428.93	417.09	415.88	337.15	304.46	Ttc13	NotDE
29.05	-4.22	1.08	-3.89	0.000101407	0.000881139	13.28	4.37	0.8	8.78	115.24	0.75	60.14	Rgcc	Downregulated
62.16	1.24	0.32	3.89	0.000101846	0.000884502	27.24	65.84	62.45	28.24	117.56	65.63	68.19	Hip1r	NotDE
360.07	-0.57	0.15	-3.89	0.000102271	0.000887739	324.66	279.46	219.32	372.95	464.01	393.96	466.12	Fundc2	NotDE
46.81	1.05	0.27	3.88	0.000102682	0.000890848	37.31	29.01	76.71	30.88	63.76	38.73	51.25	Gm15545	NotDE
11.68	-5.93	1.53	-3.88	0.000102829	0.000891669	8.43	0	0	0	44.35	3.79	25.22	Dlg4	Downregulated
197.08	-0.62	0.16	-3.88	0.000102991	0.00089262	249.76	207.54	160.65	254.3	119.13	190.49	197.68	4930422G04Rik	NotDE
185.43	-0.71	0.18	-3.88	0.000103137	0.000893211	266.67	189.61	160.76	204.76	85.93	194.23	196.07	1810032O08Rik	NotDE
322.94	0.44	0.11	3.88	0.000103164	0.000893211	339.29	225.78	461.14	334.09	218.75	304.5	377.04	Mbtd1	NotDE
446.25	0.61	0.16	3.88	0.000103254	0.000893537	390.23	315.3	600.16	449.44	363.04	514.97	490.62	Polb	NotDE
11.62	-2.2	0.57	-3.88	0.000103599	0.000896075	22.7	23.97	4.8	8.64	0.76	17.08	3.41	Nkx6-2	Downregulated
22.55	1.45	0.37	3.88	0.000103729	0.000896744	14.25	16.78	39.39	25.45	16.45	14.79	30.76	Akap5	NotDE
103.93	1.06	0.27	3.88	0.000103905	0.000897084	62.59	107.93	130.02	52.9	190.09	82.47	101.5	Grb7	NotDE
28.67	-1.88	0.48	-3.88	0.000103849	0.000897084	29.2	7.4	7.47	17.74	40.95	55.81	42.13	Oas1d	NotDE
105.93	-0.89	0.23	-3.88	0.000103927	0.000897084	128.84	134.51	68.5	101.12	120.54	103.42	84.57	Zbtb3	NotDE
25	-5.32	1.37	-3.88	0.00010423	0.000899244	14.6	0	0.27	8.48	21.99	1.06	128.59	AU019990	Downregulated
32.67	1.52	0.39	3.88	0.000104392	0.00090019	18.8	62.99	53.32	21.84	22.05	36.04	13.62	Lzts2	NotDE
11.08	2.09	0.54	3.88	0.000104777	0.000903053	5.85	5.67	24.27	6.29	15.75	7.24	12.53	Fam159a	Upregulated
23.83	-1.8	0.46	-3.88	0.000104864	0.000903343	26.94	18.75	7.46	11.87	28.47	35.38	37.95	Sec22c	NotDE
631.25	-0.86	0.22	-3.88	0.000105235	0.000906088	572.11	805.42	315.78	741.36	814.64	554.61	614.83	Manf	NotDE
85.81	-0.95	0.25	-3.88	0.000105837	0.000910809	97.94	73.22	49.83	108.6	104.57	78.06	88.48	Trpt1	NotDE
180.48	0.61	0.16	3.88	0.000106584	0.000915846	161.52	122.76	246.01	242.3	140.38	205.95	144.41	Cep135	NotDE
188.09	0.74	0.19	3.88	0.000106542	0.000915846	99.56	257.22	164.7	75.26	449.61	124.09	146.17	Eps8l2	NotDE
40.99	1.4	0.36	3.88	0.000106512	0.000915846	14.61	21.79	38.11	23.71	112.99	14.79	60.96	Mesp2	NotDE
197.14	-0.58	0.15	-3.87	0.000106939	0.000918434	206	161.76	135.63	183.42	225.48	189.84	277.82	Hddc3	NotDE
1110.3	-0.47	0.12	-3.87	0.000107079	0.000919171	1263.81	1148.57	913.61	1310.27	1188.73	1003.55	943.57	Srrm2	NotDE
139.45	0.82	0.21	3.87	0.000107178	0.000919558	143.33	113.15	251.28	119.03	105.41	179.54	64.44	Tnks1bp1	NotDE
564.05	-0.46	0.12	-3.87	0.000107234	0.000919579	571.79	924.74	417.71	389.24	690.99	429.81	524.05	Isyna1	NotDE
87.28	0.99	0.25	3.87	0.000107704	0.000922545	59.36	80.89	116.23	34.71	137.91	63.8	118.06	Coro1a	NotDE
551.31	0.4	0.1	3.87	0.000107742	0.000922545	542.71	560.65	717.43	443.99	490.33	490.73	613.34	Rbbp5	NotDE
46.29	-3.5	0.9	-3.87	0.000107647	0.000922545	12	15.93	0.8	6.89	215.03	8.03	65.37	Thbs1	Downregulated
393.24	-0.49	0.13	-3.87	0.000108178	0.000925347	475.54	526.87	336.03	484.75	294.13	303.44	331.91	Aebp2	NotDE
214.43	0.53	0.14	3.87	0.000108155	0.000925347	175.47	187.86	256.03	217.52	222.52	217.42	224.22	Nkiras2	NotDE
20.47	1.6	0.41	3.87	0.000108962	0.000931585	9.74	32.25	29.3	19.44	26.78	15.09	10.71	Micu3	NotDE
232.85	-1.37	0.36	-3.87	0.000109125	0.000932512	23.67	64.54	7.76	18.28	1106.52	118.7	290.44	Rhox6	NotDE
140.08	0.75	0.19	3.87	0.000109929	0.000938444	107.11	114	179.02	116.62	152.94	145.87	164.97	Plk1s1	NotDE
94	-0.9	0.23	-3.87	0.000109896	0.000938444	105.76	29.22	55.18	26.2	85.42	323.33	32.88	Sstr5	NotDE
389.22	0.41	0.11	3.87	0.000110018	0.000938731	375.3	502.42	499.74	541.55	266.33	344.27	194.95	Pcmtd1	NotDE
17.56	2.79	0.72	3.87	0.000110527	0.000941306	1.94	34.01	13.32	18.44	8.51	32.09	14.58	1700018B08Rik	Upregulated
[truncated: 17,294 more rows]

## Sheet: E14vsP24KO
baseMean	log2FoldChange	lfcSE	stat	pvalue	padj	Counts_E14	Counts_P124KO	Counts_P1KO	Counts_P24KO	Counts_P356KO	Counts_P35KO	Counts_P6KO	GeneSymbol	DEG
386.6	-2.65	0.18	-14.46	2.32285e-47	3.87312e-43	376.54	430.51	269.63	54.17	818.93	456.47	299.95	Tubb3	Downregulated
96.86	-3.35	0.24	-14.25	4.62383e-46	3.85489e-42	465.83	73.67	1.33	44.91	90.97	1.33	0	Ddx3y	Downregulated
142.73	-4.71	0.37	-12.59	2.42183e-36	1.34605e-32	227.7	9.8	236.65	9.21	87.71	279.38	148.64	P2rx2	Downregulated
339.73	-2.66	0.22	-12.29	1.03676e-34	4.32175e-31	238.74	100.89	161.76	39.33	134.96	1091.77	610.67	Gm364	Downregulated
156.14	-2.51	0.21	-12.17	4.45402e-34	1.48533e-30	303.32	151.45	158.31	50.2	166.77	186.2	76.74	Enox1	Downregulated
54.58	-4.95	0.41	-12.04	2.28265e-33	6.34348e-30	273.46	8.5	6.15	9.94	58.79	10.99	14.2	Uba1y	Downregulated
629.31	1.4	0.12	11.64	2.68941e-31	6.40617e-28	226.11	846.33	951.8	592.33	467.67	463.97	856.95	Pramef8	NotDE
501.23	-1.72	0.15	-11.13	8.69487e-29	1.81223e-25	555.97	310.17	335.03	159.26	875.21	473.24	799.76	Sdc1	NotDE
687.88	-1.87	0.17	-11.02	2.94308e-28	5.45255e-25	331.79	585.65	134.83	86.78	2761.18	506.91	408	Dusp9	NotDE
97.35	-2.36	0.22	-10.96	5.70208e-28	9.50764e-25	329.24	15.9	59.95	62.33	26.71	128.5	58.82	Fam19a4	Downregulated
147.67	-2.09	0.19	-10.78	4.09404e-27	6.20582e-24	245.88	87.18	139.84	53.43	153.29	161.81	192.3	Gpx2	Downregulated
192.34	1.79	0.17	10.68	1.23579e-26	1.71713e-23	95.66	312.11	342.05	323.83	112.83	51.86	108.03	Ap1m2	NotDE
234.3	-1.73	0.16	-10.6	2.87975e-26	3.69361e-23	394.4	98.76	79.99	118.34	422.69	458.04	67.85	Fgfbp1	NotDE
394.88	1.25	0.12	10.47	1.2427e-25	1.48006e-22	270.56	262.46	517.49	648.73	266.47	335.92	462.52	Msantd4	NotDE
59.86	-3.78	0.37	-10.33	5.1344e-25	5.7074e-22	150.18	41.63	71.68	10.68	23.87	106.77	14.2	Gm216	Downregulated
123.6	-8.66	0.84	-10.26	1.11872e-24	1.16584e-21	560.49	1.09	1.86	3.06	297.57	0.75	0.36	Eif2s3y	Downregulated
130.9	-1.92	0.19	-10.22	1.55413e-24	1.52432e-21	263.09	27.49	259.58	67.74	23.56	200.75	74.07	Lipc	NotDE
145.43	-2.6	0.25	-10.21	1.84464e-24	1.70876e-21	195.52	129.9	46.09	28.27	348.05	105.88	164.32	Aire	Downregulated
258.53	2.12	0.21	10.19	2.11237e-24	1.85377e-21	50.62	387.06	183.31	211.96	510.53	212.73	253.5	Sfmbt2	Upregulated
828.57	-1.17	0.12	-10.13	4.14573e-24	3.45629e-21	1092.3	126.62	751.6	484.35	1158.9	1116.44	1069.76	Ccnd1	NotDE
116.48	-2.1	0.21	-10.12	4.3622e-24	3.46359e-21	242.87	69.55	104.41	52.84	80.14	138.51	127.07	Myl7	Downregulated
521.25	1.12	0.11	10.11	5.16742e-24	3.91644e-21	320.54	547.97	626.51	702.02	526.97	343.04	581.73	Bbx	NotDE
81.83	-3.81	0.38	-10.04	1.03137e-23	7.47695e-21	144.15	34.68	100.13	8.93	140	81.49	63.41	Trf	Downregulated
128.15	2.17	0.22	9.91	3.59179e-23	2.4954e-20	59.05	158.93	168.41	261.81	69.51	66.22	113.14	Ttn	Upregulated
146.36	-2.53	0.26	-9.89	4.39006e-23	2.92799e-20	152.43	59.72	65.05	25.75	394.94	186.87	139.78	Rbp1	Downregulated
178.89	1.67	0.17	9.81	1.0688e-22	6.85433e-20	84.36	135.97	21.59	268.39	139.95	134.45	467.51	4933402E13Rik	NotDE
158.39	1.63	0.17	9.63	5.96769e-22	3.68538e-19	125.84	285.77	94.88	389.81	40.77	54.04	117.64	Car8	NotDE
214.39	1.43	0.15	9.53	1.64325e-21	9.78555e-19	159.59	378.38	167.78	428.89	121.28	129.79	115.04	Fam76a	NotDE
84.91	-2.68	0.28	-9.52	1.72691e-21	9.92912e-19	144.04	91.3	47.39	21.22	87.82	81.24	121.36	Prkcg	Downregulated
129.07	-2.83	0.3	-9.49	2.2882e-21	1.27178e-18	157.28	61.9	119.44	21.65	208.97	119.32	214.9	Pfkfb3	Downregulated
71.84	2.76	0.29	9.46	3.08287e-21	1.65819e-18	18.16	220.38	106.09	122.57	1.64	32.03	2.02	Hoxa10	Upregulated
107.36	-2.25	0.24	-9.38	6.3287e-21	3.29765e-18	231.96	48.82	152.67	50.88	76.93	84.46	105.79	Slc11a1	Downregulated
37.34	4.18	0.45	9.29	1.54735e-20	7.81831e-18	5.85	83.26	51.69	105.19	5.36	4.89	5.12	Hoxa9	Upregulated
70.5	-3.17	0.34	-9.27	1.94122e-20	9.51999e-18	149.61	36.81	35.95	14.06	120.28	73.33	63.47	Slc51a	Downregulated
184.71	1.77	0.19	9.23	2.62137e-20	1.24882e-17	61.64	80.81	172.46	215.09	211.18	51.29	500.49	Sycp3	NotDE
214.05	-1.4	0.15	-9.21	3.15682e-20	1.46213e-17	286.42	132.3	464.2	107.95	180.58	115.51	211.42	Tor3a	NotDE
698.25	1.15	0.13	9.07	1.23838e-19	5.58073e-17	455.11	552.31	716.21	1019.71	482.7	700.3	961.39	Rnf17	NotDE
271.14	1.25	0.14	9.05	1.46679e-19	6.43613e-17	145.69	156.72	229.57	348.96	264	120.13	632.94	Spic	NotDE
342.71	-1.16	0.13	-8.95	3.40171e-19	1.45436e-16	430.71	432.66	156.85	187.14	463.97	281.01	446.6	Ddah1	NotDE
206.13	1.26	0.14	8.92	4.4583e-19	1.85844e-16	142.06	83.5	355	337.06	83.17	345.91	96.23	Cyp39a1	NotDE
271.38	-1.84	0.21	-8.9	5.35191e-19	2.17653e-16	161.18	13.29	7.48	40.55	796.03	8.16	872.94	Tmem92	NotDE
150.61	-2.85	0.32	-8.9	5.82561e-19	2.30764e-16	109.67	57.53	97.1	13.62	385.71	242.41	148.26	Aif1l	Downregulated
166.56	-2.3	0.26	-8.89	5.9511e-19	2.30764e-16	219.5	87.66	127.22	41.57	373.43	294.53	22.02	Tfeb	Downregulated
113.99	1.79	0.2	8.87	7.50137e-19	2.84268e-16	66.79	109.87	116.46	229.24	65.85	102.71	106.99	Fkbp14	NotDE
78.09	2.5	0.28	8.84	9.55881e-19	3.54186e-16	19.78	25.52	69.02	110.02	68.79	44.57	208.9	Fggy	Upregulated
332.06	1.14	0.13	8.81	1.29698e-18	4.70129e-16	195.02	284.68	517.9	428.46	208.54	400.79	289.04	Tmem47	NotDE
114.55	-3.37	0.38	-8.79	1.53675e-18	5.45187e-16	95.99	40.96	78.07	6.89	256.2	125.08	198.69	Camkv	Downregulated
135.82	-2.89	0.33	-8.7	3.20437e-18	1.11312e-15	98.02	102.47	4.54	9.53	454.46	34.31	247.4	Crabp1	Downregulated
107.13	-2.18	0.25	-8.67	4.43475e-18	1.50908e-15	126.2	22.67	71.43	28.08	174.65	160.04	166.87	Htatip2	Downregulated
269.82	-1.28	0.15	-8.66	4.85779e-18	1.61998e-15	290.29	162.61	177.98	118.63	421.32	370.47	347.45	Rcbtb2	NotDE
338.89	-1.15	0.13	-8.6	7.78376e-18	2.54483e-15	550.51	435.09	458.86	239.12	34.84	597.12	56.68	Nt5e	NotDE
145.34	-1.71	0.2	-8.57	1.00114e-17	3.2102e-15	240.69	64.75	135.34	70.54	158.2	223.8	124.05	Slc41a3	NotDE
313.51	1.13	0.13	8.53	1.44826e-17	4.55629e-15	191.46	128.84	472.81	416.19	292.74	291.75	400.77	Cxadr	NotDE
117.53	1.5	0.18	8.49	2.15453e-17	6.65271e-15	81.41	150.62	136.35	227.78	61.24	123.54	41.76	Polr3gl	NotDE
128.75	1.6	0.19	8.48	2.25567e-17	6.83838e-15	98.31	120.79	63.14	295.53	73.91	154.36	95.18	Tmem144	NotDE
208.84	-1.26	0.15	-8.46	2.69703e-17	8.0304e-15	400.62	179.6	138	163.58	241.13	275.27	63.67	Cpsf4l	NotDE
238.49	-1.45	0.17	-8.43	3.43195e-17	1.00393e-14	417.48	253.67	340.25	147.95	138.48	264.96	106.64	Tmbim1	NotDE
288.79	1.26	0.15	8.41	4.02851e-17	1.15813e-14	188.75	748.74	218.48	448.01	112.73	221.97	82.86	Laptm5	NotDE
363.27	1.13	0.13	8.4	4.28403e-17	1.21071e-14	274.12	520.32	547.82	610.72	124	331.93	133.96	Ckmt1	NotDE
623.16	1.06	0.13	8.36	6.03329e-17	1.67665e-14	430.69	877.49	875.5	891.07	380.18	458.47	448.7	Sesn2	NotDE
177.37	-1.83	0.22	-8.3	1.06587e-16	2.91349e-14	213.75	240.41	28.27	53.46	393.22	184.27	128.23	Krt42	NotDE
105.25	-2.25	0.27	-8.29	1.12304e-16	3.02025e-14	117.37	84.81	133.77	22.69	119.21	118.22	140.66	Dab1	Downregulated
392	-1.19	0.14	-8.27	1.3055e-16	3.45521e-14	371.39	167.03	179.01	159.03	1002.88	268.73	595.91	Id1	NotDE
920.73	0.86	0.1	8.18	2.83408e-16	7.38367e-14	738.99	1238.88	749.74	1338.85	904.42	682.82	791.42	Trip12	NotDE
370.08	0.95	0.12	8.16	3.44877e-16	8.8469e-14	322.15	671.71	309.7	629.41	127.64	329.06	200.87	Plekhf2	NotDE
905.33	-1.13	0.14	-8.15	3.59068e-16	9.07137e-14	833.97	1388.78	910.69	380.63	1351.76	793.61	677.9	Dnmt3l	NotDE
308.51	1.39	0.17	8.13	4.32132e-16	1.07543e-13	185.46	348.44	375.37	494.54	130.79	295.66	329.3	Ggh	NotDE
747.99	0.91	0.11	8.12	4.52946e-16	1.11065e-13	532.66	724.93	965.64	989.91	583	473.99	965.79	Kdm5b	NotDE
41.26	-5.03	0.62	-8.09	6.01394e-16	1.45328e-13	104.77	33.16	40.55	3.51	38.5	33.57	34.73	Ptgs1	Downregulated
376.75	-1.07	0.13	-8.04	8.81179e-16	2.09897e-13	459.51	228.48	394.47	211.73	538.94	465.94	338.16	Nek6	NotDE
924.66	-1.3	0.16	-8.04	9.20247e-16	2.16115e-13	1110.26	682.35	243.04	444.03	1919.15	787.59	1286.17	Slc16a3	NotDE
81.78	-2.79	0.35	-8	1.26951e-15	2.93997e-13	82.36	13.29	61.85	11.99	149.08	155.9	97.97	Dkk3	Downregulated
128.87	-2.55	0.32	-7.98	1.44201e-15	3.29372e-13	104.09	66.91	85.83	14.22	258.08	170.78	202.18	Mfng	Downregulated
170.06	1.85	0.23	7.98	1.50479e-15	3.39065e-13	72.07	91.81	89.83	254.22	327.55	69.92	285.03	Sorbs1	NotDE
441.86	0.87	0.11	7.97	1.59328e-15	3.54218e-13	384.41	568.21	553.25	706.1	183.67	346.27	351.1	Dbt	NotDE
753.72	0.99	0.12	7.96	1.71159e-15	3.75514e-13	510.19	1560.81	770.54	1021.87	615.02	357.38	440.2	Trp53inp1	NotDE
612.4	0.85	0.11	7.95	1.79284e-15	3.88231e-13	614.47	508.52	761.47	1105.29	300.59	416.56	579.89	Dennd2c	NotDE
345.96	-1.36	0.17	-7.94	2.08434e-15	4.45567e-13	317.19	156.08	416.54	115.51	479.68	454	482.69	Sema4d	NotDE
208.45	-1.11	0.14	-7.93	2.14343e-15	4.524e-13	332.78	80.2	135.76	152.87	166.71	300.95	289.91	Ociad2	NotDE
382.87	0.91	0.12	7.9	2.74177e-15	5.71452e-13	295.75	560.99	284.26	555.97	370.16	279.37	333.62	Gmeb1	NotDE
152.98	-1.82	0.23	-7.89	3.10603e-15	6.39382e-13	191.32	92.85	137.01	50.65	270.34	208.74	119.92	Ncs1	NotDE
299.52	0.93	0.12	7.86	3.80104e-15	7.72909e-13	260.8	218.86	287.9	501.48	158.96	258.76	409.85	Ccdc18	NotDE
237.14	1.08	0.14	7.83	4.85838e-15	9.76007e-13	192.96	206.79	262.59	407.23	88.53	275.18	226.74	1110051M20Rik	NotDE
141.94	-1.93	0.25	-7.83	4.96653e-15	9.85856e-13	108.04	85.87	136.14	26.49	146.3	206.66	284.05	Slc27a2	NotDE
165.32	-1.38	0.18	-7.81	5.70236e-15	1.1186e-12	270.87	73.43	198.42	99.51	85.2	311.02	118.76	Nuggc	NotDE
61.96	1.9	0.24	7.79	6.9285e-15	1.34332e-12	34.73	26.16	57.51	130.02	12.72	107.23	65.37	Gm4371	NotDE
153.63	-1.42	0.18	-7.77	7.55099e-15	1.44719e-12	228.37	94.42	136.09	81.8	70.63	229.34	234.76	Slc6a15	NotDE
136.35	-1.61	0.21	-7.76	8.3002e-15	1.55351e-12	247.83	90.24	46.43	79.73	51.04	391.67	47.51	Pkd1l2	NotDE
53.02	-2.71	0.35	-7.76	8.38526e-15	1.55351e-12	85.6	52.98	62.61	12.15	77.3	22.02	58.48	Rab27a	Downregulated
346.61	1.07	0.14	7.76	8.25158e-15	1.55351e-12	236.49	361.76	296.33	494.18	327.02	345.66	364.86	Vps53	NotDE
643.14	-0.93	0.12	-7.75	9.17412e-15	1.67298e-12	864.13	326.31	827.67	451.69	697.39	732.68	602.08	Gpc3	NotDE
344.51	-1.15	0.15	-7.75	9.23076e-15	1.67298e-12	275.68	228.61	377.35	117.81	466.14	484.52	461.49	Zfp185	NotDE
385.68	-1.26	0.16	-7.74	9.78813e-15	1.75492e-12	565.68	516.08	263.49	227.46	723.22	200.29	203.5	Pdk1	NotDE
76.69	-3.02	0.39	-7.73	1.07547e-14	1.90769e-12	70.68	69.52	26.08	9.21	160.02	106.63	94.67	Aebp1	Downregulated
217.68	-1.32	0.17	-7.72	1.1541e-14	2.02563e-12	264.03	392.73	133.79	100.26	273.94	159.77	199.22	Prkar2a	NotDE
149.08	-1.76	0.23	-7.67	1.6956e-14	2.94505e-12	221.8	146.07	146.28	59.75	133.64	222.91	113.15	Camk2b	NotDE
386.98	-1.07	0.14	-7.63	2.27416e-14	3.90921e-12	380.16	121.8	217.97	176.31	764.63	495.34	552.63	Clu	NotDE
129.88	-1.61	0.21	-7.63	2.32318e-14	3.95273e-12	174.11	86.57	193.93	54.73	82.99	244.82	72.05	Fez1	NotDE
247.57	1.01	0.13	7.61	2.63797e-14	4.44299e-12	166.4	139.49	382.14	331.8	174.28	299.24	239.64	Phkb	NotDE
136.19	1.45	0.19	7.61	2.712e-14	4.48196e-12	72.67	130.75	178.82	196.48	105.41	146.27	122.94	Decr1	NotDE
68.58	-2.93	0.38	-7.61	2.71487e-14	4.48196e-12	84.35	47.94	26.68	9.52	134.52	138.34	38.71	Krt17	Downregulated
321.64	1	0.13	7.58	3.52045e-14	5.7549e-12	194.97	345.97	372.19	394.85	205.31	421.72	316.45	Aspa	NotDE
231.48	-1.24	0.16	-7.56	3.8816e-14	6.28366e-12	193.95	287.07	33.84	81.48	340.22	246.47	437.32	Pcolce2	NotDE
397	-0.91	0.12	-7.55	4.49116e-14	7.20054e-12	623.03	334.59	197.62	326.41	372.17	537.11	388.07	Pcolce	NotDE
91.1	-2.77	0.37	-7.54	4.55688e-14	7.23632e-12	70.36	168.01	6.13	8.93	258.39	45.63	80.24	Htra1	Downregulated
637.83	-0.83	0.11	-7.52	5.35813e-14	8.42844e-12	691.29	504.33	396.3	388.22	1113.41	568.45	802.79	Glul	NotDE
292.03	-1.15	0.15	-7.51	5.9439e-14	9.26249e-12	507.33	248.45	224.16	222.13	93.24	393.94	354.95	Ankrd45	NotDE
584.14	0.85	0.11	7.51	6.05225e-14	9.344e-12	441.83	659.14	541.21	806.04	599.61	257.72	783.47	Plk2	NotDE
80.05	1.92	0.26	7.49	7.02889e-14	1.07523e-11	37.33	15.26	168.33	138.86	30.68	39	130.85	Cfh	NotDE
110.18	-2.22	0.3	-7.47	7.79848e-14	1.18211e-11	115.43	30.07	55.2	21.1	343.65	45.49	160.33	Fads2	Downregulated
363.16	-0.96	0.13	-7.47	8.29179e-14	1.24556e-11	425.5	161.01	570.62	220.99	301.18	353.15	509.68	Rimklb	NotDE
92.52	1.81	0.24	7.46	8.54233e-14	1.27174e-11	36.05	52.98	116.29	125.08	92.42	71.6	153.23	Rmdn1	NotDE
195.49	1.16	0.16	7.45	9.41914e-14	1.38986e-11	147.95	185.7	162.54	326.83	163.76	74.33	307.29	Extl2	NotDE
221.16	-1.23	0.17	-7.43	1.06066e-13	1.55136e-11	304.25	79.53	252.6	126.56	342.86	135.2	307.15	Vwa5a	NotDE
229.68	-1.29	0.17	-7.42	1.20662e-13	1.74949e-11	174.82	143.46	334.25	70.8	370.51	208.01	305.9	Plaur	NotDE
323.04	-1.06	0.14	-7.41	1.31135e-13	1.88495e-11	434.05	248.78	165.7	202.23	355.99	509.39	345.12	Fam111a	NotDE
312.13	0.94	0.13	7.36	1.88026e-13	2.67961e-11	279.65	324.28	285.65	536.69	253.91	213.57	291.16	Eya3	NotDE
66.22	-5.03	0.68	-7.35	1.92329e-13	2.71771e-11	74.59	53.86	125.1	2.19	126.9	50.82	30.05	Map6	Downregulated
110.6	1.47	0.2	7.35	1.97872e-13	2.77254e-11	70.08	150.17	35.73	193.24	95.2	74.96	154.79	Ldhc	NotDE
151.28	-1.57	0.21	-7.35	2.01639e-13	2.80177e-11	145.93	83.26	9.34	49.58	418.71	141.11	211.03	S100a6	NotDE
431.77	-0.9	0.12	-7.35	2.04787e-13	2.822e-11	467.45	494.05	374.63	244.64	681.1	424.09	336.45	Anxa2	NotDE
181.31	-1.5	0.2	-7.34	2.10048e-13	2.87077e-11	219.67	28.34	417.65	72.17	136.85	252.96	141.55	Ggt1	NotDE
316.78	0.94	0.13	7.29	2.99582e-13	4.06116e-11	299.72	353.56	300.85	584.01	151.7	305.15	222.45	2610301B20Rik	NotDE
184.55	-1.23	0.17	-7.29	3.05944e-13	4.11396e-11	246.5	244.78	190.21	100.97	204.39	216.13	88.88	Cltb	NotDE
149.21	-2.11	0.29	-7.21	5.71394e-13	7.62194e-11	73	59.72	79.95	17.4	373.13	188.18	253.11	Plcg2	Downregulated
474.02	0.79	0.11	7.2	5.83622e-13	7.72327e-11	434.37	665.4	367.56	748.04	211.82	601.56	289.4	Kat6b	NotDE
118.86	-3.3	0.46	-7.17	7.46702e-13	9.80356e-11	54.19	12.2	15.72	5.7	345.37	83.97	314.86	Tspan7	Downregulated
429.84	0.86	0.12	7.15	8.99146e-13	1.17128e-10	348.1	336.72	488.31	627.6	262.36	411.67	534.14	Os9	NotDE
291.95	1.12	0.16	7.13	9.74156e-13	1.25915e-10	115.13	270.29	172.75	259.2	717.62	68.94	439.68	Dppa3	NotDE
96.38	-1.73	0.24	-7.11	1.1266e-12	1.44499e-10	173.87	165.06	77.03	51.06	72.96	113.93	20.72	Slc5a1	NotDE
355.87	0.84	0.12	7.11	1.1585e-12	1.47456e-10	285.41	465.1	280.43	508.35	354.86	255.31	341.59	Papss1	NotDE
118.3	1.34	0.19	7.1	1.25415e-12	1.58422e-10	99.93	81.08	93.31	251.32	75.42	119.82	107.23	Gstm6	NotDE
610.85	-1.26	0.18	-7.09	1.3178e-12	1.6521e-10	775.78	715.13	239.02	314.33	769.69	705.85	756.14	Socs3	NotDE
286.7	-1.05	0.15	-7.08	1.39111e-12	1.731e-10	332.75	209.88	160.65	153.81	302.19	340.67	506.97	Brip1	NotDE
66.18	-1.94	0.27	-7.06	1.62288e-12	2.00444e-10	110.26	47.09	96.98	28.67	36.1	83.82	60.35	She	NotDE
275.63	-1.01	0.14	-7.06	1.71862e-12	2.10708e-10	447	195.05	366.1	215.4	162.95	451.25	91.69	Scd1	NotDE
373.88	0.88	0.13	7.05	1.83981e-12	2.22297e-10	474.32	51.86	526.28	871.14	189.33	282.17	222.09	Ablim1	NotDE
687.36	-0.75	0.11	-7.05	1.83407e-12	2.22297e-10	794.01	698.96	462.45	474.17	1333.74	548.26	499.94	Lin28a	NotDE
32.48	2.69	0.38	7.04	1.87753e-12	2.25223e-10	10.04	9.38	10.65	64.94	76.62	16.46	39.29	Pbx1	Upregulated
202.29	-1.89	0.27	-7.04	1.91181e-12	2.27697e-10	82.74	97.25	150.32	22.38	778.51	130.62	154.21	Tfap2c	NotDE
175.82	-1.29	0.18	-7.03	2.11003e-12	2.49522e-10	301.02	211.61	207.97	116.37	60.81	208.38	124.57	Cbr3	NotDE
142.82	-1.59	0.23	-7.03	2.13127e-12	2.50259e-10	122.24	21.57	130.54	41.82	281.59	264.42	137.57	Acsl5	NotDE
342.62	-0.95	0.14	-7.02	2.24449e-12	2.6171e-10	329.9	270.48	232.18	166.5	529.91	431.81	437.59	Ada	NotDE
228.16	-1.25	0.18	-7	2.5431e-12	2.9447e-10	262.08	20.72	9.9	108.26	411.17	21.68	763.33	Zscan4a	NotDE
132.14	1.58	0.23	6.94	3.88124e-12	4.46316e-10	90.15	108.78	144.63	262.93	110.03	76.87	131.57	Fam110b	NotDE
458.76	-1.26	0.18	-6.93	4.1957e-12	4.79171e-10	322.45	142.13	63.97	135.14	589.69	1115.91	842.07	1700013H16Rik	NotDE
138.03	-1.75	0.25	-6.92	4.5839e-12	5.19945e-10	125.86	44.88	99.48	34.4	209.36	145.37	306.87	Baz1a	NotDE
492.16	-0.94	0.14	-6.92	4.63932e-12	5.22676e-10	451.78	546.28	917.43	233.03	24.51	1208.32	63.77	Plagl1	NotDE
419.57	0.8	0.12	6.89	5.62643e-12	6.29632e-10	322.72	495.87	424.02	558.08	340.23	393.19	402.9	Dolk	NotDE
104.24	1.82	0.26	6.88	6.1652e-12	6.84093e-10	39.25	174.59	181.76	133.79	54.82	100.11	45.35	Hoxb13	NotDE
94	-1.93	0.28	-6.88	6.19516e-12	6.84093e-10	105.76	29.22	55.18	26.2	85.42	323.33	32.88	Sstr5	NotDE
32.5	-10.08	1.47	-6.87	6.6368e-12	7.28039e-10	218.36	0	0	0	8.57	0.31	0.29	Uty	Downregulated
324.82	-0.93	0.14	-6.84	7.90913e-12	8.6194e-10	335.02	224	180.85	172.49	565.98	344.54	450.89	Rgs19	NotDE
49.71	2.3	0.34	6.84	8.19573e-12	8.87374e-10	16.56	33.77	31.98	77.74	69.67	33.32	84.9	Capn3	Upregulated
277.07	0.91	0.13	6.83	8.49993e-12	9.14373e-10	224.79	449.81	190.98	416.82	416.74	52.11	188.22	Rbm47	NotDE
145.06	-1.21	0.18	-6.82	9.03134e-12	9.65311e-10	220.27	120.98	71.4	91.17	84.99	207.36	219.23	Mir17hg	NotDE
126.09	-1.44	0.21	-6.82	9.19833e-12	9.76897e-10	160.82	65.81	119.92	57.65	147.93	155.15	175.32	Hps3	NotDE
396.17	-0.78	0.12	-6.81	1.00206e-11	1.05749e-09	580.22	494.8	577.34	335.99	142.27	377.54	265.02	Pipox	NotDE
135.02	-1.38	0.2	-6.8	1.05978e-11	1.11137e-09	133.94	99.16	191.51	49.46	147.69	163.87	159.55	B3galtl	NotDE
173.12	-1.29	0.19	-6.79	1.10254e-11	1.14898e-09	174.89	117.03	351.7	69.21	66.03	266.65	166.36	Mid1ip1	NotDE
718.38	-0.79	0.12	-6.78	1.16768e-11	1.20931e-09	754.39	889.42	588.38	428.54	889.38	717.17	761.34	Txnrd1	NotDE
431.99	-0.83	0.12	-6.78	1.20896e-11	1.24434e-09	521.9	324.98	431.47	286.92	368.24	473.6	616.83	Uimc1	NotDE
164.91	-1.6	0.24	-6.76	1.33714e-11	1.36782e-09	99.53	208.61	160.1	28.99	159.98	265.26	231.9	H2-Ab1	NotDE
41.27	-3.73	0.55	-6.76	1.34916e-11	1.3717e-09	53.19	64.75	25.04	2.64	51.61	31.86	59.82	St8sia5	Downregulated
69.07	-2.65	0.39	-6.74	1.55954e-11	1.57599e-09	70.07	43.84	67.15	10.25	138.65	36.44	117.06	Rbp4	Downregulated
187.08	-1.11	0.16	-6.74	1.57109e-11	1.57809e-09	213.81	77.16	235.67	99.75	261.14	191.59	230.44	4930461G14Rik	NotDE
132.73	-1.66	0.25	-6.73	1.74065e-11	1.73794e-09	124.33	6.98	2.67	37.46	179.64	13.46	564.59	Gm12794	NotDE
167.42	1.26	0.19	6.72	1.82238e-11	1.80872e-09	96.68	236.12	194.02	227.82	121.59	124.06	171.67	Bach1	NotDE
376.59	-0.83	0.12	-6.72	1.86682e-11	1.84186e-09	421.98	548.82	226.09	230.45	253.67	454.68	500.48	Mest	NotDE
221.32	-0.97	0.14	-6.71	1.90345e-11	1.84524e-09	288.01	60.35	140.32	143.24	385.15	281.38	250.81	Cited1	NotDE
266.79	0.93	0.14	6.71	1.89271e-11	1.84524e-09	213.79	207.27	398.6	403.32	198.68	189.76	256.11	Map7	NotDE
377.52	0.81	0.12	6.71	1.88216e-11	1.84524e-09	198.48	728.2	457.72	352.18	508.2	193.8	204.03	Tspyl1	NotDE
598.43	0.71	0.11	6.7	2.01462e-11	1.94172e-09	519.34	640.55	457.26	854.44	506.33	547.12	664	Chd1l	NotDE
63.55	-2.13	0.32	-6.69	2.17447e-11	2.08375e-09	89.83	121.62	53.08	20.48	94.32	43.33	22.21	Mcam	Downregulated
194.57	-1.3	0.19	-6.69	2.18984e-11	2.08648e-09	220.16	228.45	136.67	83.01	195.02	176	322.71	Bok	NotDE
562.04	0.81	0.12	6.68	2.36741e-11	2.24285e-09	429.43	759.76	760.64	742.12	371.9	540.83	329.6	Exoc4	NotDE
164.5	-1.18	0.18	-6.66	2.74546e-11	2.57179e-09	230.26	148.41	94.58	100.94	152.27	283.45	141.61	S100a13	NotDE
69.62	1.99	0.3	6.66	2.74279e-11	2.57179e-09	18.81	3.28	13.59	71.57	134.45	22.37	223.26	Slc13a4	NotDE
291.43	0.89	0.13	6.63	3.41057e-11	3.17697e-09	149.9	267.9	347.16	276.48	205.15	387.28	406.19	Slc33a1	NotDE
578.03	-0.72	0.11	-6.62	3.59549e-11	3.33062e-09	698.1	481.33	900.92	421	507.13	624.07	413.67	Lifr	NotDE
69.61	-2.31	0.35	-6.61	3.72139e-11	3.4282e-09	80.82	14.81	53.34	14.5	191.87	67.32	64.58	Slc39a14	Downregulated
172.37	-2.7	0.41	-6.59	4.37456e-11	4.00777e-09	53.84	39.45	56.06	8.92	616.66	44.7	386.99	Prss50	Downregulated
230.06	0.98	0.15	6.59	4.51956e-11	4.11799e-09	180.02	171.05	307.42	359.3	108	219.77	264.84	Yy2	NotDE
100.63	-1.58	0.24	-6.58	4.72987e-11	4.26302e-09	234.2	39.9	76.22	73.64	25.02	217.58	37.87	Apol6	NotDE
52.25	-2.57	0.39	-6.58	4.7208e-11	4.26302e-09	70.37	88.72	56.79	11.99	31.13	70.67	36.07	Pianp	Downregulated
771.5	-0.72	0.11	-6.57	5.18663e-11	4.64956e-09	993.86	426.32	571.6	603.1	774.37	900.92	1130.33	Ncapg2	NotDE
97.44	1.79	0.27	6.54	6.13153e-11	5.46722e-09	24.67	50.98	55.42	81.09	229.92	15.88	224.1	Pygl	NotDE
286.92	1.15	0.18	6.51	7.67471e-11	6.80681e-09	232.61	228.03	251.58	527.9	133.82	273.81	360.68	Capsl	NotDE
129.72	1.17	0.18	6.5	7.93932e-11	7.00424e-09	109.36	98.76	165.95	244.02	100.31	127.58	62.06	Hoxa1	NotDE
65.84	-1.96	0.3	-6.49	8.30518e-11	7.28845e-09	83.33	21.36	60.77	19.91	125.94	85.48	64.07	Oas1c	NotDE
49.79	-2.23	0.34	-6.48	9.20434e-11	8.03524e-09	88.57	27.28	40.52	19.3	42.77	97.6	32.5	Prkca	Downregulated
81.08	-2.18	0.34	-6.47	9.89214e-11	8.59071e-09	61.64	20.94	247.73	13.17	19.72	196.04	8.33	Gpr133	Downregulated
55.7	2.27	0.35	6.46	1.03818e-10	8.96921e-09	13.32	28.34	139.42	63.49	58.46	21.79	65.04	Slc44a3	Upregulated
399.6	0.86	0.13	6.46	1.05222e-10	9.04365e-09	307.14	670.73	301.78	549.39	464.16	243.68	260.3	Wasf2	NotDE
106.18	1.52	0.24	6.45	1.14928e-10	9.82721e-09	53.49	195.5	73.02	147.84	122.94	67.21	83.27	Cbx8	NotDE
44.9	2.33	0.36	6.44	1.21534e-10	1.03391e-08	11.34	79.56	44.5	54.45	82.78	27.14	14.56	Fam83h	Upregulated
164.15	1.41	0.22	6.43	1.26309e-10	1.06368e-08	68.42	192.98	278.34	174.64	105.02	181.08	148.61	H1f0	NotDE
32.65	2.14	0.33	6.43	1.25912e-10	1.06368e-08	17.5	35.08	25.56	75.22	19.6	42.85	12.73	Zfp385b	Upregulated
218.58	0.89	0.14	6.43	1.27907e-10	1.07172e-08	176.81	223.84	246.41	326.49	149.9	177.07	229.53	Trim33	NotDE
230.08	-1.16	0.18	-6.43	1.29225e-10	1.07735e-08	196.98	100.04	245.6	81.54	200.79	358.94	426.7	Zfp948	NotDE
369.18	1	0.16	6.42	1.3363e-10	1.10853e-08	254.28	174.62	298.7	517.77	357.99	510.56	470.32	Rpl10l	NotDE
310.31	0.85	0.13	6.42	1.39276e-10	1.14965e-08	249.48	368.28	333.83	444.44	203.26	274.85	298.05	Ap4b1	NotDE
38.04	-3.03	0.47	-6.4	1.53801e-10	1.26329e-08	51.57	14.38	33.8	5.56	50.4	81.64	28.92	Card11	Downregulated
60.85	1.61	0.25	6.39	1.67465e-10	1.36878e-08	41.88	10.68	96.68	125.11	32.32	26.16	93.09	Ccdc68	NotDE
161.31	1.16	0.18	6.39	1.68365e-10	1.36942e-08	155.38	54.07	269.29	342.81	56.91	194.44	56.27	Ank3	NotDE
243.34	-0.96	0.15	-6.37	1.90469e-10	1.54169e-08	246.84	212.07	234.09	121.6	254.65	188.51	445.61	Slc25a32	NotDE
182.48	0.98	0.15	6.35	2.16017e-10	1.73952e-08	131.04	129.9	132.43	258.02	209.93	69.27	346.8	Car13	NotDE
21.41	-4.39	0.69	-6.35	2.16997e-10	1.73952e-08	56.72	1.09	2.41	2.49	75.34	9.22	2.6	Zbp1	Downregulated
584.12	0.68	0.11	6.34	2.24939e-10	1.79456e-08	435.63	773.27	489.5	702.89	514.5	515.16	657.89	Necap2	NotDE
57.51	-3.45	0.55	-6.33	2.43277e-10	1.93162e-08	50.57	27.67	9.87	5.12	140.14	50.09	119.12	Tppp3	Downregulated
229.98	-0.93	0.15	-6.33	2.46684e-10	1.94939e-08	298.1	240.65	216.5	151.44	238.27	219.56	245.31	Prkd3	NotDE
135.95	-1.68	0.27	-6.32	2.58951e-10	2.03667e-08	187.88	143.83	21.63	53.02	166.39	215.38	163.53	Tgm1	NotDE
527.87	0.83	0.13	6.32	2.6364e-10	2.06382e-08	349.27	1212.33	352.71	628.44	289.22	125.23	737.92	Pmaip1	NotDE
497.94	0.76	0.12	6.29	3.1759e-10	2.47453e-08	429.38	223.15	592.6	720.64	367.93	624.07	527.82	Plekhb2	NotDE
606.8	-0.73	0.12	-6.29	3.21639e-10	2.49442e-08	633.14	466.62	638.49	377.16	749.14	701.96	681.09	Lrrc16a	NotDE
121.1	-1.52	0.24	-6.28	3.34638e-10	2.58322e-08	100.17	72.58	124.12	32.35	215.91	167.66	134.9	1110007C09Rik	NotDE
216.46	-0.84	0.13	-6.26	3.78541e-10	2.90866e-08	355.82	113.33	179.26	197.19	169.04	292.54	208.04	Akr1b8	NotDE
254.51	-1.37	0.22	-6.25	4.00757e-10	3.06524e-08	204.36	96.61	59.19	71.91	563.96	180.5	605.08	Emb	NotDE
319.04	0.84	0.13	6.25	4.10535e-10	3.12569e-08	181.96	334.99	374.03	320.55	425.49	281.63	314.65	Bin2	NotDE
614.14	0.66	0.11	6.24	4.3158e-10	3.27098e-08	550.47	565.41	661.25	876.17	552.32	558.4	534.98	Gdi1	NotDE
60.81	1.89	0.3	6.23	4.74439e-10	3.57955e-08	18.47	57.99	93.78	67.45	68.81	70.96	48.25	Bicd1	NotDE
30.83	2.2	0.35	6.23	4.7706e-10	3.58311e-08	14.6	8.5	25.84	66.13	17.63	15.54	67.54	Maml2	Upregulated
404.39	0.76	0.12	6.23	4.80601e-10	3.59352e-08	277.34	337.84	449.92	462.75	303.23	555.25	444.39	Nceh1	NotDE
380.36	-0.86	0.14	-6.22	4.84624e-10	3.60742e-08	444.36	373.4	344.02	238.07	504.56	399.95	358.14	Tmem39b	NotDE
62.77	1.72	0.28	6.22	4.96011e-10	3.67577e-08	27.88	16.99	89.3	91.71	32.32	56.02	125.18	Fam134b	NotDE
519.22	-0.74	0.12	-6.22	5.08322e-10	3.73671e-08	924.68	453.97	759.29	557.65	54.62	719.46	164.9	Ddx58	NotDE
307.18	-0.86	0.14	-6.22	5.08716e-10	3.73671e-08	350.99	263.53	471.49	189.03	272.46	317.84	284.94	Rassf1	NotDE
314.41	-0.71	0.11	-6.21	5.2019e-10	3.80423e-08	542.65	324.55	251.05	332.04	155.32	327.89	267.4	Nqo1	NotDE
38.75	-3.47	0.56	-6.21	5.22576e-10	3.80499e-08	45.43	15.9	23.42	4.1	38.19	102.19	42	Cpxm2	Downregulated
121.9	1.02	0.16	6.21	5.38829e-10	3.90628e-08	116.77	143.22	79.85	237.82	60.61	102.4	112.64	Rnf115	NotDE
54.34	-2.32	0.37	-6.2	5.79088e-10	4.17996e-08	91.43	25.06	30.44	16.69	94.07	63.57	59.1	Robo4	Downregulated
307.79	0.78	0.13	6.19	5.87307e-10	4.22102e-08	253.92	270.27	354.51	429.97	231.15	268.61	346.1	Tmem87b	NotDE
34.35	-2.24	0.36	-6.19	6.18128e-10	4.42346e-08	69.42	18.54	16.53	13.32	40.89	55.92	25.84	Acap3	Downregulated
29.32	-3.43	0.56	-6.16	7.09444e-10	5.05524e-08	44.75	2.18	21.59	4.82	44.8	22.33	64.77	Rapgef5	Downregulated
68.13	-1.9	0.31	-6.16	7.22523e-10	5.12653e-08	85.61	9.38	102.65	22.24	99.54	83.53	73.97	Prom1	NotDE
112.61	-1.56	0.25	-6.16	7.48264e-10	5.28668e-08	154.96	106.38	53.56	50.63	220.57	114.05	88.12	Abcd1	NotDE
153.44	-1.42	0.23	-6.15	7.68343e-10	5.38292e-08	104.78	151.02	124.67	36.01	260.32	163.71	233.54	Actr3b	NotDE
110.1	-1.56	0.25	-6.15	7.65464e-10	5.38292e-08	90.49	237.59	37.82	29.41	24.81	324.1	26.49	Nefm	NotDE
161.52	-1.31	0.21	-6.15	7.74944e-10	5.40645e-08	179.35	48.61	61.89	68.06	239.17	44.1	489.44	Pdgfrl	NotDE
217.01	-1.04	0.17	-6.15	7.8779e-10	5.45046e-08	212.13	125.98	284.23	97.47	313.44	283.78	202.03	Ldlrad3	NotDE
559.2	0.97	0.16	6.15	7.85121e-10	5.45046e-08	175.77	681.89	88.46	339.61	2046.56	409.32	172.82	Peg10	NotDE
43.18	-3.95	0.64	-6.14	8.15624e-10	5.61971e-08	42.51	6.1	1.34	3.21	100.31	42.1	106.66	Hfe	Downregulated
179.06	0.99	0.16	6.14	8.36149e-10	5.73742e-08	136.96	375.1	70.58	267.88	147.18	112.47	143.26	Tmem64	NotDE
56.69	-1.84	0.3	-6.14	8.47189e-10	5.78936e-08	110.28	27.25	48.52	28.54	55	102.19	25.07	Cxx1c	NotDE
286.08	0.79	0.13	6.13	8.7023e-10	5.92253e-08	222.56	181.6	225.91	385.41	397.9	187.55	401.63	Soat1	NotDE
69.05	1.59	0.26	6.12	9.33813e-10	6.32943e-08	50.61	128.68	93.2	150.98	7.81	41.06	11.02	Hoxa7	NotDE
187.87	-1.21	0.2	-6.11	9.9174e-10	6.69484e-08	176.15	89.84	107.95	74.32	403.32	135.05	328.48	Wnk3	NotDE
315.97	-0.79	0.13	-6.11	1.01351e-09	6.81424e-08	408.99	399.98	342.54	234.79	345.55	237.16	242.76	F2rl1	NotDE
491.57	0.84	0.14	6.1	1.05976e-09	7.09657e-08	378.43	530.12	538.29	684.3	355.8	457.47	496.55	Sox2	NotDE
271.49	-1.26	0.21	-6.1	1.06639e-09	7.11242e-08	172.96	109.2	106.38	67.34	591.9	261.63	591.03	Ndn	NotDE
438.05	0.75	0.12	6.09	1.11925e-09	7.43518e-08	352.51	525.09	491.89	599.26	324.36	381.14	392.14	Chmp1b	NotDE
49.57	-2.32	0.38	-6.09	1.13334e-09	7.49893e-08	61.59	52.31	57.03	10.4	50.09	51.09	64.46	Npw	Downregulated
50.65	-2.11	0.35	-6.07	1.25593e-09	8.27719e-08	63.55	18.96	25.31	13.32	131.75	47.57	54.09	Col5a1	Downregulated
20.78	4.2	0.69	6.07	1.27893e-09	8.39563e-08	1.94	9.38	32.47	33.68	28.8	17.35	21.81	Atp2c2	Upregulated
90.79	-1.5	0.25	-6.07	1.31555e-09	8.60214e-08	113.53	38.6	66.64	42.69	84.75	150.14	139.16	Lrrc27	NotDE
277.31	-0.79	0.13	-6.06	1.39601e-09	9.0926e-08	366.2	151.71	295.64	211.8	312.54	321.65	281.6	Lck	NotDE
448.85	0.74	0.12	6.05	1.43071e-09	9.28236e-08	426.3	457.78	453.98	721.87	228.08	443.82	410.09	Clcc1	NotDE
36.65	-2.69	0.44	-6.05	1.47325e-09	9.5213e-08	60.01	17.45	48.52	8.35	34.59	70.19	17.48	Rapgef3	Downregulated
338.44	-0.86	0.14	-6.04	1.56002e-09	1.00432e-07	365.17	253.33	375.96	199.39	385.2	420.87	369.14	Strbp	NotDE
94.9	-1.55	0.26	-6.03	1.59455e-09	1.0226e-07	139.51	78.01	87.67	43.92	137.59	133.53	44.1	Pvrl1	NotDE
179.47	-1.3	0.22	-6.02	1.70318e-09	1.08808e-07	124.54	141.86	260.02	46.12	204.19	245.34	234.26	Lrrfip1	NotDE
177.14	1.14	0.19	6.01	1.87093e-09	1.19069e-07	105.43	75.22	272.35	224.81	171.76	216.56	173.83	Ift122	NotDE
87.11	-1.91	0.32	-6	1.93892e-09	1.22926e-07	73.7	99.86	55.71	18	83.48	212.23	66.77	Rcsd1	NotDE
437.21	-0.87	0.14	-6	1.97265e-09	1.24591e-07	521.77	761.76	335.97	278.76	431.75	548.99	181.47	Etv4	NotDE
252.79	-1.12	0.19	-5.99	2.16284e-09	1.36034e-07	235.45	202.72	69.33	100.58	620.29	169.66	371.47	Cyr61	NotDE
430.12	-0.74	0.12	-5.98	2.17016e-09	1.36034e-07	482.02	959.69	201.38	291.62	248.03	543.33	284.77	Ube2l6	NotDE
69.4	-1.86	0.31	-5.98	2.23717e-09	1.3971e-07	100.2	78.44	69.56	28.95	132.2	41.68	34.8	Epha1	NotDE
65.28	-1.69	0.28	-5.96	2.48656e-09	1.54705e-07	87.92	69.76	43.69	24.02	60.36	87.92	83.27	Oas1f	NotDE
448.5	-0.77	0.13	-5.96	2.57509e-09	1.59358e-07	350.56	659.06	193.64	200.3	993.95	308.77	433.26	Igfbp2	NotDE
182.88	0.93	0.16	5.96	2.58047e-09	1.59358e-07	128.5	136.24	320.55	240.53	112.08	127.21	215.04	Ptbp2	NotDE
69.19	-2.46	0.41	-5.95	2.76199e-09	1.69939e-07	59.04	66	38.45	9.95	124.88	90.08	95.92	Slco2a1	Downregulated
71.4	-2.19	0.37	-5.94	2.83082e-09	1.73533e-07	57.42	74.77	40.51	9.24	129.67	38.73	149.48	Rasl11a	Downregulated
158.02	-1.32	0.22	-5.93	3.02136e-09	1.84535e-07	121.98	20.06	13.06	44.94	178.23	174.92	552.92	Adcy2	NotDE
189.98	-1.27	0.22	-5.91	3.34259e-09	2.0341e-07	204.31	78.74	88.26	79.34	398.9	219.35	260.94	Kcnk1	NotDE
181.04	-1.25	0.21	-5.91	3.41016e-09	2.06767e-07	191.39	196.78	219.1	77.41	248.39	143.48	190.72	Fam129b	NotDE
426.09	-0.7	0.12	-5.9	3.66088e-09	2.21165e-07	526.48	245.63	606.82	324.43	366.25	645.98	267.06	Glipr2	NotDE
95.32	-1.58	0.27	-5.9	3.68331e-09	2.21716e-07	86.64	41.18	42.9	26.35	261.22	69.15	139.83	Radil	NotDE
96.35	1.18	0.2	5.9	3.72016e-09	2.23129e-07	68.75	38.35	130.52	156.21	91.62	111.39	77.6	Marcks	NotDE
559.35	0.62	0.1	5.89	3.81642e-09	2.27268e-07	411.35	605.47	521.17	631.73	565.92	470.96	708.86	Cryz	NotDE
35.98	-2.31	0.39	-5.89	3.81016e-09	2.27268e-07	55.16	8.5	9.58	12.13	51.41	59.54	55.52	Ryr3	Downregulated
180.73	1.09	0.19	5.89	3.94149e-09	2.33881e-07	122.19	112	312.72	254.34	145.36	146.46	172.06	Cnst	NotDE
38	2.46	0.42	5.88	4.09971e-09	2.42407e-07	8.76	53.83	7.2	44.23	33.02	31.76	87.18	Nat1	Upregulated
36.95	-2.36	0.4	-5.88	4.14598e-09	2.44276e-07	55.47	31.59	32.26	9.95	35.53	38.52	55.33	Lgals7	Downregulated
182.9	-0.95	0.16	-5.87	4.37402e-09	2.56804e-07	219.6	224.48	178.74	114.52	99.99	305.58	137.43	Pnma5	NotDE
46.63	-2.82	0.48	-5.87	4.44676e-09	2.60159e-07	40.9	116.82	51.16	4.54	49.65	14.48	48.85	Tbx20	Downregulated
201.87	-1.11	0.19	-5.86	4.65529e-09	2.70461e-07	366.69	229.25	141.98	162.35	128.71	283.99	100.08	Rps6ka4	NotDE
88.29	1.43	0.24	5.86	4.64896e-09	2.70461e-07	51.23	101.56	127.4	134.06	51.73	59.18	92.89	Zbtb8b	NotDE
131.43	1.25	0.21	5.86	4.75292e-09	2.75174e-07	70.38	50.13	95.67	160.14	171.75	78.18	293.73	Naa11	NotDE
368.5	-0.72	0.12	-5.85	4.79084e-09	2.7641e-07	391.78	613.14	406.23	236.82	126.52	572.82	232.22	H2-Eb1	NotDE
55.03	1.71	0.29	5.85	4.87645e-09	2.80379e-07	33.07	47.28	79.99	105.23	21.87	30.67	67.11	Rgs9	NotDE
754.19	0.66	0.11	5.85	5.0033e-09	2.85702e-07	581.28	919.34	663.26	925.34	787.62	654.25	748.22	Btrc	NotDE
30.16	1.96	0.34	5.85	4.99149e-09	2.85702e-07	23	22.88	16.27	89.24	6.24	22.68	30.84	Txlnb	NotDE
230.25	-1.04	0.18	-5.85	5.04016e-09	2.86825e-07	220.94	163.49	297.15	102.59	271.18	209.94	346.47	Gldc	NotDE
20.69	2.52	0.43	5.84	5.36099e-09	3.04045e-07	8.11	13.74	17.3	44.93	18.21	14.17	28.37	Lpar4	Upregulated
470.89	-0.66	0.11	-5.83	5.42116e-09	3.06415e-07	548.21	231.43	613.21	344.06	495.55	597.23	466.53	Eps15	NotDE
182.73	-1.33	0.23	-5.83	5.50119e-09	3.09888e-07	97.35	3.28	3.21	36.88	342.69	16.56	779.15	Gm13119	NotDE
71.77	-2.13	0.36	-5.83	5.60772e-09	3.14825e-07	54.13	20.27	8.8	10.4	184.75	104.86	119.17	Sept6	Downregulated
63.49	-1.75	0.3	-5.83	5.68806e-09	3.18264e-07	137.5	30.28	42.93	37.63	50.14	72.58	73.4	Chrna9	NotDE
85.98	-2.01	0.35	-5.82	5.97308e-09	3.33094e-07	79.18	130.06	84.44	16.41	130.92	115.28	45.56	Tspan17	Downregulated
83.41	-1.52	0.26	-5.81	6.19404e-09	3.44265e-07	109.66	112.64	81.51	37.31	93.56	94.79	54.42	Palm3	NotDE
126.06	-1.38	0.24	-5.81	6.24453e-09	3.44773e-07	113.14	51.46	68.4	43.88	180.11	124.38	301.05	Serf1	NotDE
367.4	0.72	0.12	5.81	6.24203e-09	3.44773e-07	386.3	414.58	349.12	647.86	194.31	384.54	195.13	Tmem55a	NotDE
221.11	-1.14	0.2	-5.81	6.39578e-09	3.51958e-07	168.74	55.77	124.64	79.39	176.67	410.82	531.71	Xlr	NotDE
212.03	-0.88	0.15	-5.8	6.67085e-09	3.65887e-07	335.72	213.77	293.56	182.26	15.69	367.45	75.77	Pglyrp1	NotDE
404	0.68	0.12	5.79	7.01922e-09	3.83733e-07	317.91	254.76	189	514.35	418.93	483.69	649.39	Fam213a	NotDE
143.05	1.06	0.18	5.79	7.17132e-09	3.89712e-07	109.91	112.06	144.72	226.04	96.47	167.99	144.15	1700029P11Rik	NotDE
335.92	0.71	0.12	5.79	7.17533e-09	3.89712e-07	316.29	349.7	246.25	524.41	205.76	284.77	424.26	Dram2	NotDE
366.14	0.66	0.11	5.79	7.24778e-09	3.92368e-07	303.92	245.23	491.19	484.26	244.2	490.43	303.76	Fuca2	NotDE
153.63	-1.14	0.2	-5.76	8.36686e-09	4.51486e-07	193.3	129.05	135.91	81.83	101.75	244.65	188.96	Gpx7	NotDE
341.99	0.69	0.12	5.76	8.41125e-09	4.52417e-07	254.27	361.57	516.41	410.74	335.65	228.36	286.95	Golga5	NotDE
120.3	1.12	0.19	5.75	9.17759e-09	4.92049e-07	68.75	250.88	141.39	150.35	72.7	81.95	76.06	Ndufaf6	NotDE
44.41	-5.11	0.89	-5.74	9.33944e-09	4.99121e-07	46.69	45.57	46.42	0.88	86.14	27.55	57.61	Arhgdig	Downregulated
352.85	0.68	0.12	5.74	9.58466e-09	5.1059e-07	274.34	391.46	392.05	435.06	322.83	331.49	322.76	Tmem19	NotDE
40.67	-2.28	0.4	-5.73	9.76396e-09	5.18093e-07	58.35	25.06	12.81	10.83	52.8	28.72	96.12	Etv2	Downregulated
151.51	-0.99	0.17	-5.73	9.78765e-09	5.18093e-07	296.88	109.2	112.97	144.58	46.56	236.87	113.53	Wnt5b	NotDE
138.24	-1.59	0.28	-5.73	1.01364e-08	5.34854e-07	220.23	20.72	109.35	67.81	106.15	269.15	174.27	Myo1f	NotDE
309.16	-0.84	0.15	-5.73	1.02184e-08	5.36827e-07	580.9	274.42	290.84	319.42	90.41	495.24	112.86	1700061G19Rik	NotDE
1065.99	0.73	0.13	5.73	1.02381e-08	5.36827e-07	917.34	1955.07	906.21	1527.51	594.25	931.66	629.86	Elovl6	NotDE
45.87	-2.73	0.48	-5.72	1.08185e-08	5.64708e-07	39.25	32.28	53.55	6	72.64	33.94	83.43	6330403K07Rik	Downregulated
149.3	-1.08	0.19	-5.72	1.08376e-08	5.64708e-07	191.37	188.92	241.62	86.05	123.49	185.62	28.01	Slc7a7	NotDE
55.8	-2.56	0.45	-5.72	1.09252e-08	5.67496e-07	39.56	8.5	26.63	5.13	38.31	144.37	128.08	1700048O20Rik	Downregulated
215.29	0.82	0.14	5.71	1.10405e-08	5.71707e-07	173.48	234.76	307.39	303.13	118.19	215.94	154.11	Tbck	NotDE
281.28	0.73	0.13	5.71	1.10855e-08	5.72259e-07	242.94	195.26	447.82	400.39	103.01	339.38	240.15	Zfp945	NotDE
130.26	-1.19	0.21	-5.71	1.137e-08	5.85133e-07	192.01	165.03	124.18	83.67	94.32	102.57	150.01	Pde7a	NotDE
313.09	-0.67	0.12	-5.71	1.14438e-08	5.87119e-07	442.77	248.93	342.69	277.64	227.83	342.02	309.79	Cep63	NotDE
470.04	0.63	0.11	5.71	1.15712e-08	5.91835e-07	362.35	811.47	425.78	563.11	542.85	172.86	411.89	F11r	NotDE
236.57	0.8	0.14	5.7	1.16528e-08	5.94185e-07	172.27	398.28	137.19	298.42	230.21	244.34	175.28	Smad7	NotDE
187.62	-0.91	0.16	-5.7	1.18159e-08	6.00668e-07	282.23	162.82	191.56	146.9	149.25	144.04	236.52	Parp9	NotDE
208.07	-0.85	0.15	-5.7	1.22792e-08	6.19279e-07	267.34	181.3	172.32	146.44	234.5	205.06	249.51	Cenpo	NotDE
317.1	0.7	0.12	5.7	1.22935e-08	6.19279e-07	261.47	438.52	298.8	425.05	247.61	239.1	309.14	Fnbp1l	NotDE
506.97	0.61	0.11	5.7	1.22267e-08	6.19279e-07	516.03	491.53	651.92	790.55	262.42	459.24	377.07	Ppap2b	NotDE
481.18	-0.74	0.13	-5.69	1.23896e-08	6.22243e-07	630.87	386.96	527.28	368.46	455.77	474.85	524.07	Plekha2	NotDE
95	-1.53	0.27	-5.69	1.25325e-08	6.27527e-07	97.31	69.76	103.93	31.03	117.74	81.01	164.25	Osbpl11	NotDE
384.31	-0.85	0.15	-5.68	1.30966e-08	6.5381e-07	719.7	569.51	223.07	392.03	192.24	540.08	53.53	Slc52a3	NotDE
395.68	-0.73	0.13	-5.68	1.34865e-08	6.71266e-07	525.5	400.78	257.29	308.91	574.55	319.76	382.99	Ept1	NotDE
168.49	1.06	0.19	5.68	1.374e-08	6.81849e-07	112.93	180.88	195.53	228.76	188.7	164.39	108.25	Epb4-1	NotDE
93.54	-2.05	0.36	-5.67	1.40646e-08	6.95885e-07	71.37	82.01	115.19	14.65	151.41	78.49	141.67	Slc13a5	Downregulated
294.82	0.85	0.15	5.67	1.41114e-08	6.96137e-07	245.2	302.52	392.94	436.34	165.69	289.37	231.67	Adck4	NotDE
79.2	1.38	0.24	5.65	1.64015e-08	8.06722e-07	56.78	55.8	118.38	144.44	29.29	98.07	51.61	Ttpa	NotDE
80.9	2.31	0.41	5.64	1.68955e-08	8.28574e-07	6.49	30.1	244.58	30.59	93.75	119.17	41.64	Atf3	Upregulated
478.49	1	0.18	5.62	1.91538e-08	9.3657e-07	514.06	67.36	247.05	1035.27	158.41	836.81	490.49	Trpm1	NotDE
88.29	1.21	0.22	5.61	2.05078e-08	9.99845e-07	62.89	69.52	115.85	145.4	60.61	93.45	70.3	Sdccag8	NotDE
349.13	0.84	0.15	5.6	2.08524e-08	1.01368e-06	328.61	379.98	310.79	582.05	170.19	351.59	320.7	Pgap1	NotDE
49.53	-2.32	0.41	-5.6	2.10149e-08	1.01861e-06	47.03	39.23	38.94	8.35	115.74	49.63	47.77	Sept3	Downregulated
434.33	-0.69	0.12	-5.6	2.14635e-08	1.03613e-06	533.16	337.78	396.26	334.9	480.21	485.07	472.89	Nudt19	NotDE
241.72	0.8	0.14	5.6	2.15006e-08	1.03613e-06	193.94	334.96	286.88	337.74	162.44	205.37	170.69	Yipf2	NotDE
914.64	0.62	0.11	5.6	2.15708e-08	1.03652e-06	794.74	812.64	1275.99	1221.09	711.77	977.69	608.52	Ppp1r15b	NotDE
30.3	-2.91	0.52	-5.6	2.17993e-08	1.04449e-06	43.15	11.99	33.85	4.54	73.46	30.84	14.29	Jade2	Downregulated
184.68	-1.24	0.22	-5.59	2.22949e-08	1.06491e-06	91.16	185.52	260.46	36.15	290.34	153.26	275.86	H2-K1	NotDE
1039	-0.67	0.12	-5.59	2.23533e-08	1.06491e-06	1526.95	1183.43	1018.79	958.7	841.21	874.64	869.26	Itpk1	NotDE
60.45	-1.74	0.31	-5.59	2.32321e-08	1.10349e-06	101.51	66.91	85.02	26.23	52.86	41.83	48.76	Dtx1	NotDE
164.31	-1.03	0.18	-5.59	2.32954e-08	1.10349e-06	190.1	133.39	131.25	88.11	228.32	176	203.01	Ets2	NotDE
78.04	-2.06	0.37	-5.58	2.34043e-08	1.1055e-06	77.91	35.11	34.97	19.74	84.5	199.5	94.56	Ikbke	Downregulated
117.11	-1.44	0.26	-5.58	2.42507e-08	1.14225e-06	87.62	116.82	113.81	29.43	281.83	84.96	105.31	Slc43a2	NotDE
24.97	-2.97	0.53	-5.57	2.49485e-08	1.1718e-06	48.68	2.4	3.46	5.56	77.69	22.79	14.2	Fgf17	Downregulated
47.33	-5	0.9	-5.56	2.66264e-08	1.2471e-06	43.19	22.91	16.26	0.88	133.27	83.84	30.96	Aspg	Downregulated
232.97	0.72	0.13	5.56	2.69778e-08	1.26002e-06	201.16	247.17	237.23	331.88	145.29	224.12	243.94	Vps45	NotDE
18.75	-3.14	0.56	-5.56	2.73235e-08	1.2726e-06	50.91	19.42	10.12	5.27	3.85	30.21	11.45	Fam196a	Downregulated
121.74	-1.5	0.27	-5.55	2.83615e-08	1.31727e-06	115.53	168.71	61.33	38.2	217.36	125.5	125.54	Gas6	NotDE
44.02	1.61	0.29	5.55	2.91807e-08	1.35155e-06	30.48	1.09	63.13	90.01	3.85	109.98	9.63	Htr5a	NotDE
82.99	-2.34	0.42	-5.55	2.92646e-08	1.35168e-06	54.13	36.23	130.05	8.07	197.21	67.67	87.56	Phldb1	Downregulated
113.98	1	0.18	5.54	3.07e-08	1.41407e-06	84.02	82.38	144.38	168.65	54.12	156.38	107.95	Lyn	NotDE
441.47	-0.94	0.17	-5.53	3.11357e-08	1.43018e-06	558.45	344.12	468.24	279.64	545.5	484.19	410.18	Armc6	NotDE
416.03	-1.1	0.2	-5.53	3.20107e-08	1.46634e-06	327.97	472.56	600.66	142.37	478.15	409.03	481.49	Icam1	NotDE
259.55	0.83	0.15	5.52	3.4466e-08	1.57448e-06	200.17	162	340.35	363.63	224.74	301.57	224.39	Ift43	NotDE
596.17	-0.65	0.12	-5.52	3.48262e-08	1.58553e-06	640.94	979.35	528.65	399.6	450.74	560.17	613.72	Psme4	NotDE
82.62	1.29	0.23	5.51	3.4898e-08	1.58553e-06	52.57	71.28	112.21	126.27	49.14	59.49	107.43	Pstpip2	NotDE
531.5	0.83	0.15	5.51	3.57266e-08	1.61877e-06	461.79	791.99	433.55	831.04	322.89	471.64	407.57	Tmem222	NotDE
36.09	-2.64	0.48	-5.51	3.6411e-08	1.6453e-06	45.06	20.48	20.01	6.88	41.38	76.02	42.77	Pnma2	Downregulated
77.24	-1.3	0.24	-5.51	3.68552e-08	1.66087e-06	178.71	46.4	61.57	71.11	44.98	109.69	28.2	Pde9a	NotDE
31.99	1.91	0.35	5.5	3.71575e-08	1.66999e-06	18.84	69.52	37.31	71.37	3.15	14.57	9.13	Sox21	NotDE
402.9	-0.77	0.14	-5.5	3.75035e-08	1.68101e-06	654.12	284.68	210.79	374.61	367.64	759.87	168.6	Dmtn	NotDE
317.4	0.66	0.12	5.5	3.85675e-08	1.72406e-06	278.03	417.43	326.81	436.67	179.07	337.4	246.37	Tmem167b	NotDE
554.11	0.57	0.1	5.49	3.91141e-08	1.74382e-06	578.62	524.21	628.66	862.28	290.76	534.34	459.9	Neu1	NotDE
23.49	-2.65	0.48	-5.49	3.97426e-08	1.76712e-06	49.65	10.26	30.66	8.62	28.35	15.98	20.89	Itga8	Downregulated
326.68	-0.81	0.15	-5.49	3.99007e-08	1.76943e-06	368.37	215.32	344.56	202.26	443.6	321.27	391.4	Arc	NotDE
203.96	-0.95	0.17	-5.49	4.06095e-08	1.79608e-06	217.66	97.46	101.47	110.02	311.8	206.14	383.19	Cdca7l	NotDE
307.8	-0.78	0.14	-5.49	4.10238e-08	1.8096e-06	323.79	220.81	236.58	184.07	436.31	287.92	465.14	Fam98a	NotDE
64.07	1.32	0.24	5.48	4.14603e-08	1.82403e-06	53.53	60.17	68.2	130.39	14.99	77.18	44	Tmem67	NotDE
479.22	0.66	0.12	5.48	4.15749e-08	1.82426e-06	462.66	777.24	321.16	740.45	278.05	366.97	408.04	Stx12	NotDE
252.87	-0.78	0.14	-5.48	4.17187e-08	1.82577e-06	302.95	173.5	253.75	174.38	242.67	315.55	307.27	9430038I01Rik	NotDE
149.08	-1.2	0.22	-5.48	4.22581e-08	1.84453e-06	111.88	34.44	88.65	46.97	104.28	406.3	251.03	Xlr3a	NotDE
154.39	1.24	0.23	5.48	4.34825e-08	1.89302e-06	69.07	48.16	129.55	157.5	169.57	104.28	402.62	D1Pas1	NotDE
37.64	-3.25	0.59	-5.47	4.61407e-08	2.00351e-06	33.76	5.89	6.4	2.35	66.91	70.86	77.34	H2-Aa	Downregulated
125.37	-1.21	0.22	-5.46	4.78385e-08	2.07184e-06	177.47	122.89	105.46	71.88	196.88	98.55	104.47	Eras	NotDE
93.06	-1.6	0.29	-5.46	4.86433e-08	2.10124e-06	60.97	68.88	87.93	18.3	117.25	134.66	163.43	Rgs10	NotDE
49.18	-2.35	0.43	-5.45	4.94267e-08	2.12956e-06	49.61	48.85	39.99	10.53	79.59	45.53	70.13	Lhx6	Downregulated
320.01	0.69	0.13	5.45	5.0091e-08	2.15262e-06	226.67	406.75	210.71	361.05	417.11	257.58	360.18	Galnt11	NotDE
28.64	-2.85	0.52	-5.45	5.04466e-08	2.16233e-06	35.98	9.16	11.46	4.68	78.51	16.9	43.8	Plvap	Downregulated
83.41	-3.04	0.56	-5.44	5.45598e-08	2.33264e-06	30.83	25.49	15.42	5.98	317.36	46.82	141.96	Pde2a	Downregulated
83.83	-1.57	0.29	-5.43	5.63355e-08	2.39627e-06	90.46	86.51	91.13	28.25	46.31	227.61	16.53	Cdh4	NotDE
80.98	-1.18	0.22	-5.43	5.62899e-08	2.39627e-06	149.22	72.13	41.02	66.69	145.54	51.36	40.92	G530011O06Rik	NotDE
267.31	0.72	0.13	5.43	5.69997e-08	2.41835e-06	237.73	221.5	501.29	387.69	126.7	267.67	128.59	Traf3ip2	NotDE
219.21	0.79	0.15	5.43	5.73315e-08	2.42626e-06	160.91	258.12	408.64	272.58	99.68	210.99	123.5	Ifngr2	NotDE
77.93	-1.71	0.31	-5.43	5.76274e-08	2.4326e-06	83.68	71.03	37.35	24.73	183.39	66.24	79.06	Nkain1	NotDE
113.6	1.02	0.19	5.42	5.79662e-08	2.44073e-06	103.19	122.74	126.48	206.57	55.51	118.38	62.33	Tnnt1	NotDE
44.42	-1.88	0.35	-5.42	5.84828e-08	2.45628e-06	72.67	16.57	31.95	18.73	57.89	54.83	58.27	Pdzd2	NotDE
413.01	0.66	0.12	5.41	6.2741e-08	2.6285e-06	396.94	313.36	482.03	620.36	187.51	611.69	279.2	Fam178b	NotDE
81.4	-1.27	0.24	-5.41	6.38557e-08	2.66849e-06	110.93	38.14	73.52	43.32	114.35	83.24	106.3	Egln3	NotDE
83.42	-2.1	0.39	-5.41	6.40293e-08	2.66906e-06	49.27	35.56	180.92	14.31	245.03	50.44	8.41	Slco4a1	Downregulated
52.19	1.94	0.36	5.4	6.547e-08	2.72231e-06	25.62	35.08	76.78	93.73	0.82	113.78	19.55	Ldhd	NotDE
176.27	-1.07	0.2	-5.4	6.63382e-08	2.75155e-06	247.49	220.56	154.78	112.12	150.1	297.24	51.57	Naprt1	NotDE
54.23	1.48	0.27	5.4	6.79557e-08	2.81164e-06	28.87	70.64	25.59	79.01	68.12	34.21	73.21	Enah	NotDE
30.06	7.95	1.48	5.39	6.93859e-08	2.86372e-06	0	2.18	3.2	28.82	51.04	21.54	103.66	Hdx	Upregulated
431.44	0.61	0.11	5.39	7.04026e-08	2.8985e-06	362.7	344.15	590.24	552.18	330.78	502.69	337.36	Tcn2	NotDE
430.24	0.68	0.13	5.38	7.25032e-08	2.97032e-06	487.78	582.16	295.64	788.5	240.03	453.5	164.04	A4galt	NotDE
53.75	-7.89	1.46	-5.39	7.23999e-08	2.97032e-06	47.66	79.08	30.92	0	154.05	33.13	31.41	Kctd15	Downregulated
400.59	0.75	0.14	5.38	7.35766e-08	3.0069e-06	308.46	483.51	657.07	508.65	309	275.79	261.64	Atp9a	NotDE
227.46	-1.17	0.22	-5.38	7.39057e-08	3.01297e-06	354.24	189.4	282.37	148.07	224.05	255.81	138.27	Etnk2	NotDE
34.5	-3.21	0.6	-5.38	7.50673e-08	3.05286e-06	33.77	2.4	9.85	3.8	74.03	65.69	51.99	Col1a1	Downregulated
59.88	1.44	0.27	5.38	7.56938e-08	3.07085e-06	34.72	20.06	125.73	91.17	9.64	84.38	53.48	Bnipl	NotDE
189.61	0.94	0.18	5.38	7.60104e-08	3.07621e-06	132.05	173.69	224.79	248.76	124.41	243.24	180.3	Ncf2	NotDE
419.9	-0.7	0.13	-5.37	7.83699e-08	3.16402e-06	471.06	372.49	133.19	288.18	621.26	534.53	518.62	D630045M09Rik	NotDE
122.49	-1.55	0.29	-5.37	8.0417e-08	3.23883e-06	65.52	3.49	4.27	18.61	318.98	4.37	442.2	Gm11544	NotDE
139.63	-1.36	0.25	-5.36	8.41403e-08	3.38061e-06	160.23	72.34	93.06	57.26	203.08	245.17	146.29	Akna	NotDE
67.27	-1.4	0.26	-5.36	8.53503e-08	3.41278e-06	108.99	87.81	42.66	41.68	61.37	72.17	56.22	Panx1	NotDE
279.97	-0.85	0.16	-5.36	8.5273e-08	3.41278e-06	268.62	192.07	208.13	145	450.67	385.55	309.79	Ptp4a3	NotDE
69.44	-1.63	0.3	-5.35	8.65355e-08	3.4519e-06	77.21	34.86	14.42	24.87	129.28	72.85	132.6	Tmem45a	NotDE
68.03	1.54	0.29	5.35	8.76528e-08	3.48773e-06	30.48	40.78	42.67	84.61	167.08	61.22	49.36	Srgap3	NotDE
135.64	0.93	0.17	5.35	8.78521e-08	3.48773e-06	95.67	97.22	158.17	178.5	65.4	248.44	106.08	Timm8a2	NotDE
284.21	-0.77	0.14	-5.35	8.89382e-08	3.52246e-06	287.43	241.44	303.6	163.73	449.84	296.05	247.38	Cnnm4	NotDE
640.01	0.59	0.11	5.34	9.08592e-08	3.59002e-06	576.96	834.71	481.56	870.19	570.34	454.81	691.52	Abcd3	NotDE
184.73	-1.02	0.19	-5.34	9.12075e-08	3.59526e-06	172.26	135.57	150.1	83.1	284.25	103.86	363.93	Zcwpw1	NotDE
75.68	-1.94	0.36	-5.33	9.72151e-08	3.82303e-06	53.15	37.26	85.26	10.85	155.73	61.37	126.13	Tcp11l2	NotDE
195.16	-1.47	0.28	-5.33	9.7649e-08	3.83106e-06	59.04	23.12	47.11	23.68	697.27	76.99	438.93	Mbnl3	NotDE
91.2	-2.27	0.43	-5.33	9.87407e-08	3.8648e-06	38.96	8.28	10.95	6.74	277.64	76.51	219.28	Calca	Downregulated
159.83	0.83	0.16	5.32	1.018e-07	3.97522e-06	162.84	165.16	161.33	288.62	76.03	171.03	93.83	Lace1	NotDE
392.5	-0.65	0.12	-5.32	1.02198e-07	3.98144e-06	472.6	349.83	490.8	294.23	393.93	443.63	302.47	Rdh13	NotDE
29.23	-3.48	0.65	-5.32	1.03893e-07	4.03804e-06	30.79	15.48	44.47	3.21	23.63	41.14	45.9	Pm20d2	Downregulated
107.52	-1.27	0.24	-5.31	1.07494e-07	4.16827e-06	174.81	67.79	137.46	66.05	69.75	132.76	104.06	Ndrg2	NotDE
212.81	-0.98	0.18	-5.31	1.08428e-07	4.19474e-06	216.68	324.12	257.27	101.32	332.85	179.61	77.77	Letm1	NotDE
40.99	-2.71	0.51	-5.3	1.14289e-07	4.41124e-06	37.58	7.19	22.37	4.54	144.01	32.21	39.03	Mt3	Downregulated
141.86	-0.98	0.19	-5.29	1.21132e-07	4.66454e-06	203.36	117.7	59.39	98.93	139.87	107.75	266.03	Zscan18	NotDE
267.38	0.67	0.13	5.29	1.21558e-07	4.6702e-06	229.71	241.32	334.09	363.81	203.94	365.91	132.88	Pcca	NotDE
29.77	-4.66	0.88	-5.29	1.22478e-07	4.69472e-06	34.72	9.16	19.46	1.61	61.49	38.62	43.3	Efemp1	Downregulated
115.14	1.25	0.24	5.29	1.24236e-07	4.75118e-06	95.06	64.3	159.32	218.87	53.92	72.1	142.4	Sash1	NotDE
705.4	0.71	0.13	5.29	1.24778e-07	4.76098e-06	607.97	721.68	1082.64	1001.18	304.07	712.37	507.91	Aldh6a1	NotDE
63.25	-1.5	0.28	-5.28	1.25714e-07	4.78574e-06	94.39	43.63	75.94	31.03	62.06	70.19	65.49	Qser1	NotDE
80.67	-1.45	0.28	-5.28	1.26732e-07	4.81349e-06	119.11	12.23	61.26	39.83	115.18	83.92	133.2	Chga	NotDE
193.93	1.1	0.21	5.28	1.27804e-07	4.84318e-06	119.69	110.78	297.85	249.87	199.05	238.66	141.6	AU040320	NotDE
952.03	0.62	0.12	5.28	1.29422e-07	4.89338e-06	855.33	1139.75	1040.61	1318.1	768.65	756.61	785.16	Arnt	NotDE
141.03	0.92	0.17	5.28	1.31881e-07	4.96385e-06	94.04	83.02	116.94	174.83	100.56	137.67	280.16	Efcab7	NotDE
375.55	0.65	0.12	5.28	1.31718e-07	4.96385e-06	333.76	480.6	344	525.23	306.4	237.29	401.56	Pip5k1a	NotDE
609.64	0.62	0.12	5.28	1.32634e-07	4.98095e-06	528.45	539.1	621.13	818.57	562.52	610.57	587.16	Atxn7l3b	NotDE
123.81	-2.59	0.49	-5.27	1.33787e-07	5.01296e-06	30.14	6.98	9.62	4.68	334.69	38.71	441.88	Mlf1	Downregulated
245.77	0.71	0.13	5.27	1.35063e-07	5.0494e-06	199.14	115.52	279.99	324.16	248.51	240.08	313.01	Thnsl1	NotDE
83.38	-1.77	0.34	-5.26	1.41209e-07	5.26737e-06	46.06	97.67	23.44	12.44	133.7	104.4	165.91	Crygd	NotDE
248.66	-0.89	0.17	-5.25	1.48468e-07	5.52579e-06	333.09	225.57	231.19	170.7	209.87	254.08	316.13	Dnd1	NotDE
149.53	-1.23	0.23	-5.25	1.5036e-07	5.58375e-06	159.22	133.15	222.5	64.4	180.19	120.65	166.6	Plcd3	NotDE
232.54	-1.07	0.2	-5.25	1.54632e-07	5.72962e-06	447.99	201.69	117.54	206.85	311.13	304.4	38.18	Spry4	NotDE
164.63	-0.97	0.18	-5.24	1.57068e-07	5.80698e-06	227.3	180.69	161.78	113.83	145.97	135.47	187.4	Hpdl	NotDE
33.66	-2.2	0.42	-5.24	1.57987e-07	5.82803e-06	52.21	7.4	59.88	9.81	39.76	18.65	47.91	Fam199x	Downregulated
64.94	-1.94	0.37	-5.24	1.58774e-07	5.84416e-06	41.51	100.07	72.69	9.95	120.28	48.69	61.38	Ppp1r14a	NotDE
152.15	-1.12	0.21	-5.24	1.60087e-07	5.8795e-06	142.07	25.94	10.15	62.05	348.91	19.91	456.03	Zscan4c	NotDE
1154.08	0.59	0.11	5.24	1.61285e-07	5.91049e-06	1022.9	1548.89	952.09	1544.47	987.67	900.38	1122.12	Pum1	NotDE
90.35	-7.63	1.46	-5.23	1.66507e-07	6.08847e-06	39.92	0	10.12	0	162.99	11.78	407.62	Tktl1	Downregulated
154.45	0.9	0.17	5.23	1.68204e-07	6.13707e-06	153.72	106.57	206.03	283.99	77.44	140.44	113	6720401G13Rik	NotDE
89.56	-1.36	0.26	-5.23	1.69676e-07	6.17725e-06	77.19	93.3	79.39	29.55	118.5	104.13	124.84	Myo5a	NotDE
594.65	0.89	0.17	5.22	1.74998e-07	6.35517e-06	391.83	1131.97	612.18	737.54	746.89	219.81	322.36	Epcam	NotDE
108.1	1.19	0.23	5.22	1.75326e-07	6.35517e-06	64.54	89.81	90.16	145.85	102.71	119.51	144.12	Klhdc10	NotDE
33.67	2.23	0.43	5.22	1.76302e-07	6.37671e-06	7.14	15.48	37.54	31.76	27.78	70	46.02	Tmc7	Upregulated
209.93	1.1	0.21	5.21	1.84047e-07	6.64242e-06	172.47	144.74	269.51	361.28	113.69	222.6	185.22	Tenm3	NotDE
125.82	0.99	0.19	5.2	1.95998e-07	7.05846e-06	107.1	183.76	95.31	206.79	74.48	117.59	95.73	Dpy19l4	NotDE
358.86	0.6	0.11	5.2	1.99107e-07	7.13961e-06	350.94	352.68	444.99	527.79	477.84	247.44	110.31	Porcn	NotDE
113.36	1.1	0.21	5.2	1.98783e-07	7.13961e-06	59.72	103.11	159.05	124.81	111.89	104.46	130.49	Wdr25	NotDE
41.57	2.5	0.48	5.2	2.01284e-07	7.18675e-06	7.78	117.28	63.5	40.58	25.71	14.11	22.02	Cblc	Upregulated
158.97	-0.93	0.18	-5.2	2.0091e-07	7.18675e-06	301.63	83.02	145.75	151.49	78.12	112.72	240.1	Dapp1	NotDE
38.26	2.12	0.41	5.2	2.01988e-07	7.19647e-06	7.78	89.6	97.48	34.08	6.3	30.9	1.66	Hsd17b1	Upregulated
27.23	7.73	1.49	5.19	2.09727e-07	7.45627e-06	0	53.62	38.65	22.27	34.77	27.45	13.83	Ntrk1	Upregulated
70.13	-1.93	0.37	-5.19	2.13339e-07	7.56856e-06	54.44	23.97	122.96	13.03	157.89	77.49	41.12	Fkbp10	NotDE
20.91	2.14	0.41	5.18	2.16228e-07	7.65476e-06	10.69	23.76	25.3	45.51	11.72	11.82	17.53	Fbrsl1	Upregulated
64.94	-2	0.39	-5.18	2.19107e-07	7.74023e-06	45.74	80.2	91.16	9.09	102.44	52.07	73.9	Ccdc40	Downregulated
253.67	0.67	0.13	5.18	2.22534e-07	7.84469e-06	285.84	181.54	339.87	461.66	66.54	273.83	166.43	Iqcg	NotDE
104.49	-1.66	0.32	-5.18	2.23953e-07	7.86609e-06	59.04	66.27	106.9	16.69	174.83	132.37	175.3	Cryl1	NotDE
194.78	-0.94	0.18	-5.18	2.24085e-07	7.86609e-06	281.21	143.46	148.39	138.63	229.98	232.65	189.16	Mapt	NotDE
113.68	-1.18	0.23	-5.17	2.29878e-07	8.0525e-06	145.6	43.39	77.33	60.6	160.47	59.14	249.24	Chn1	NotDE
48.21	-1.94	0.37	-5.17	2.30505e-07	8.05754e-06	54.51	6.77	2.93	13.03	100.29	9.74	150.16	Acpp	NotDE
76.23	-1.79	0.35	-5.16	2.41544e-07	8.42574e-06	122.25	177.15	35.5	31.36	100.99	31.9	34.44	Kifc3	NotDE
47.75	1.45	0.28	5.16	2.4333e-07	8.47034e-06	32.76	20.48	25.82	87.21	62.62	18.54	86.84	Enpp5	NotDE
165.65	-1.05	0.2	-5.16	2.44554e-07	8.49518e-06	209.64	111.33	218.39	97.18	136.68	156.84	229.5	Zmynd11	NotDE
179.03	0.96	0.19	5.16	2.46873e-07	8.55791e-06	131.05	238.83	301.59	248.1	101.87	128.48	103.25	Lamc2	NotDE
38.15	1.74	0.34	5.16	2.47971e-07	8.57814e-06	16.23	38.14	30.14	55.13	42.4	44.62	40.39	Gulp1	NotDE
32.36	-2.38	0.46	-5.16	2.4878e-07	8.58832e-06	41.19	40.99	21.86	8.62	57.21	25.62	31.05	Rab6b	Downregulated
57.7	-1.36	0.26	-5.15	2.56999e-07	8.85374e-06	104.13	71.73	41.82	39.5	53.55	40.58	52.59	Xist	NotDE
92.7	1.44	0.28	5.15	2.59626e-07	8.91427e-06	60.35	178.11	115.42	158.86	40.89	61.18	34.11	1810019J16Rik	NotDE
535.15	0.6	0.12	5.15	2.59826e-07	8.91427e-06	598.52	399.5	611.77	917.44	188.62	592.61	437.58	Mcf2	NotDE
69.64	-1.77	0.34	-5.14	2.76609e-07	9.47058e-06	47.02	45.76	22.12	14.62	180.01	69.19	108.75	Cxcl14	NotDE
29.44	-2.65	0.52	-5.13	2.84268e-07	9.69902e-06	38.58	1.3	11.2	4.84	59.47	59.26	31.44	Gm1673	Downregulated
115.33	-1.32	0.26	-5.13	2.84444e-07	9.69902e-06	172.9	114.21	118.84	63.13	177.35	106.86	54.02	Rasgrp2	NotDE
65.96	-1.67	0.32	-5.13	2.87713e-07	9.79048e-06	60.02	20.48	43.44	16.26	37.17	173.99	110.38	4930591A17Rik	NotDE
407.67	-0.59	0.11	-5.13	2.88707e-07	9.80428e-06	506.35	362.72	357.61	330.51	331.28	416.12	549.14	Mtfr2	NotDE
303.56	0.85	0.17	5.13	2.92895e-07	9.92628e-06	209.52	324.98	343.39	386.82	269.99	259.62	330.62	Tm2d1	NotDE
303.08	-0.73	0.14	-5.12	2.97782e-07	1.00714e-05	424.6	307.83	214.65	259.86	206.88	361.5	346.23	Ak7	NotDE
531.77	0.6	0.12	5.12	3.0048e-07	1.01421e-05	668.33	554.67	708.68	1018.42	152.33	358.23	261.74	Cbs	NotDE
172.08	0.83	0.16	5.12	3.03225e-07	1.02015e-05	160.62	125.56	202.94	278.76	103.4	173.86	159.43	Ddx26b	NotDE
66.12	-1.72	0.34	-5.12	3.03464e-07	1.02015e-05	93.43	29.22	32.78	23.89	186.82	47.51	49.21	Dok2	NotDE
320.51	0.65	0.13	5.11	3.29168e-07	1.10433e-05	269.52	385.57	305.75	419.85	219.57	318.51	324.8	Rps6kb2	NotDE
349.91	0.58	0.11	5.11	3.30777e-07	1.10751e-05	352.83	355.95	353.68	528.15	173.15	357.9	327.73	Kmt2e	NotDE
205.53	0.74	0.14	5.1	3.36294e-07	1.12087e-05	153.45	160.4	262.8	255.97	129.42	209.36	267.35	Ctbs	NotDE
370.25	0.61	0.12	5.1	3.36786e-07	1.12087e-05	284.5	351.56	479.45	435.84	268.21	433.71	338.47	Elp4	NotDE
125.18	-1.06	0.21	-5.1	3.35693e-07	1.12087e-05	162.24	113.15	136.67	75.79	126.02	130.6	131.76	Nfatc3	NotDE
767.96	0.82	0.16	5.1	3.38025e-07	1.12275e-05	348.8	1179.11	1527.08	620.33	629.94	449.32	621.12	Txnip	NotDE
118.56	-1.14	0.22	-5.1	3.43517e-07	1.13873e-05	246.88	87.63	120.19	105.28	94.44	89.67	85.83	Tmem106a	NotDE
296.91	-0.71	0.14	-5.09	3.49359e-07	1.1558e-05	452.17	77.4	469.52	267.08	109.13	593.09	110	Nrp2	NotDE
257.24	0.66	0.13	5.09	3.53189e-07	1.16518e-05	198.81	119.89	406.96	314.91	194.31	351.37	214.44	Bphl	NotDE
29.8	-3.6	0.71	-5.09	3.54293e-07	1.16518e-05	32.15	7.19	84.54	1.76	38.23	37.31	7.38	Igsf21	Downregulated
80.01	1.22	0.24	5.09	3.54227e-07	1.16518e-05	69.4	58.2	170.29	156.76	13.42	69.29	22.72	Phyhd1	NotDE
76.86	-1.69	0.33	-5.09	3.61247e-07	1.18571e-05	55.12	8.07	2.67	16.24	126.09	8.37	321.44	Dux	NotDE
595.27	-0.56	0.11	-5.08	3.71098e-07	1.21566e-05	707.4	431.97	550.44	473	672.98	660.59	670.5	Tnfaip1	NotDE
297.4	0.6	0.12	5.08	3.82006e-07	1.24893e-05	316.62	253.3	400.04	483.81	143.46	350.35	134.21	Dsg2	NotDE
297.45	-1.12	0.22	-5.07	3.89085e-07	1.26959e-05	219	343.03	75.76	93.72	829.76	299.99	220.89	Steap3	NotDE
291.16	-0.71	0.14	-5.07	4.00325e-07	1.30372e-05	286.74	342	325.24	172.34	424.12	220.27	267.38	Ero1l	NotDE
18.88	-3.89	0.77	-5.07	4.03581e-07	1.31176e-05	32.73	1.09	20.83	1.47	36.17	5.91	33.94	Col6a5	Downregulated
530.71	-0.58	0.11	-5.06	4.08935e-07	1.32657e-05	499.52	558.67	526.34	328.74	642.09	496.8	662.77	Gtf2e1	NotDE
244.42	0.67	0.13	5.06	4.22179e-07	1.36688e-05	252.62	178.11	275.32	407	133.9	216.79	247.21	Cep95	NotDE
159.74	-1	0.2	-5.06	4.26024e-07	1.37665e-05	160.23	153.84	141.68	75.23	301.02	126.19	160	Itpripl1	NotDE
89.19	-1.76	0.35	-5.06	4.26932e-07	1.37692e-05	76.89	80.62	111.42	18.33	124.06	144.4	68.61	Faah	NotDE
252.47	-0.76	0.15	-5.05	4.36711e-07	1.40574e-05	223.45	134.91	237.34	130.19	346.84	474.37	220.16	Ncam1	NotDE
361.14	0.69	0.14	5.05	4.45155e-07	1.42467e-05	228.04	353.74	442.6	374.48	307.65	492.89	328.58	Akr1e1	NotDE
779.78	-0.7	0.14	-5.05	4.45033e-07	1.42467e-05	786.61	1429.12	693.85	485.73	166.65	1386.05	510.45	Nefl	NotDE
20.61	2.36	0.47	5.05	4.4405e-07	1.42467e-05	7.45	15.48	44.25	37.6	15.5	14.03	9.94	Sema4g	Upregulated
33.32	-2.61	0.52	-5.05	4.49215e-07	1.43491e-05	41.48	41.66	57.8	4.7	30.93	36.27	20.44	Creb3l1	Downregulated
213.24	0.8	0.16	5.03	4.80635e-07	1.53234e-05	222.23	134.51	215.36	390.57	108.05	245.07	176.91	Tcf7l2	NotDE
50.39	-2.82	0.56	-5.03	4.90517e-07	1.56085e-05	28.54	39.47	37.87	3.37	114.67	37.91	90.88	Simc1	Downregulated
158.34	1.02	0.2	5.02	5.07624e-07	1.61221e-05	122.29	136.24	162.82	241.2	156.07	109.37	180.37	Lysmd1	NotDE
44.49	-2.83	0.56	-5.02	5.15251e-07	1.63333e-05	28.55	11.11	14.93	2.64	195.2	10.9	48.08	Dysf	Downregulated
46.99	-1.9	0.38	-5.02	5.19494e-07	1.64365e-05	47.37	45.12	33.58	12.58	106.9	32.96	50.39	Tatdn2	NotDE
152.18	-1.36	0.27	-5	5.58712e-07	1.76439e-05	131.36	203.09	137.03	45.56	295.58	103.9	148.73	Klhl21	NotDE
104.45	-1.23	0.25	-5	5.62807e-07	1.77396e-05	88.21	36.62	2.14	38.61	196.66	4.81	364.1	Limch1	NotDE
275.44	0.6	0.12	5	5.74142e-07	1.80382e-05	312.37	263.13	252.77	473.17	120.59	260.89	245.12	Map2k6	NotDE
62.78	2.33	0.47	5	5.74445e-07	1.80382e-05	4.87	11.11	42.35	23.85	44.67	51.36	261.26	Pdha2	Upregulated
585.29	-0.76	0.15	-5	5.80803e-07	1.82036e-05	536.16	846.57	602.02	308.36	781.58	520.38	501.95	Crip2	NotDE
268.79	0.77	0.15	5	5.84037e-07	1.82364e-05	219.34	290.29	196.38	366.54	169.41	387.8	251.74	Gstm4	NotDE
208.41	-0.8	0.16	-5	5.83292e-07	1.82364e-05	331.13	98.92	223.78	183.23	219.59	247.36	154.83	Ube3c	NotDE
300.82	-0.69	0.14	-4.99	5.92014e-07	1.84509e-05	329.85	240.99	284.26	204.77	355.64	290.04	400.15	Fkbp11	NotDE
63.7	-1.81	0.36	-4.99	6.05295e-07	1.87946e-05	49.63	25.94	30.64	12.3	118.54	57.18	151.67	Il13ra1	NotDE
118.13	-1.04	0.21	-4.99	6.04338e-07	1.87946e-05	152.13	78.68	103.92	70.83	208.91	48.53	163.92	Pla2g10	NotDE
727.27	-0.55	0.11	-4.99	6.0736e-07	1.88236e-05	893.58	722.67	670.62	614.14	632.13	784.33	773.42	Cdc6	NotDE
333.48	-0.73	0.15	-4.99	6.13737e-07	1.8986e-05	363.3	157.97	546.63	211.75	319.06	334.78	400.89	Ermp1	NotDE
34.33	-2.03	0.41	-4.98	6.45978e-07	1.99464e-05	47.68	30.71	28.75	9.38	66.91	20.21	36.65	Fhl3	Downregulated
498.58	-0.76	0.15	-4.95	7.25577e-07	2.23628e-05	501.42	451.04	479.92	284.85	746.57	556.23	469.99	Pdlim7	NotDE
172.91	-2.5	0.5	-4.95	7.27314e-07	2.2375e-05	25.65	14.38	23.99	3.66	529.94	48.96	563.8	Tex19-2	Downregulated
370.97	0.74	0.15	4.95	7.35834e-07	2.25954e-05	295.52	470.86	326.64	488.38	487.8	255.41	272.14	Epha2	NotDE
42.45	-1.75	0.35	-4.95	7.44138e-07	2.28084e-05	55.46	56.68	30.88	15.22	96.77	25.24	16.89	1190005I06Rik	NotDE
73.11	1.43	0.29	4.95	7.46466e-07	2.28378e-05	29.21	123.8	94.92	75.67	32.07	45.88	110.22	Hist3h2a	NotDE
552.66	-0.54	0.11	-4.94	7.93044e-07	2.42183e-05	592.92	681.54	499.85	406.95	586.05	497.82	603.5	Nsun2	NotDE
87.28	1.21	0.25	4.94	7.96628e-07	2.42833e-05	53.83	54.71	79.43	120.45	92.93	77.12	132.45	Ccdc28a	NotDE
20.38	2.7	0.55	4.93	8.21886e-07	2.50075e-05	5.19	4.58	11.72	31.77	31.05	6.56	51.78	Ccdc60	Upregulated
112.93	1.06	0.21	4.93	8.37993e-07	2.54512e-05	103.5	118.55	83.2	212.03	89.66	96.7	86.91	Wwp1	NotDE
666.4	0.64	0.13	4.92	8.56761e-07	2.59739e-05	526.19	824.09	731.54	830.79	497.29	600.68	654.2	Polr3c	NotDE
132.63	0.9	0.18	4.92	8.66219e-07	2.61845e-05	113.83	138.34	173.39	211.38	78.75	88.48	124.24	Primpol	NotDE
334.29	-0.68	0.14	-4.92	8.6685e-07	2.61845e-05	514.1	249.78	335.1	311.42	212.28	419.16	298.19	Tia1	NotDE
290.98	-0.73	0.15	-4.92	8.80526e-07	2.65495e-05	322.19	52.13	158.25	189.48	210.24	460.32	644.27	Serpinb1a	NotDE
543.28	-0.72	0.15	-4.91	8.9117e-07	2.6822e-05	522.77	797.06	400.35	308.79	871.11	474.7	428.19	Impdh1	NotDE
27.38	-2.22	0.45	-4.91	9.29309e-07	2.79195e-05	43.48	25.49	28.28	8.35	20.48	42.49	23.08	Kcp	Downregulated
18.69	2.9	0.59	4.9	9.36823e-07	2.80456e-05	3.24	11.11	29.86	23.85	3.27	45.78	13.69	Crisp1	Upregulated
356.98	0.57	0.12	4.9	9.36871e-07	2.80456e-05	305.47	317.57	408.56	451.27	248.23	349.87	417.91	Gstcd	NotDE
359.63	0.64	0.13	4.9	9.50984e-07	2.8417e-05	337.67	619.03	330.25	520.25	278.79	278.53	152.89	Zfp553	NotDE
76.24	-2.04	0.42	-4.9	9.64144e-07	2.87587e-05	35.02	18.3	24.25	7.03	216.25	77.43	155.39	Nkd2	Downregulated
26.04	-3.07	0.63	-4.9	9.68803e-07	2.88461e-05	30.82	12.65	23.21	3.8	50.48	31.76	29.54	Itga9	Downregulated
28.61	-1.95	0.4	-4.9	9.72176e-07	2.88949e-05	58.72	17.42	21.06	14.34	34.71	42.97	11.02	Dnah17	NotDE
28.9	-2.3	0.47	-4.89	1.02361e-06	3.03695e-05	47.68	22.43	62.1	7.48	34.65	7.95	20	Parp14	Downregulated
285.31	0.63	0.13	4.88	1.0391e-06	3.07743e-05	229.37	229.73	379.51	355.56	230.23	182.14	390.63	Trim13	NotDE
23.74	2.02	0.41	4.88	1.04436e-06	3.08348e-05	11.68	35.99	23.46	45.38	17.33	14.03	18.33	Ccdc159	Upregulated
270.94	-0.85	0.17	-4.88	1.04484e-06	3.08348e-05	440.84	200.17	216.94	237.69	356.68	237.18	207.1	Tapbp	NotDE
370.18	0.59	0.12	4.88	1.04954e-06	3.09186e-05	356.81	322.61	316.51	531.11	334.24	394.04	335.92	1110037F02Rik	NotDE
31.19	-2	0.41	-4.88	1.05579e-06	3.10482e-05	56.44	17.45	13.3	11.87	15.81	69.75	33.69	Sapcd1	Downregulated
35.84	-2.39	0.49	-4.88	1.06406e-06	3.12362e-05	40.89	23.55	12.83	7.9	107.69	17.52	40.51	Ctxn1	Downregulated
337.38	0.62	0.13	4.88	1.07258e-06	3.1431e-05	266.97	343.24	414.66	416.63	324.1	273.66	322.4	Timmdc1	NotDE
36.77	-6.23	1.28	-4.87	1.10537e-06	3.22785e-05	37.95	28.34	31.78	1.02	57.34	39.79	61.19	2810468N07Rik	Downregulated
42.4	-4.37	0.9	-4.87	1.1037e-06	3.22785e-05	27.93	13.08	6.94	0.88	207.34	11.51	29.15	Gata2	Downregulated
25.6	1.92	0.4	4.86	1.1543e-06	3.36483e-05	10.71	0	47.94	39.8	33.65	9.97	37.11	Itgam	NotDE
176.51	0.76	0.16	4.86	1.16518e-06	3.38471e-05	134.64	173.93	258.08	223.43	90.66	227.8	127	Map2k5	NotDE
349.7	-0.58	0.12	-4.86	1.16407e-06	3.38471e-05	390.56	284.62	413.08	257.76	362.59	332.87	406.41	Stk38l	NotDE
5.82	7.72	1.59	4.86	1.19996e-06	3.47967e-05	0	2.4	1.85	24.59	6.93	1.37	3.62	Pax3	Upregulated
28.34	-4.37	0.9	-4.85	1.20721e-06	3.49463e-05	27.92	25.28	12.24	0.88	82.23	12.57	37.25	Tcfl5	Downregulated
455.85	0.55	0.11	4.85	1.22982e-06	3.55391e-05	389.64	386.93	502.79	574.75	433.84	468.67	434.32	Tmem106b	NotDE
18.31	4.54	0.94	4.85	1.26546e-06	3.64425e-05	0.98	11.35	42.93	20.94	13.11	9.97	28.89	1700010I14Rik	Upregulated
1426.08	0.63	0.13	4.85	1.26475e-06	3.64425e-05	1411.9	1935.62	1409.42	2189.71	791.4	1181.87	1062.67	Tet2	NotDE
120.32	1.08	0.22	4.84	1.27088e-06	3.65355e-05	43.15	84.57	70.61	88.09	142.41	201.35	212.09	Ric3	NotDE
92.39	-1.24	0.26	-4.84	1.31445e-06	3.77232e-05	120.62	86.3	85.83	48.16	111.34	84.4	110.12	Mafk	NotDE
30.24	-2.25	0.47	-4.84	1.32181e-06	3.78693e-05	35.03	4.58	0.8	7.6	54.31	20.6	88.76	Elavl4	Downregulated
81.59	-1.54	0.32	-4.83	1.34362e-06	3.8428e-05	64.87	59.47	125.14	23.54	161.17	75.95	61.02	Prr5	NotDE
517.79	0.49	0.1	4.83	1.35078e-06	3.85667e-05	542.31	530.94	546.43	759	443.62	386.03	416.23	Cdc42se1	NotDE
275.67	-0.7	0.15	-4.83	1.37647e-06	3.92328e-05	341.27	188.76	312.32	209.03	244.2	219.7	414.39	Rc3h1	NotDE
135.51	0.86	0.18	4.83	1.38455e-06	3.93477e-05	135.95	130.35	165.44	248.06	63.37	150.03	55.4	Fam73a	NotDE
72.65	-3.76	0.78	-4.83	1.38521e-06	3.93477e-05	24.67	9.8	146.06	1.9	138.08	68.23	119.84	Slc47a1	Downregulated
37.44	1.54	0.32	4.83	1.39597e-06	3.95856e-05	37.61	43.18	29.59	106.99	13.23	15.44	16.05	Car11	NotDE
632.92	0.51	0.11	4.83	1.39849e-06	3.95898e-05	549.77	751.94	577.47	783.1	657.74	640.2	470.2	Pofut2	NotDE
371.41	-0.58	0.12	-4.82	1.4026e-06	3.9639e-05	451.86	310.44	417.84	297.28	302.11	411.21	409.17	AW209491	NotDE
16.67	2.74	0.57	4.82	1.41467e-06	3.98704e-05	4.54	11.32	12.78	29.27	10.72	24.97	23.1	Nr1i2	Upregulated
52.93	1.35	0.28	4.82	1.41557e-06	3.98704e-05	31.14	50.13	53.56	77.12	49.65	59.2	49.71	Zfp14	NotDE
306.75	-0.63	0.13	-4.82	1.43904e-06	4.0463e-05	395.82	182.21	323.31	254.08	318.04	422.1	251.7	Gfpt2	NotDE
93.86	-1.19	0.25	-4.81	1.49705e-06	4.20233e-05	121.67	49.28	118.03	50.78	80.33	140.92	96.04	Trim16	NotDE
208.13	-0.97	0.2	-4.81	1.51195e-06	4.23703e-05	190.06	355.2	56.53	92.93	146.46	408.78	206.95	Smtnl1	NotDE
129.89	-1.26	0.26	-4.81	1.52356e-06	4.26238e-05	140.11	103.35	160.77	52.73	188.97	138.74	124.58	Bend3	NotDE
34.99	-2.73	0.57	-4.8	1.58479e-06	4.42626e-05	30.18	37.23	8.28	4.39	85.93	7.72	71.21	Gata1	Downregulated
382.78	-0.6	0.12	-4.8	1.605e-06	4.47522e-05	381.15	324.95	296.66	256.22	332.85	430.3	657.32	Lnp	NotDE
235.18	-0.72	0.15	-4.79	1.65825e-06	4.61598e-05	275.44	256.71	303.14	161.98	107.68	321.88	219.44	Slc35g1	NotDE
32.33	2.17	0.45	4.79	1.69424e-06	4.70125e-05	6.83	23.09	15.21	30.14	11.84	35.13	104.09	Hus1b	Upregulated
33	1.73	0.36	4.79	1.69453e-06	4.70125e-05	12.97	17.87	48.19	42.42	66.15	11.07	32.35	Per3	NotDE
165.56	-0.78	0.16	-4.79	1.70028e-06	4.70937e-05	239.69	216.81	97.44	137.66	174.38	104.42	188.53	Zfp869	NotDE
531.77	0.52	0.11	4.79	1.70784e-06	4.72248e-05	603.23	464.07	673.79	859.82	303.87	539.38	278.26	Slc44a2	NotDE
28.53	-2.39	0.5	-4.78	1.73158e-06	4.7802e-05	35.01	7.4	8.52	5.86	61.16	50.65	31.13	Cdhr1	Downregulated
33.13	-2.06	0.43	-4.78	1.7416e-06	4.79597e-05	35.68	16.78	49.79	7.76	55.25	43.33	23.32	Fhod3	Downregulated
152.96	0.78	0.16	4.78	1.74305e-06	4.79597e-05	136.52	117.7	189.05	238.49	90.47	165.43	133.08	Immp2l	NotDE
329.2	0.57	0.12	4.78	1.74695e-06	4.79879e-05	238.7	419.8	346.18	353.26	344.19	297.76	304.53	Mecr	NotDE
240.6	0.72	0.15	4.78	1.75497e-06	4.81289e-05	215.69	270.05	246.64	360.59	104.1	281.63	205.49	Gm4944	NotDE
595.99	0.98	0.21	4.78	1.76728e-06	4.8387e-05	495.87	495.78	723.62	987.26	312.11	594.05	563.27	Zfand6	NotDE
90.02	-1.18	0.25	-4.78	1.79414e-06	4.90417e-05	83.67	78.47	74.32	36.86	111.89	169.72	75.24	Gng3	NotDE
49.76	-7.01	1.47	-4.77	1.80197e-06	4.91752e-05	25.95	8.71	4.02	0	177.04	17.75	114.87	Cd6	Downregulated
20.36	2.31	0.48	4.77	1.82171e-06	4.96327e-05	6.17	19.6	34.4	30.14	24.26	18.27	9.7	Hoga1	Upregulated
20.53	-2.68	0.56	-4.77	1.83035e-06	4.97868e-05	33.09	3.28	0.27	3.52	78.75	0.62	24.19	Mt4	Downregulated
372.24	0.56	0.12	4.77	1.85025e-06	5.0246e-05	299.48	366.39	549.34	442.59	235.44	389.01	323.43	Tlr2	NotDE
80.41	1.29	0.27	4.77	1.87452e-06	5.08224e-05	48.61	58.65	68.52	114.77	83.05	64.34	124.93	Lclat1	NotDE
283.1	-0.95	0.2	-4.76	1.92182e-06	5.20201e-05	253.89	138.21	141.58	125.45	536.7	216.71	569.13	Rxra	NotDE
40.81	1.95	0.41	4.76	1.93442e-06	5.22763e-05	8.11	20.06	17.06	30	159.53	26.47	24.47	Sept4	NotDE
535	0.67	0.14	4.76	1.9475e-06	5.25441e-05	481.91	649.5	462.2	758.36	466.64	424.2	502.21	Arid1a	NotDE
8.18	-7.3	1.53	-4.76	1.95063e-06	5.25441e-05	31.8	2.18	3.74	0	6.36	7.28	5.88	Ccdc3	Downregulated
38.49	-1.63	0.34	-4.76	1.96695e-06	5.28984e-05	63.24	44.03	26.09	18.16	31.89	44.72	41.28	Aven	NotDE
13.14	-3.06	0.64	-4.75	2.00076e-06	5.37209e-05	29.85	10.89	3.46	3.08	8.69	21.2	14.84	Ucma	Downregulated
75.91	1.55	0.33	4.75	2.08327e-06	5.58463e-05	19.15	113.94	20.47	53.13	194.53	22.16	108	Agpat9	NotDE
28.87	2.02	0.43	4.74	2.08818e-06	5.58881e-05	8.44	14.38	20.81	34.81	29.8	51.23	42.65	Tspan5	Upregulated
285.97	0.83	0.17	4.74	2.09702e-06	5.60348e-05	304.59	346.76	229.6	550.29	46.93	317.2	206.43	D5Ertd605e	NotDE
186.23	-1.05	0.22	-4.74	2.12928e-06	5.68057e-05	197.5	241.71	275.3	88.88	143.82	224.34	132.09	Galnt6	NotDE
54.72	1.5	0.32	4.74	2.14898e-06	5.71841e-05	28.56	28.98	34.19	80.46	108.68	45.2	56.97	Arhgef10	NotDE
288.31	0.58	0.12	4.74	2.15032e-06	5.71841e-05	273.46	248.29	420.49	406.65	208.87	279.18	181.21	Wwox	NotDE
475.57	-0.54	0.11	-4.74	2.16312e-06	5.74329e-05	548.81	522.15	352.86	375.34	716.78	422.51	390.54	Gatsl3	NotDE
41.56	-1.75	0.37	-4.74	2.16866e-06	5.74885e-05	55.85	62.33	15.74	15.95	63.27	43.87	33.89	Ankrd33b	NotDE
311.08	-0.62	0.13	-4.73	2.20495e-06	5.83419e-05	360.73	215.56	454.4	230.57	220.77	307.87	387.65	Ikbkg	NotDE
33.62	-1.91	0.4	-4.73	2.20785e-06	5.83419e-05	75.53	31.62	67.2	18.16	10.27	30.34	2.24	Kirrel2	NotDE
238	-0.85	0.18	-4.73	2.27862e-06	6.01166e-05	203.04	26.37	10.17	116.67	559.23	23.18	727.37	Zscan4d	NotDE
32.5	-6.95	1.47	-4.72	2.36233e-06	6.22267e-05	24.97	8.71	0	0	112.77	48.15	32.9	Fbln2	Downregulated
150.85	0.89	0.19	4.72	2.38483e-06	6.27202e-05	85.69	22.88	149.44	154.38	212.7	85.46	345.38	Robo1	NotDE
389.22	0.52	0.11	4.71	2.44717e-06	6.42585e-05	375.3	502.42	499.74	541.55	266.33	344.27	194.95	Pcmtd1	NotDE
59.82	-1.57	0.33	-4.71	2.4877e-06	6.52201e-05	62.93	46.43	58.69	20.34	102.34	51.02	77.02	Prrg4	NotDE
102.51	-1.14	0.24	-4.71	2.50854e-06	6.5663e-05	103.82	21.15	13.36	44.93	207.74	67.84	258.74	Cntnap2	NotDE
346.88	-0.66	0.14	-4.71	2.51988e-06	6.58565e-05	452.52	274.55	594.56	279.64	219.57	404.26	203.04	Irak3	NotDE
14.53	-2.51	0.53	-4.71	2.524e-06	6.58609e-05	36.97	1.3	5.87	7.02	25.77	14.13	10.64	Ccdc135	Downregulated
111.05	0.89	0.19	4.7	2.5481e-06	6.63859e-05	89.88	106.11	168.28	165.17	70.12	88	89.8	Cflar	NotDE
22.2	1.81	0.39	4.7	2.55519e-06	6.64668e-05	14.92	11.99	42.4	51.79	7.12	19.02	8.19	Ppil6	NotDE
10.61	3.98	0.85	4.7	2.57907e-06	6.69834e-05	1.29	2.18	19.99	20.48	10.96	5.43	13.9	Spns2	Upregulated
220.94	0.66	0.14	4.7	2.59805e-06	6.73714e-05	189.17	113.33	309.86	304.89	151.9	178.54	298.92	Slc9b1	NotDE
10.32	4.03	0.86	4.7	2.65977e-06	6.86895e-05	1.3	6.77	4.79	20.63	19.53	4.2	15.04	Dlec1	Upregulated
124.16	-2.79	0.59	-4.7	2.65859e-06	6.86895e-05	22.05	2.61	1.34	2.78	258.95	1.06	580.3	Lmx1a	Downregulated
208.21	0.76	0.16	4.7	2.66123e-06	6.86895e-05	142.15	132.57	206.33	243.48	219.34	175.32	338.27	Zfp422	NotDE
85.83	-1.1	0.23	-4.69	2.68239e-06	6.91284e-05	121.23	105.08	48.95	58.34	76.3	91.56	99.34	Dll3	NotDE
17.91	-6.94	1.48	-4.68	2.79982e-06	7.20435e-05	24.66	5.89	17.58	0	18.21	26.16	32.86	Gpr143	Downregulated
547.31	0.54	0.11	4.68	2.80985e-06	7.21901e-05	523.85	658.16	605.03	766.73	422.53	563.1	291.76	Flot2	NotDE
201	-0.83	0.18	-4.68	2.8871e-06	7.39772e-05	264.39	184.85	188.22	144.43	204.21	181.6	239.35	1700001L05Rik	NotDE
144.4	-1.09	0.23	-4.68	2.88828e-06	7.39772e-05	194.59	69.12	79.12	85.94	216.83	107.48	257.72	Zbtb32	NotDE
135.43	-1.17	0.25	-4.68	2.92141e-06	7.47111e-05	132	101.62	138.8	53.6	197.62	131.35	193.02	AI314180	NotDE
279.5	0.58	0.12	4.67	3.00715e-06	7.67859e-05	202.73	202.93	304.92	302.21	289.44	368.22	286.04	Dzip3	NotDE
81.93	-1.69	0.36	-4.66	3.1032e-06	7.91172e-05	124.26	44.27	56.82	33.43	177.23	100.36	37.16	Inf2	NotDE
11.69	-5.08	1.09	-4.66	3.13393e-06	7.97789e-05	30.49	1.09	10.38	0.59	22.17	6.01	11.07	Gbp4	Downregulated
106.86	-1.01	0.22	-4.66	3.16307e-06	8.03978e-05	125.58	115.52	94.83	60	124.55	129.25	98.27	Mmaa	NotDE
420.81	-0.58	0.12	-4.66	3.18459e-06	8.08218e-05	526.37	417.43	534.35	343.86	323.62	427.46	372.6	Slc9a3r1	NotDE
98.4	-2.1	0.45	-4.66	3.19664e-06	8.10043e-05	30.18	13.5	10.41	4.7	122.3	161.96	345.75	Cd34	Downregulated
61.71	-1.62	0.35	-4.66	3.21161e-06	8.12602e-05	64.92	18.72	57.83	17.59	108.68	26.12	138.12	Pga5	NotDE
35	1.58	0.34	4.66	3.23326e-06	8.16838e-05	19.13	15.72	63.16	57.04	4.79	48.34	36.82	Spef2	NotDE
308.62	-0.58	0.13	-4.65	3.34133e-06	8.42864e-05	346.76	226.48	319.56	230.1	402.3	285.4	349.76	Itgb1	NotDE
17.41	2.34	0.5	4.65	3.36715e-06	8.48095e-05	5.82	33.8	10.91	29.69	5.48	14.21	21.93	Pcdhgb2	Upregulated
59.48	1.5	0.32	4.65	3.39032e-06	8.52642e-05	20.12	11.35	29.84	54.01	227.83	11.55	61.63	Dsc2	NotDE
36.54	-2.9	0.62	-4.65	3.39811e-06	8.53315e-05	23.67	16.33	31.93	2.78	125.88	12.84	42.34	Bmp8b	Downregulated
672.46	-0.6	0.13	-4.64	3.42712e-06	8.59305e-05	837.57	482.18	894.36	545.5	577.04	715.98	654.61	Stat3	NotDE
246.74	1.3	0.28	4.64	3.46324e-06	8.67058e-05	18.5	93.12	10.11	42.3	1361.32	43.24	158.58	Krt19	NotDE
21.15	-4.29	0.92	-4.64	3.47648e-06	8.69068e-05	26.26	36.6	35.72	0.88	19.09	18.98	10.52	Atg9b	Downregulated
388.99	0.5	0.11	4.64	3.51863e-06	8.78288e-05	353.54	367.91	413.02	500.11	391.27	382.39	314.67	Lmtk2	NotDE
38.75	1.67	0.36	4.64	3.55346e-06	8.83017e-05	15.25	34.86	24.77	48.99	32.46	9.63	105.26	Dnajb4	NotDE
26.83	-3.68	0.79	-4.64	3.55039e-06	8.83017e-05	23.03	12.65	4	1.17	55.31	48.46	43.21	Galnt16	Downregulated
55.72	-4.82	1.04	-4.64	3.5489e-06	8.83017e-05	25.94	4.79	3.99	1.31	19.15	226.9	107.98	Nxf3	Downregulated
659.86	0.57	0.12	4.63	3.62912e-06	9.00475e-05	493.21	768.37	268.85	742.52	870.96	603.12	871.95	Laptm4b	NotDE
30.08	-6.86	1.48	-4.63	3.70355e-06	9.17578e-05	23.35	11.35	6.42	0	87.02	42.95	39.49	Evc	Downregulated
185.52	0.78	0.17	4.63	3.7209e-06	9.20508e-05	118.39	60.35	61.25	196.97	281.77	254.37	325.57	Wls	NotDE
29.09	-6.82	1.47	-4.62	3.7687e-06	9.29574e-05	22.71	4.79	0.8	0	54.56	10.41	110.34	Fam183b	Downregulated
95.87	-1.07	0.23	-4.62	3.76448e-06	9.29574e-05	129.42	80.62	118.35	61	39.44	233.87	8.41	Pgc	NotDE
142.95	-0.89	0.19	-4.62	3.79015e-06	9.33485e-05	144.04	189.77	271.35	78.68	115.49	92.85	108.44	Dmrt1	NotDE
73.1	-1.3	0.28	-4.62	3.86104e-06	9.49542e-05	73.99	101.83	62.57	29.55	110.13	70.33	63.29	Btbd11	NotDE
37.27	1.83	0.4	4.62	3.88035e-06	9.52885e-05	12.35	22.45	47.95	40.27	20.41	38.25	79.21	Ppef2	NotDE
346.27	0.59	0.13	4.61	3.97983e-06	9.75878e-05	346.43	207.33	586.41	513.86	249.08	306.17	214.59	Il6st	NotDE
155.22	-0.8	0.17	-4.61	3.99193e-06	9.77408e-05	162.83	114.82	193.81	93.61	185.55	171.1	164.85	Cutc	NotDE
130.07	-1.07	0.23	-4.61	4.02922e-06	9.8509e-05	206.29	48.85	129.74	92.25	155.46	156.01	121.91	Zdhhc15	NotDE
135.83	-1.02	0.22	-4.61	4.11956e-06	0.00010057	117.06	89.18	134.23	56.91	208.95	166.6	177.87	Gjb4	NotDE
32.75	-2.9	0.63	-4.6	4.22848e-06	0.000103078	26.26	29.89	35.67	2.35	51.73	30.26	53.06	Aifm3	Downregulated
137.49	-1.27	0.28	-4.6	4.26594e-06	0.00010384	220.38	128.68	85.6	87.69	155.38	176.15	108.55	Rcor2	NotDE
19.5	-2.33	0.51	-4.6	4.2941e-06	0.000104373	41.53	15.9	8.26	7.03	24.14	13.19	26.46	Ppargc1b	Downregulated
22.15	-6.8	1.48	-4.6	4.31255e-06	0.000104669	22.38	21.15	33.59	0	22.93	20.25	34.77	Rgs11	Downregulated
44.95	2.72	0.59	4.59	4.34473e-06	0.000105297	2.92	3.49	53.07	18.44	11.91	189.05	35.79	P2rx3	Upregulated
209.55	0.68	0.15	4.59	4.43181e-06	0.000107251	141.12	254.31	205.35	225.71	175.9	340.44	124.02	Sgce	NotDE
103.31	1	0.22	4.58	4.56356e-06	0.00011028	84.33	60.99	176.13	166.06	47.07	96.58	91.98	A830018L16Rik	NotDE
82.01	1.16	0.25	4.58	4.67869e-06	0.000112898	43.82	56.01	91.13	93.39	143.09	83.32	63.29	Serinc5	NotDE
102.29	-0.98	0.21	-4.58	4.68753e-06	0.000112948	144.95	116.34	136.36	72.56	65.33	134.64	45.87	BC021614	NotDE
575.55	0.53	0.12	4.58	4.74065e-06	0.000114063	467.81	575.82	568.21	679.6	501.75	513.12	722.55	Ccpg1	NotDE
140.78	-0.82	0.18	-4.57	4.8034e-06	0.000115406	252.37	152.57	155.37	139.16	48.64	156.86	80.51	Clmp	NotDE
124.32	-1.01	0.22	-4.57	4.86643e-06	0.000116585	114.87	59.08	198.21	55.89	209.77	137.13	95.32	Dusp3	NotDE
1173.27	0.71	0.16	4.57	4.86612e-06	0.000116585	1002.99	1449.25	1130.89	1650.9	799.23	1371.23	808.43	Ogdhl	NotDE
14.14	6.97	1.53	4.57	4.95702e-06	0.000118414	0	20.06	4.82	13.48	31.62	4.37	24.62	Hnf1b	Upregulated
91.41	-1.08	0.24	-4.57	4.95288e-06	0.000118414	106.75	95.46	110.84	47.28	43.22	97.57	138.77	Tex40	NotDE
17.56	3.29	0.72	4.57	4.97189e-06	0.0001186	1.94	34.01	13.32	18.44	8.51	32.09	14.58	1700018B08Rik	Upregulated
180.22	0.92	0.2	4.56	4.99602e-06	0.000119005	114.53	138.18	248.74	208.47	225.68	131.39	194.53	Ranbp10	NotDE
29.97	-2.49	0.55	-4.56	5.10362e-06	0.000121395	27.58	17.66	12.24	3.96	99.41	26.3	22.62	Anpep	Downregulated
48.96	1.4	0.31	4.56	5.1219e-06	0.000121656	38.95	15.93	39.97	100.12	50.4	37.5	59.83	Lnx1	NotDE
126.1	-1.08	0.24	-4.56	5.16816e-06	0.00012258	98.96	189.16	254.78	45.07	32.01	236.29	26.4	Cyp2b23	NotDE
27.23	-5.85	1.28	-4.56	5.18225e-06	0.00012274	28.89	6.1	4	0.29	102.34	8.95	40.06	Psors1c2	Downregulated
18.57	2.33	0.51	4.56	5.20199e-06	0.000123032	7.77	21.57	18.42	39.63	11.03	24.7	6.89	Gucy1a2	Upregulated
250.9	0.66	0.14	4.55	5.29895e-06	0.000125148	180.32	381.36	188.34	281.76	255.94	214.56	254	Nudt17	NotDE
93.3	1.18	0.26	4.55	5.35194e-06	0.000126221	58.01	88.72	143.83	128.34	88.79	87.92	57.49	Acad10	NotDE
143.9	-1	0.22	-4.55	5.37332e-06	0.000126546	117.76	160.03	205.12	56.19	272.24	154.69	41.28	Cep170b	NotDE
55.49	-1.34	0.29	-4.55	5.47352e-06	0.000128362	110.29	52.1	31.19	40.12	57.27	69.52	27.91	Ecscr	NotDE
17.67	-6.73	1.48	-4.55	5.47142e-06	0.000128362	21.41	7.19	2.93	0	37.86	26.7	27.59	Kpna7	Downregulated
245.73	-0.79	0.17	-4.55	5.46348e-06	0.000128362	260.12	192.49	241.1	141.27	356.88	240.26	287.96	Zfp346	NotDE
31.35	-1.85	0.41	-4.54	5.58418e-06	0.000130773	40.88	27.46	46.39	10.97	40.13	21.93	31.7	D630045J12Rik	NotDE
109	0.87	0.19	4.54	5.60517e-06	0.000130897	84.32	80.68	181.69	154.46	103.77	50.88	107.19	Cdc14a	NotDE
36.31	-1.81	0.4	-4.54	5.60046e-06	0.000130897	42.49	42.69	23.46	11.56	51.92	22.37	59.68	Gramd2	NotDE
27.37	-3.14	0.69	-4.54	5.61838e-06	0.000131022	23.97	22.88	4.55	2.49	66.97	16.06	54.66	Slmo1	Downregulated
19.83	-4.08	0.9	-4.54	5.6617e-06	0.000131848	23.35	7.19	34.66	1.61	26.59	23.35	22.09	Kif7	Downregulated
99.73	-1.23	0.27	-4.53	5.80361e-06	0.000134776	163.49	38.81	70.59	64.58	130.42	105.29	124.94	Notch4	NotDE
44.82	-1.76	0.39	-4.53	5.80221e-06	0.000134776	68.11	28.31	38.66	16.57	73.33	37.81	50.97	Pacs1	NotDE
409.42	-0.6	0.13	-4.53	5.81904e-06	0.000134947	463.58	504.79	520.35	296.92	415.41	402.49	262.39	Baiap2	NotDE
19.4	-2.08	0.46	-4.53	5.85656e-06	0.000135628	39.25	16.14	13.86	8.35	20.54	16.29	21.37	Gm11744	Downregulated
606.39	0.63	0.14	4.53	5.88713e-06	0.000136147	539.4	697.52	567.7	846.9	351.12	669.81	572.29	Cept1	NotDE
111.48	1.02	0.23	4.53	5.99891e-06	0.00013854	78.54	82.35	109.58	157.15	41.08	168.66	143.04	Zfp947	NotDE
40.5	1.49	0.33	4.52	6.05199e-06	0.000139572	21.4	31.83	11.21	57.96	37.23	18.4	105.44	Nudt12	NotDE
75.48	0.97	0.22	4.52	6.09344e-06	0.000140334	61.62	143.62	69.75	120.53	25.08	36.98	70.82	Snhg12	NotDE
40.93	-1.79	0.4	-4.52	6.20793e-06	0.000142774	43.8	4.58	21.57	10.69	87.94	28.99	88.94	Aldh3a1	NotDE
309.12	0.61	0.13	4.52	6.2895e-06	0.000144451	187.16	241.56	424.8	287.68	305.46	286.44	430.76	Cdc42ep3	NotDE
76.43	-1.49	0.33	-4.52	6.32803e-06	0.000145136	58.43	31.38	57.3	18.89	108.68	93.7	166.63	Fam171a1	NotDE
93.79	-1.12	0.25	-4.51	6.36023e-06	0.000145674	125.19	60.17	49.57	58.5	110.97	83.44	168.72	Spg7	NotDE
31.56	-1.74	0.39	-4.51	6.37419e-06	0.000145793	50.62	37.08	39.47	15.5	20.48	31.34	26.42	Angpt2	NotDE
291.78	-0.64	0.14	-4.51	6.43346e-06	0.000146947	302.7	203.39	254.89	189.77	382.58	184.99	524.14	Rbbp6	NotDE
60.14	-1.36	0.3	-4.51	6.45379e-06	0.00014721	83.69	96.76	120.89	28.42	31.56	46.99	12.66	Efna2	NotDE
500.66	0.52	0.11	4.51	6.49182e-06	0.000147875	526.92	550.76	581.23	760.28	278.48	446.36	360.57	Smyd3	NotDE
564.05	-0.55	0.12	-4.51	6.5054e-06	0.000147982	571.79	924.74	417.71	389.24	690.99	429.81	524.05	Isyna1	NotDE
17.62	-2.54	0.56	-4.51	6.58779e-06	0.000149652	38.28	9.38	9.89	5.86	21.23	35.5	3.19	Nlrc3	Downregulated
77.94	1.04	0.23	4.51	6.62245e-06	0.000150235	57.78	40.51	74.34	117.47	51.92	102.88	100.72	Akap7	NotDE
307.34	-0.75	0.17	-4.5	6.68765e-06	0.000151508	263.03	507.58	205.43	148.57	694.91	173.55	158.32	Rarg	NotDE
185.23	0.69	0.15	4.5	6.72622e-06	0.000152175	176.48	94.58	305.54	289.96	72.84	283.76	73.47	Cd59a	NotDE
710.23	0.46	0.1	4.5	6.78731e-06	0.000153349	664.5	843.69	773.77	917.19	500.58	705.89	565.98	Nucb1	NotDE
25.04	1.66	0.37	4.49	6.96362e-06	0.00015712	16.23	2.61	37.33	50.04	15.06	16.11	37.94	Plce1	NotDE
507.11	0.51	0.11	4.49	6.99413e-06	0.000157595	299.06	400.8	210.11	421.91	1180.91	345.91	691.11	Ctgf	NotDE
46.66	1.19	0.26	4.49	7.03084e-06	0.000158208	40.9	35.96	49	91.88	13.3	33.55	62.03	Ccdc173	NotDE
57.75	1.13	0.25	4.49	7.11124e-06	0.000159802	44.13	15.26	84.44	97.83	10.96	88.04	63.59	A330048O09Rik	NotDE
47.86	-1.32	0.29	-4.49	7.14318e-06	0.000160303	151.56	9.38	34.68	59.12	29.8	46.15	4.33	T	NotDE
97.5	-1.12	0.25	-4.48	7.42853e-06	0.000166483	138.55	75.22	97.02	60.6	117.17	97.22	96.69	Tmem57	NotDE
13.72	-2.68	0.6	-4.48	7.44405e-06	0.000166607	31.81	2.18	14.11	4.68	20.48	3.04	19.72	Tnfrsf13c	Downregulated
84.49	1.02	0.23	4.48	7.5093e-06	0.000167842	56.45	37.47	104.43	113.38	57.34	93.75	128.59	Zfp354c	NotDE
89.68	0.95	0.21	4.48	7.5214e-06	0.000167887	64.54	86.78	38.6	121.45	56.46	110.56	149.36	Kif5c	NotDE
18.52	-2.09	0.47	-4.48	7.59377e-06	0.000169276	62.91	9.59	15.75	13.18	17.26	8.91	2.04	Slc30a10	Downregulated
79.79	1.05	0.24	4.47	7.65106e-06	0.000170325	66.81	97.22	87.69	138.23	70.32	55.98	42.29	Ncmap	NotDE
173.6	0.69	0.15	4.47	7.66458e-06	0.000170399	155.03	166.1	175.27	248.67	127.64	155.96	186.54	Atf7	NotDE
22.1	-2.94	0.66	-4.47	7.77547e-06	0.000172623	24.66	12.44	13.07	3.51	48.56	27.72	24.76	Fam160a1	Downregulated
27.04	-2.88	0.64	-4.47	7.78534e-06	0.000172623	23.67	22.24	74.12	3.51	26.59	26.93	12.25	Galr2	Downregulated
241.48	0.62	0.14	4.47	7.82446e-06	0.00017326	238.67	250.24	218.94	364.28	114	303.34	200.88	Lipo1	NotDE
26.88	-2.87	0.64	-4.47	7.90526e-06	0.000174817	22.71	17.66	20.79	2.06	70.39	29.61	24.98	Sema7a	Downregulated
32.53	-2.35	0.53	-4.47	7.97875e-06	0.000176209	27.25	37.47	11.47	4.25	110.26	11.34	25.65	Slc38a3	Downregulated
289.88	0.6	0.14	4.46	8.02749e-06	0.000176855	283.46	232.68	204.95	432.92	229.84	311.91	333.42	Lysmd3	NotDE
315.98	0.52	0.12	4.46	8.02923e-06	0.000176855	321.77	396.04	395.97	457.3	108.37	383.83	148.54	Pid1	NotDE
11.23	6.76	1.52	4.46	8.11114e-06	0.000178189	0.32	5.67	0.27	33.68	19.84	0.62	18.18	Fam13a	Upregulated
88.7	-1.28	0.29	-4.46	8.10318e-06	0.000178189	65.84	76.5	109.01	26.34	164.58	104.61	74	Tet3	NotDE
255.89	-1.78	0.4	-4.45	8.50551e-06	0.000186606	121.03	35.32	45.03	31.08	1206.32	175.65	176.81	Tgm2	NotDE
58.33	-1.88	0.42	-4.45	8.53063e-06	0.000186912	30.49	44.88	5.33	8.92	47.38	182.89	88.46	Mgl2	NotDE
349.36	-0.67	0.15	-4.45	8.61859e-06	0.000188591	283.56	220.99	514.52	171.22	462.05	335.74	457.47	Glce	NotDE
371.83	-0.62	0.14	-4.45	8.66161e-06	0.000189284	558.65	228.42	390.71	357.72	215.42	691.62	160.24	Dlg5	NotDE
224.28	0.72	0.16	4.45	8.68866e-06	0.000189606	186.53	240.04	243.98	298.85	146.87	184.54	269.15	Hspa2	NotDE
111.25	-1.26	0.28	-4.45	8.69909e-06	0.000189606	160.55	43.36	149	61.09	138.24	132.41	94.08	Sema4a	NotDE
340.15	-0.84	0.19	-4.44	8.86724e-06	0.000193019	301.99	249.78	106.87	158.58	834.69	302.55	426.59	Dhcr7	NotDE
510.25	0.55	0.12	4.44	9.02968e-06	0.000196298	380.79	255.25	400.84	559.48	567.34	542.33	865.73	Gpcpd1	NotDE
348.6	0.57	0.13	4.44	9.08346e-06	0.00019721	314.38	309.71	458.86	473.91	186.88	369.68	326.77	Tmem50b	NotDE
305.78	0.54	0.12	4.43	9.26767e-06	0.000200687	326.2	392.82	272.99	476.21	158.34	311.31	202.61	Dalrd3	NotDE
376.29	-0.52	0.12	-4.43	9.26567e-06	0.000200687	408.35	371.58	301.7	283.35	408.82	399.73	460.45	Nmral1	NotDE
208.96	0.72	0.16	4.43	9.29857e-06	0.000201095	157.01	180.05	365.58	253.28	116.88	145.23	244.69	Myo6	NotDE
600.06	0.72	0.16	4.43	9.45275e-06	0.000203374	516.02	344.61	504.85	858.35	620.54	558.53	797.53	Itm2a	NotDE
177.85	-0.91	0.21	-4.43	9.42465e-06	0.000203374	218.89	172.41	202.02	109.94	243.89	144.83	152.97	Mrm1	NotDE
40	-1.81	0.41	-4.43	9.44061e-06	0.000203374	53.8	20.69	55.48	13.91	58.4	46.94	30.81	Prkar1b	NotDE
635.78	0.53	0.12	4.43	9.42918e-06	0.000203374	610.12	989.34	633.07	888.42	338.7	597.67	393.16	Tdrp	NotDE
428.99	0.72	0.16	4.43	9.49863e-06	0.000204098	385.99	634.05	413.55	645.75	200.67	431.05	291.87	Gstm2	NotDE
482.28	0.54	0.12	4.43	9.51983e-06	0.00020429	425.58	550.92	380.39	625.43	304.83	403.8	685.05	Tgs1	NotDE
23.64	-2.34	0.53	-4.43	9.56653e-06	0.000204766	26.91	10.89	39.93	4.25	28.35	31.44	23.73	Aph1b	Downregulated
92.33	-1.63	0.37	-4.43	9.55718e-06	0.000204766	42.44	12.2	4.79	12.01	71.27	299.03	204.58	Xlr3c	NotDE
251.99	-0.61	0.14	-4.43	9.61513e-06	0.000205542	266.89	239.95	154.7	179.42	353.02	243.12	326.8	N6amt2	NotDE
465.11	0.68	0.15	4.42	9.66358e-06	0.000206313	346.73	582.14	357.08	563.74	285.48	591.59	529	Gm13247	NotDE
52.88	1.33	0.3	4.42	9.76574e-06	0.000208228	37.33	51.25	76.44	89.75	19.41	34.52	61.46	Tep1	NotDE
25.75	-1.99	0.45	-4.42	9.91242e-06	0.000211085	39.27	18.08	18.63	9.37	30.17	46.72	17.97	Kcnj12	NotDE
68.65	-3.44	0.78	-4.41	1.01906e-05	0.000216733	19.81	6.31	105.02	1.9	116.76	181.81	48.97	Serpinf1	Downregulated
260.21	0.67	0.15	4.41	1.02546e-05	0.000217816	245.88	173.23	271.68	388.99	214.82	256.47	270.43	Ocrl	NotDE
142.48	0.86	0.2	4.41	1.02743e-05	0.000217956	79.16	88.51	255.49	138.88	78.2	169.57	187.59	Mkrn3	NotDE
82.51	-1.32	0.3	-4.41	1.03714e-05	0.000219218	66.52	52.55	34.39	24.88	201.71	45.47	152.08	Setd7	NotDE
34.26	-2.1	0.48	-4.41	1.03732e-05	0.000219218	38	17.66	23.21	8.05	51.36	17.56	83.98	Tmod2	Downregulated
67.62	-1.33	0.3	-4.41	1.03563e-05	0.000219218	94.38	49.67	85.57	33.83	59.73	55.23	94.89	Usp13	NotDE
89.74	0.94	0.21	4.41	1.04776e-05	0.000221143	71.99	134.69	20.27	137.8	48.77	16.25	198.45	Naalad2	NotDE
138.62	0.8	0.18	4.41	1.05586e-05	0.000222571	193.6	129.69	128.6	344.98	7.75	85.28	80.45	Tfap2a	NotDE
44.67	-1.79	0.41	-4.4	1.0635e-05	0.000223898	37.58	56.44	24.01	10.68	83.6	46.61	53.78	Txnrd3	NotDE
140.58	-0.89	0.2	-4.4	1.06989e-05	0.00022496	143.65	97.89	128.3	71.15	185.37	163.52	194.15	Rnf141	NotDE
505.61	0.56	0.13	4.4	1.07382e-05	0.000225502	515.01	358.99	416.46	770.19	533.78	535.01	409.85	Cald1	NotDE
103.61	-1.02	0.23	-4.4	1.07968e-05	0.000226447	173.26	107.87	137.04	82.39	58.15	138.3	28.25	Adam23	NotDE
5.95	6.92	1.57	4.4	1.08313e-05	0.000226885	0	9.16	5.85	14.05	8.57	1.5	2.54	Pigz	Upregulated
499.86	-0.47	0.11	-4.4	1.104e-05	0.00023085	622.72	534.89	410.78	448.6	746.59	454.54	280.93	Gjb5	NotDE
272.56	0.56	0.13	4.4	1.10482e-05	0.00023085	249.77	179.63	327.36	366.16	146.3	328.49	310.2	Zfp760	NotDE
64.17	-1.45	0.33	-4.39	1.1153e-05	0.000232748	47.68	19.63	33.31	17.7	140.63	13.8	176.47	Lin28b	NotDE
70.84	1.28	0.29	4.39	1.12404e-05	0.000234008	37	123.86	60.58	90.24	37.74	96.93	49.5	Cyp7b1	NotDE
85.43	-1.06	0.24	-4.39	1.12415e-05	0.000234008	106.05	96.76	51.99	51.48	85.81	64.86	141.05	Tbrg3	NotDE
377.06	-0.85	0.19	-4.39	1.13276e-05	0.000235507	677.27	415.91	149.58	366.88	460.31	375.96	193.51	Ngfr	NotDE
34.56	-1.6	0.36	-4.38	1.16212e-05	0.00024131	79.1	26.58	22.66	23.29	7.12	33.75	49.42	Nup210l	NotDE
28.9	1.75	0.4	4.38	1.17059e-05	0.000242766	13.63	14.84	23.2	43.77	34.2	18.58	54.08	Ccng2	NotDE
367.65	-0.59	0.14	-4.38	1.17219e-05	0.000242796	360.77	284.22	264.63	238.86	557.7	320.44	546.94	Slc7a6	NotDE
17.31	-6.55	1.49	-4.38	1.17745e-05	0.000243584	18.81	43.39	31.69	0	8	7.62	11.65	Rasl10a	Downregulated
381.01	-0.5	0.11	-4.38	1.18235e-05	0.000244294	425.55	401.68	353.38	300.74	364.54	414.54	406.67	Bhlhb9	NotDE
162.3	-0.73	0.17	-4.38	1.18924e-05	0.000245414	188.71	61.02	241.06	115.39	141.51	167.51	220.9	Arhgap28	NotDE
4	7.53	1.72	4.38	1.19533e-05	0.000246365	0	5.89	0	21.39	0.76	0	0	Fam180a	Upregulated
23.63	-3.16	0.72	-4.38	1.20038e-05	0.000247101	25.01	36.84	1.07	3.21	30.44	45.2	23.65	Mslnl	Downregulated
20.23	-2.59	0.59	-4.38	1.21127e-05	0.000249035	27.93	3.49	1.87	5.12	43.04	22.08	38.12	Lama3	Downregulated
52.41	-1.54	0.35	-4.37	1.21565e-05	0.000249627	62.96	19.63	34.15	20.2	122.3	24.56	83.05	Trim44	NotDE
68.47	1.7	0.39	4.37	1.2263e-05	0.000251505	9.71	56.23	64.76	29.13	159.7	56.5	103.27	Elovl2	NotDE
15.35	-6.52	1.49	-4.37	1.22834e-05	0.000251613	18.48	1.09	0	0	28.35	2.87	56.63	Hpcal4	Downregulated
147.75	-1.11	0.25	-4.37	1.23083e-05	0.000251815	246.84	103.32	125.81	107.93	172.33	113.06	164.95	Miip	NotDE
58.91	-6.44	1.47	-4.37	1.24011e-05	0.000253401	17.51	8.28	0.54	0	240.99	34.4	110.62	Myl9	Downregulated
90.58	-1.33	0.31	-4.37	1.2485e-05	0.000254805	55.46	54.95	13.35	19.04	374.75	51.73	64.8	Lgals9	NotDE
197.66	-0.79	0.18	-4.37	1.25344e-05	0.000255499	144.68	150.86	115.87	81.06	469.42	156.01	265.74	Tmem37	NotDE
204.77	-0.72	0.16	-4.37	1.26694e-05	0.000257937	268.63	173.5	127.37	156.31	284.09	162.12	261.38	Gmpr2	NotDE
178.74	0.64	0.15	4.36	1.27139e-05	0.000258217	171.59	183.3	229.88	270.85	89.08	203.72	102.77	Atp5s	NotDE
153.05	0.78	0.18	4.36	1.27142e-05	0.000258217	127.22	171.13	213.1	215.07	112.16	121.92	110.72	Mageh1	NotDE
251.57	0.71	0.16	4.36	1.27777e-05	0.000259192	214.05	263.05	316.07	344.33	210.44	198.52	214.52	Git2	NotDE
63.47	-1.23	0.28	-4.36	1.28269e-05	0.000259874	121.98	73.25	124.76	48.6	23.32	45.72	6.67	Papl	NotDE
269.71	-0.78	0.18	-4.36	1.28542e-05	0.00026011	365.8	314.75	195.44	207.67	189.91	413.88	200.54	Cyb561	NotDE
81.14	-1.37	0.31	-4.36	1.28841e-05	0.000260399	46.72	44.48	7.72	19.44	143.78	41.06	264.79	Pls1	NotDE
8.83	6.82	1.57	4.36	1.30601e-05	0.000263637	0	1.09	11.74	11.73	5.42	12.63	19.19	Fhit	Upregulated
48.85	-1.59	0.36	-4.36	1.31525e-05	0.00026518	72.69	28.55	105.73	20.23	33.4	71.9	9.48	Mcf2l	NotDE
54.47	-2.4	0.55	-4.36	1.32354e-05	0.00026653	23.37	11.13	5.34	2.94	86.12	31.78	220.59	2610018G03Rik	Downregulated
116.58	-0.96	0.22	-4.35	1.35083e-05	0.000271698	133.91	68.45	160.57	62.96	162.5	42.99	184.66	Junb	NotDE
154.21	0.85	0.19	4.35	1.3591e-05	0.000273018	90.51	158.72	160.14	157.9	180.52	98.51	233.2	Cttnbp2nl	NotDE
369.87	0.5	0.12	4.35	1.36067e-05	0.000273018	417.21	354.65	332.26	595.97	218.3	334.88	335.81	Ikbip	NotDE
130.65	0.78	0.18	4.35	1.37697e-05	0.000275956	121.98	94.16	188.23	210.89	61.82	123.02	114.49	1110032A03Rik	NotDE
52.03	-1.31	0.3	-4.34	1.39993e-05	0.000280221	147.24	47.52	22.95	56.36	13.36	50.38	26.37	1700066B19Rik	NotDE
7.43	6.77	1.56	4.34	1.40321e-05	0.00028054	0	2.61	1.87	12.44	19.6	0.89	14.63	Cables1	Upregulated
55.12	-1.69	0.39	-4.34	1.40614e-05	0.000280791	34.39	75.86	40.51	8.5	110.89	16.86	98.83	Esyt3	NotDE
91.34	-1.8	0.41	-4.34	1.41266e-05	0.000281754	28.23	168.04	27.98	6.74	35.92	322.59	49.86	Serpina3m	NotDE
73.05	1.28	0.29	4.34	1.42379e-05	0.000283297	23.35	26.61	65	54.73	160.9	32.73	148.04	Inadl	NotDE
42.69	-1.41	0.33	-4.34	1.4234e-05	0.000283297	51.91	32.92	66.86	19.16	41.83	43.57	42.58	Zfp493	NotDE
231.25	0.65	0.15	4.34	1.42635e-05	0.000283469	212.45	158.96	311.36	330.03	91.99	282.05	231.93	Cyp4f16	NotDE
186.72	0.79	0.18	4.33	1.48188e-05	0.000294154	122.57	349.88	149.68	207.19	252.69	81.32	143.7	Gpn2	NotDE
228.18	0.73	0.17	4.33	1.48663e-05	0.000294744	203.36	323.43	281.9	331.04	133	177.38	147.15	Ciz1	NotDE
374.91	0.54	0.12	4.32	1.53754e-05	0.000304476	327.62	759.64	255.97	483.7	320.74	236	240.67	Ctbp2	NotDE
13.78	-4.72	1.09	-4.32	1.55408e-05	0.000307388	23.7	20.27	4.01	0.59	27.53	18.13	2.24	Cd177	Downregulated
69.61	1.11	0.26	4.32	1.57354e-05	0.000310867	39.57	19.18	94.57	81.52	55.19	104.21	93.07	Cyp4f39	NotDE
141.8	-0.95	0.22	-4.32	1.5865e-05	0.000313058	170.29	59.5	121.27	82.28	253.51	135.91	169.83	Ramp3	NotDE
111.08	0.93	0.21	4.32	1.59195e-05	0.000313405	97.29	158.05	62.04	181.87	123.98	93.52	60.78	Auh	NotDE
202.56	0.61	0.14	4.32	1.59203e-05	0.000313405	222.84	182.05	245.29	338.48	125.7	166.74	136.8	Zfp763	NotDE
475.62	0.63	0.15	4.32	1.59521e-05	0.000313663	164.22	56.68	117	252.47	1098.13	498.76	1142.07	Sohlh2	NotDE
11.33	4.14	0.96	4.31	1.60113e-05	0.000314455	0.98	6.1	35.99	16.1	6.93	8.3	4.92	Mansc4	Upregulated
434.56	-0.51	0.12	-4.31	1.61404e-05	0.000316618	544.67	305.16	337.26	383.66	429.03	471.5	570.64	Cdc7	NotDE
270.76	-0.75	0.17	-4.31	1.63169e-05	0.00031961	226.44	45.76	18.17	136.73	651.45	42.76	774.02	Gm2022	NotDE
28.93	-2.08	0.48	-4.31	1.63313e-05	0.00031961	28.86	32.71	11.72	6.58	42.02	30.98	49.67	Lctl	Downregulated
61.5	-1.26	0.29	-4.31	1.64221e-05	0.000321012	89.21	26.16	31.15	33.54	81.27	79.41	89.78	Gli3	NotDE
48.73	-2.21	0.51	-4.31	1.64606e-05	0.000321386	28.49	40.33	30.13	4.84	144.54	13.23	79.55	Rtn1	Downregulated
359.43	-0.57	0.13	-4.31	1.66173e-05	0.000323688	491.11	244.41	351.85	328.56	284.12	502.42	313.54	Pbrm1	NotDE
54.58	1.23	0.29	4.31	1.66163e-05	0.000323688	35.01	26.61	53.29	78.03	70.88	41.89	76.38	Wdfy2	NotDE
39.36	2.15	0.5	4.3	1.67689e-05	0.00032626	5.52	7.86	6.13	22.55	188.66	20.29	24.5	Plat	Upregulated
41.33	-1.44	0.33	-4.3	1.69209e-05	0.000328833	56.77	95.01	30.12	20.77	15.69	37.25	33.7	Rtp4	NotDE
31.71	1.55	0.36	4.3	1.70528e-05	0.000330626	16.84	12.2	48.48	51.31	31.38	53.85	7.9	Chn2	NotDE
30.51	-2	0.46	-4.3	1.704e-05	0.000330626	44.11	50.77	11.49	10.25	30.23	30.78	35.96	Shisa7	Downregulated
257.98	0.58	0.13	4.3	1.71065e-05	0.000330898	221.86	251.67	352.24	334.17	211.31	220.68	213.92	Tbc1d7	NotDE
116.42	0.86	0.2	4.3	1.71022e-05	0.000330898	95.34	41.42	119.37	169.15	83.66	105.38	200.61	Tcf12	NotDE
36.63	-1.79	0.42	-4.3	1.721e-05	0.000332515	34.4	14.81	10.64	9.37	97.9	34.11	55.17	Chst15	NotDE
321.65	0.57	0.13	4.3	1.72614e-05	0.000333122	299.78	261.1	399.13	440.51	196.66	370.66	283.73	Prdm14	NotDE
9.58	6.64	1.55	4.3	1.72968e-05	0.000333418	0	6.1	3.47	11.99	15.57	3.97	25.94	Tnfrsf9	Upregulated
18.6	-2.34	0.54	-4.29	1.76662e-05	0.000340146	30.81	5.89	0.27	4.84	25.83	3.22	59.39	Npy	Downregulated
314.37	-0.56	0.13	-4.29	1.77118e-05	0.000340631	358.75	235.25	288.38	239.21	370.16	311.14	397.67	Trim27	NotDE
173.76	-0.75	0.17	-4.29	1.77349e-05	0.000340681	261.45	130.99	118.03	160.97	149.43	236.5	158.92	Xaf1	NotDE
35.63	-3.07	0.72	-4.29	1.78226e-05	0.000341973	19.14	60.81	10.66	2.19	48.64	41.93	66	Cryga	Downregulated
82.42	-1.24	0.29	-4.29	1.79851e-05	0.000344693	63.25	63.2	29.85	24.88	254.59	59.08	82.07	Rab3il1	NotDE
21.72	1.66	0.39	4.29	1.81841e-05	0.000348107	15.89	8.07	10.4	50.6	7.12	53.38	6.6	Ccdc19	NotDE
240.84	0.62	0.15	4.29	1.82732e-05	0.000349413	162.83	204.27	355.63	252.15	162.19	252.27	296.58	C330018D20Rik	NotDE
444.74	0.55	0.13	4.28	1.83054e-05	0.000349626	409.31	520.93	486.14	611.29	262.36	509.87	313.28	Decr2	NotDE
25.01	1.88	0.44	4.28	1.8332e-05	0.000349733	10.36	1.3	57.01	35.3	27.59	17.69	25.79	Usp35	NotDE
205.52	0.64	0.15	4.28	1.83994e-05	0.000350618	169.91	154.32	172.56	262.88	155.75	174.49	348.75	Slc35d2	NotDE
14.85	2.53	0.59	4.28	1.84272e-05	0.000350748	4.22	9.59	17.07	22.41	24.44	15.44	10.78	Kctd21	Upregulated
22.44	-2.11	0.49	-4.28	1.86085e-05	0.000353795	31.77	10.89	22.41	7.6	43.16	28.28	12.95	Pllp	Downregulated
87.62	-1.37	0.32	-4.28	1.87303e-05	0.000355706	45.43	40.33	50.34	16.54	307.14	56.87	96.69	Pea15a	NotDE
13.9	-5.56	1.3	-4.28	1.87596e-05	0.000355855	23.67	11.32	13.84	0.29	18.96	1.64	27.59	Cpa2	Downregulated
8.95	6.56	1.53	4.28	1.8849e-05	0.000357145	0	2.61	10.65	10.97	10.96	11.65	15.78	Cerkl	Upregulated
293.96	-0.55	0.13	-4.28	1.89454e-05	0.000358564	387.28	319.73	281.07	267.2	121.67	374.42	306.38	Gsta3	NotDE
161.34	-0.81	0.19	-4.28	1.90292e-05	0.000359742	178.76	150.81	217.43	98.77	122.73	203.2	157.69	Fn3krp	NotDE
32.49	-1.97	0.46	-4.27	1.92651e-05	0.000362968	32.77	20.06	13.85	7.03	96.34	7.76	49.62	Col7a1	NotDE
104.83	0.93	0.22	4.27	1.92266e-05	0.000362968	80.15	72.77	104.71	148.4	85.87	109.39	132.55	Exd1	NotDE
129.87	-1.89	0.44	-4.27	1.92556e-05	0.000362968	25.34	11.99	1.87	6.58	288.83	6.04	568.46	Gm4971	NotDE
37.6	-2	0.47	-4.27	1.93047e-05	0.000363303	27.25	35.53	26.38	6.58	53.55	45.97	67.9	Cryge	Downregulated
146.12	0.73	0.17	4.27	1.94349e-05	0.000365342	168	238.2	97.32	277.93	67.67	97.78	75.92	Ubxn2b	NotDE
30.03	-4.52	1.06	-4.27	1.96107e-05	0.000368036	20.79	13.08	14.37	0.59	106.98	25.91	28.53	Adamts14	Downregulated
23.87	-1.81	0.42	-4.27	1.96224e-05	0.000368036	43.17	18.3	1.06	11.13	44.1	28.42	20.92	Trib2	NotDE
203.92	-0.68	0.16	-4.27	1.96737e-05	0.000368584	227.97	178.27	119.92	138.41	319.23	186.35	257.27	Nudt8	NotDE
51.26	1.47	0.35	4.27	1.97419e-05	0.000369445	30.85	16.11	33.59	82.14	48.58	56.95	90.57	Tmem241	NotDE
137.67	-1.16	0.27	-4.27	1.97686e-05	0.000369494	99.61	32.89	66.42	39.55	122.16	287.65	315.39	Acsl6	NotDE
48.18	-1.85	0.43	-4.27	1.97888e-05	0.000369494	33.09	84.08	26.39	9.5	93.01	36.89	54.3	B4galnt1	NotDE
46.14	-1.46	0.34	-4.26	2.00929e-05	0.000374334	49.62	26.16	29.57	15.67	69	72.56	60.42	Khdrbs3	NotDE
52.55	-5.43	1.27	-4.26	2.0079e-05	0.000374334	21.73	49.91	102.61	1.02	97.67	26.24	68.64	Psmb9	Downregulated
29.82	-6.3	1.48	-4.26	2.02882e-05	0.000377551	15.89	9.38	1.86	0	50.97	11.4	119.25	Spink2	Downregulated
108.84	-1.19	0.28	-4.26	2.0347e-05	0.000378222	67.46	72.58	86.87	28.1	337.64	45.78	123.47	Cd276	NotDE
32.22	1.56	0.37	4.26	2.04031e-05	0.000378844	14.28	36.62	27.43	43.57	26.78	54.85	21.98	Slc36a1	NotDE
41.06	-1.61	0.38	-4.26	2.04799e-05	0.000379847	40.52	128.62	20.26	13.6	41.77	11.65	30.98	Khdc3	NotDE
41.51	-2.36	0.55	-4.26	2.05142e-05	0.00038006	23.02	10.26	66.57	3.66	84.22	55.04	47.77	Ampd3	Downregulated
54.31	-6.27	1.47	-4.26	2.0658e-05	0.000382033	15.55	9.16	7.19	0	167.47	1.54	179.29	Gatm	Downregulated
112.28	-0.98	0.23	-4.26	2.06665e-05	0.000382033	98.27	44.06	114.79	47.42	147.79	110.77	222.85	Gm1631	NotDE
8.12	-6.47	1.52	-4.26	2.0705e-05	0.000382321	17.85	3.49	17.84	0	0	5.56	12.08	Lum	Downregulated
458.24	0.45	0.11	4.25	2.09523e-05	0.000386459	364.91	631.01	431.35	498.63	560.44	312.54	408.77	Mcl1	NotDE
80.87	1.06	0.25	4.25	2.10633e-05	0.000388076	38.94	32.5	79.67	78.43	145.93	59.35	131.25	Tbc1d5	NotDE
14.32	6.55	1.54	4.25	2.10978e-05	0.000388284	0	10.89	6.13	13.86	30.68	27.97	10.71	Rab17	Upregulated
93.52	-0.87	0.21	-4.25	2.11615e-05	0.000389025	195.27	26.61	52.21	103.89	96.71	115.08	64.9	Emp3	NotDE
21.06	-5.44	1.28	-4.24	2.23488e-05	0.000410401	21.73	34.44	22.62	0.29	38.44	17.65	12.25	Islr2	Downregulated
286.42	-0.73	0.17	-4.24	2.26941e-05	0.000416283	328.92	415.19	183.02	190.73	402.48	255.16	229.43	Mbd3	NotDE
11.52	3.28	0.78	4.23	2.28648e-05	0.000418953	1.94	8.07	16.83	18.44	8.76	5.16	21.42	Olfr1494	Upregulated
32.14	-6.27	1.48	-4.23	2.36506e-05	0.000432876	15.56	17.23	24.51	0	125.93	23.45	18.33	Cyp11a1	Downregulated
19.01	-1.94	0.46	-4.23	2.37293e-05	0.00043384	40.25	18.51	11.45	9.23	0.82	38.04	14.77	Btla	NotDE
13.16	-5.5	1.3	-4.22	2.39542e-05	0.000437473	22.73	4.79	17.32	0.29	16.38	20.58	9.99	Entpd3	Downregulated
50.5	1.32	0.31	4.22	2.40112e-05	0.000437555	23.38	64.75	35.99	57.93	82.34	28.2	60.91	Brwd3	NotDE
6.91	-6.52	1.54	-4.22	2.4005e-05	0.000437555	18.48	2.4	2.67	0	12.03	9.8	2.96	Wdr65	Downregulated
77.13	1.1	0.26	4.22	2.40882e-05	0.000438478	35.7	73.67	67.94	74.04	105.73	61.33	121.48	Magee1	NotDE
916.4	-0.52	0.12	-4.22	2.41163e-05	0.000438512	1230.01	772.23	1131.74	847.95	607.73	896.61	928.54	Mdn1	NotDE
73.13	-1.03	0.24	-4.22	2.4302e-05	0.000441407	90.55	61.02	94.29	44.03	78.75	85.05	58.21	Clmn	NotDE
40.89	1.62	0.38	4.22	2.43519e-05	0.000441832	23.68	54.95	53.1	70.13	43.65	25.45	15.28	Sec14l4	NotDE
68.77	1.12	0.27	4.22	2.44294e-05	0.000442757	56.11	41.84	128.26	119.7	40.13	72.27	23.08	Pla2g5	NotDE
26.91	-2.73	0.65	-4.22	2.45498e-05	0.000444455	21.4	42.08	17.59	3.51	25.26	31.67	46.88	Nol3	Downregulated
485.49	0.47	0.11	4.22	2.47176e-05	0.000447007	461.33	471.04	484.57	642.33	374.45	455.52	509.15	Cdkal1	NotDE
132.74	0.84	0.2	4.22	2.47537e-05	0.000447176	86.61	88.06	107.65	148.57	94.38	273.39	130.56	Txndc16	NotDE
30.47	-2.16	0.51	-4.22	2.48396e-05	0.000448242	32.16	22.67	42.16	6.88	48.13	52.83	8.48	Pwwp2b	Downregulated
446.71	0.64	0.15	4.21	2.51204e-05	0.000452572	362.88	344.73	536.43	575.57	304.19	461.88	541.29	Cep44	NotDE
34.28	-3.88	0.92	-4.21	2.51338e-05	0.000452572	19.75	15.48	4	0.88	137.42	28.09	34.32	Vash1	Downregulated
67.21	-1.71	0.41	-4.21	2.53796e-05	0.000456503	35.04	23.3	180.34	7.34	132.74	68.36	23.39	Tap2	NotDE
131.94	-0.83	0.2	-4.21	2.55136e-05	0.000457926	175.48	151.47	195.26	92.37	96.26	124.52	88.24	Mxra8	NotDE
768.57	0.54	0.13	4.21	2.54912e-05	0.000457926	731.77	1391.08	545.06	1075.27	388.84	830.9	417.07	Vangl1	NotDE
347.99	-0.7	0.17	-4.21	2.56623e-05	0.0004601	448.78	289.2	247.54	268.14	426.8	363.25	392.19	2310003H01Rik	NotDE
55.37	-1.29	0.31	-4.21	2.58864e-05	0.00046362	62.28	77.38	49.03	22.84	33.08	124.23	18.76	Ffar3	NotDE
207.55	-0.86	0.2	-4.2	2.63346e-05	0.000470137	300.02	169.96	250.45	157.82	204.14	296.05	74.41	Rhbg	NotDE
343.7	0.5	0.12	4.2	2.632e-05	0.000470137	373.91	274.18	267.73	535.97	151.02	466.25	336.86	Tmem181b-ps	NotDE
28.33	1.56	0.37	4.2	2.63349e-05	0.000470137	16.88	16.57	27.2	49.73	19.53	37.41	30.96	Tmprss12	NotDE
125.1	0.82	0.19	4.2	2.65125e-05	0.000472367	105.37	125.16	217.43	183.61	30.74	157.88	55.48	Cdkn1b	NotDE
301.99	-0.5	0.12	-4.2	2.65448e-05	0.000472367	426.57	218.81	347.25	296.55	237.53	363.68	223.52	Fam49a	NotDE
286.65	-0.83	0.2	-4.2	2.65346e-05	0.000472367	149.22	131.23	111.43	77.74	689.53	166.35	681.07	P4ha2	NotDE
433.83	-0.54	0.13	-4.2	2.66848e-05	0.000474353	417.38	619.27	264.52	279.04	666.91	417.12	372.6	Cnn2	NotDE
52.27	-1.64	0.39	-4.2	2.68848e-05	0.000477399	55.15	40.11	99.4	15.67	68.63	49.67	37.27	Prrt3	NotDE
19.12	-2.77	0.66	-4.2	2.70642e-05	0.000480073	22.06	19.63	6.41	3.51	30.56	13.05	38.59	Sema5b	Downregulated
71.25	1.4	0.33	4.19	2.74875e-05	0.000487063	12.98	10.04	171.49	33.21	93.38	53.58	124.09	Hpgd	NotDE
354.87	-0.54	0.13	-4.19	2.75303e-05	0.000487303	523.45	323.27	135.96	357.94	476.47	393.03	273.99	Myc	NotDE
4.18	6.82	1.63	4.19	2.77248e-05	0.000490226	0	0	2.66	13.6	7.94	0	5.07	Setbp1	Upregulated
235.64	-0.6	0.14	-4.19	2.81318e-05	0.000496536	335.72	108.54	245.69	222.6	159.8	351.37	225.74	Dock11	NotDE
25.59	-6.21	1.48	-4.19	2.81412e-05	0.000496536	14.91	3.49	7.19	0	85.49	38.79	29.25	Rimkla	Downregulated
262.09	0.57	0.14	4.18	2.85419e-05	0.000503074	208.86	403.23	324.11	313.42	146.3	248.15	190.55	Mboat7	NotDE
209.12	0.78	0.19	4.18	2.86584e-05	0.000504594	92.11	397.56	59.2	153.5	515.81	33	212.64	Sfn	NotDE
8.04	6.5	1.55	4.18	2.87351e-05	0.00050541	0	1.09	0	11.11	31.32	0	12.75	Rnf182	Upregulated
8.38	6.59	1.58	4.18	2.88355e-05	0.000506642	0	5.46	8.81	10.83	9.33	14.52	9.68	Icam2	Upregulated
224.3	-0.7	0.17	-4.18	2.90163e-05	0.000509282	262.12	210.58	179.65	156.28	204.14	245.76	311.57	Pcsk6	NotDE
32.19	-1.79	0.43	-4.18	2.91112e-05	0.000509875	32.45	16.99	51.94	8.35	33.89	19.29	62.44	Spin4	NotDE
19.54	-2.24	0.54	-4.18	2.91e-05	0.000509875	25.61	27.91	15.45	4.98	9.45	28.38	24.98	Spopl	Downregulated
17.52	-2.63	0.63	-4.18	2.95222e-05	0.00051653	22.68	15.26	10.13	3.8	54	2.25	14.48	Pitpnm1	Downregulated
358.64	-0.62	0.15	-4.18	2.96416e-05	0.000517534	385.3	281.64	417.95	242.66	417.11	441.45	324.39	Dpp9	NotDE
11.67	-3.18	0.76	-4.18	2.96386e-05	0.000517534	23.65	22.67	14.67	1.76	7.06	3.89	7.97	Tle2	Downregulated
331.36	-0.63	0.15	-4.17	2.98189e-05	0.000519687	284.86	392.63	370.63	186.31	396.44	351.78	336.88	Gpd1l	NotDE
569.7	0.48	0.11	4.17	2.98273e-05	0.000519687	330.62	971.89	366.15	457.86	291.2	793.48	776.7	Zfp951	NotDE
68.42	-1.38	0.33	-4.17	2.99166e-05	0.000520699	56.07	126.86	58.61	18.31	41.52	127.23	50.34	Ppp2r2c	NotDE
52.79	1.34	0.32	4.17	3.01937e-05	0.000524974	30.84	79.96	58.92	76.1	52.22	15.48	56.01	Mypn	NotDE
378.52	0.54	0.13	4.17	3.07746e-05	0.00053396	337.31	443.53	472.58	496.89	457.42	198.69	243.2	Anxa5	NotDE
18.63	-2.05	0.49	-4.17	3.07471e-05	0.00053396	30.48	6.98	27.72	7.6	27.72	18.1	11.81	Bmp2k	Downregulated
224.68	0.55	0.13	4.16	3.12093e-05	0.000540939	203.71	224.75	228.7	295.64	169.11	239.93	210.91	Gm14403	NotDE
113.57	-1.2	0.29	-4.16	3.1351e-05	0.000542832	134.56	132.54	76.55	55.05	213.76	82.4	100.13	Ankrd24	NotDE
121.69	-0.85	0.2	-4.16	3.18089e-05	0.000550189	137.5	110.08	144.67	76.21	140.51	131.76	111.08	Kctd3	NotDE
140.93	0.72	0.17	4.16	3.19402e-05	0.000551887	110.23	121.16	227.06	184.41	115.04	123.79	104.79	2700089E24Rik	NotDE
59.05	-1.14	0.27	-4.15	3.26834e-05	0.000564144	68.74	49.25	46.89	30.43	40.13	135.16	42.72	4930444M15Rik	NotDE
25.44	-4.37	1.05	-4.15	3.27208e-05	0.000564205	19.46	22.45	0.54	2.04	21.11	10.59	101.86	Popdc3	Downregulated
102.3	-0.97	0.23	-4.15	3.33113e-05	0.000573793	90.18	74.52	79.92	44.48	166.03	199.83	61.12	Pstpip1	NotDE
11.92	-3.17	0.77	-4.15	3.34032e-05	0.000574783	24.37	9.8	14.41	2.49	25.83	4.24	2.31	Ccdc88b	Downregulated
96.88	-0.96	0.23	-4.15	3.37749e-05	0.00058058	103.49	97.64	69.3	50.92	101.07	167.56	88.19	Reep1	NotDE
20	-2.52	0.61	-4.15	3.38262e-05	0.000580863	25.33	8.5	0.53	3.66	45.25	32.73	24.04	Ano1	Downregulated
373.51	-0.57	0.14	-4.14	3.40932e-05	0.000584845	425.34	214.49	381.31	281.36	371.84	374.05	566.15	Herc1	NotDE
480.02	0.45	0.11	4.14	3.41827e-05	0.000585177	356.77	558.43	480.02	488.66	589.05	442.53	444.67	Coq9	NotDE
63.41	1.06	0.26	4.14	3.41786e-05	0.000585177	37.96	43.15	55.61	77.83	80.84	39.27	109.2	Rrm2b	NotDE
214.62	-0.75	0.18	-4.14	3.44118e-05	0.000588494	204.46	299.27	176.64	116.2	283.5	193.55	228.74	Usp39	NotDE
75.24	1.35	0.33	4.14	3.45738e-05	0.00059066	29.2	2.4	40.29	69.85	168.08	46.51	170.31	Tro	NotDE
17.71	-5.37	1.3	-4.14	3.46206e-05	0.000590853	21.09	17.66	19.5	1.02	51.79	5.16	7.74	Dtx4	Downregulated
10.87	-6.24	1.51	-4.14	3.471e-05	0.000591773	15.26	8.71	11.72	0	23.44	8.61	8.33	Cds1	Downregulated
792.87	0.47	0.11	4.14	3.48305e-05	0.000593222	682.2	1241.18	825.97	951.52	431.2	796.29	621.73	Qk	NotDE
38.99	-2.02	0.49	-4.14	3.51044e-05	0.000597276	26.61	17.21	3.2	7.74	99.23	56.29	62.68	Ppp1r1a	Downregulated
22.99	-3.37	0.82	-4.13	3.58405e-05	0.000608559	18.48	8.71	21.01	1.17	67.34	23.74	20.49	Gstt1	Downregulated
56.75	-1.62	0.39	-4.13	3.58146e-05	0.000608559	34.08	16.99	44.79	12.13	123.43	22.99	142.81	Med12l	NotDE
271.53	-0.71	0.17	-4.13	3.59973e-05	0.000610599	374.32	289.98	253.96	221.59	173.58	363.97	223.33	Fzd5	NotDE
208.53	-0.63	0.15	-4.13	3.61981e-05	0.000612921	272.55	183.76	158.72	170.62	230.98	230.53	212.53	Dusp14	NotDE
57.95	-2.08	0.5	-4.13	3.62444e-05	0.000612921	22.71	2.61	0.8	4.25	133.2	2.56	239.52	Pdlim3	Downregulated
53.43	1.24	0.3	4.13	3.62136e-05	0.000612921	21.73	35.99	10.93	52.21	94.14	25.47	133.54	Zfp248	NotDE
17.88	-6.18	1.5	-4.13	3.66817e-05	0.000619687	14.6	24.18	0	0	47.45	2.29	36.63	Dram1	Downregulated
26.61	1.58	0.38	4.13	3.68952e-05	0.000622662	12.98	20.27	25.85	37.03	32.83	22.5	34.82	Pcdhga12	NotDE
79.12	-1.24	0.3	-4.12	3.72662e-05	0.000627654	87.58	81.96	71.77	33.97	91.56	130	56.97	Bsn	NotDE
210.71	0.55	0.13	4.12	3.72564e-05	0.000627654	231.3	107.47	284.37	339.78	103.22	269.88	138.98	Zmym6	NotDE
6.28	6.59	1.6	4.12	3.73877e-05	0.000629064	0	0	5.62	11.27	4.85	10.68	11.51	Il18	Upregulated
353.98	-0.92	0.22	-4.12	3.74679e-05	0.000629778	71.7	49.7	62.89	35.56	1098.74	47.49	1111.76	Ddx4	NotDE
77.89	-1.22	0.3	-4.12	3.75537e-05	0.000630585	100.92	70.37	64.49	38.96	102.97	62.41	105.12	Cblb	NotDE
7.7	-6.36	1.54	-4.12	3.77033e-05	0.000632459	16.54	2.18	0.8	0	9.57	4.27	20.56	Fcgr2b	Downregulated
231.11	-0.67	0.16	-4.12	3.80709e-05	0.000637985	286.65	151.93	243.89	173.14	220.84	216.79	324.51	Ydjc	NotDE
177.6	0.66	0.16	4.12	3.83104e-05	0.000641352	169.62	142.79	237.93	275.74	71.33	177.09	168.67	Gmfg	NotDE
514.51	-0.46	0.11	-4.12	3.85325e-05	0.000644424	638.14	327.59	518.79	459.94	457.75	565.33	634.02	Fam210a	NotDE
433.22	0.48	0.12	4.11	3.91408e-05	0.000653942	388.62	636.9	532.86	548.52	307.4	363.6	254.63	Atp1b1	NotDE
26.54	-5.28	1.28	-4.11	3.95571e-05	0.000660235	19.46	0	2.15	0.29	63.64	6.53	93.71	Neto2	Downregulated
89.51	-2.9	0.71	-4.11	3.97195e-05	0.000662283	16.87	3.49	1.88	1.47	126.58	5.51	470.76	Dcc	Downregulated
177.1	0.72	0.17	4.11	3.9762e-05	0.000662329	168.58	154.32	230.1	270.88	114.02	140.52	161.27	Zfp74	NotDE
34.23	1.49	0.36	4.11	3.99337e-05	0.000664526	17.2	27.46	57.86	45.96	43.98	15.71	31.44	Glis3	NotDE
79.6	0.93	0.23	4.11	4.00201e-05	0.000665299	61	96.76	91.66	113.11	42.16	80.37	72.15	Zrsr1	NotDE
211.64	0.75	0.18	4.11	4.02671e-05	0.000668738	166.71	216.44	186.8	272.11	314.2	158.73	166.48	Jrk	NotDE
38.09	2.57	0.63	4.1	4.11876e-05	0.000681991	2.61	203.15	1.07	13.91	17.45	5.91	22.51	Adh1	Upregulated
16.69	3.16	0.77	4.1	4.12211e-05	0.000681991	1.62	22.24	9.32	13.32	33.77	11.84	24.69	Fam174a	Upregulated
54.01	-1.47	0.36	-4.1	4.12287e-05	0.000681991	43.78	35.53	22.37	13.48	128.93	51.15	82.86	Fam19a5	NotDE
9.11	-6.21	1.51	-4.1	4.11868e-05	0.000681991	14.92	3.49	3.2	0	18.02	7.37	16.77	Grm2	Downregulated
26.08	2.59	0.63	4.1	4.12883e-05	0.0006823	2.6	14.38	9.85	14.64	114.61	8.03	18.47	Fam83g	Upregulated
37.95	-1.58	0.39	-4.1	4.15403e-05	0.000685785	45.09	61.47	19.21	12.46	36.23	52.31	38.89	Tcea2	NotDE
190.38	0.8	0.2	4.1	4.18716e-05	0.000690571	123.26	152.32	180.4	207.56	198.44	117.26	353.39	8430419L09Rik	NotDE
13.3	-3.19	0.78	-4.1	4.19211e-05	0.000690704	20.73	4.79	1.61	2.19	18.02	0.31	45.46	Runx1	Downregulated
66.01	-1.52	0.37	-4.09	4.24102e-05	0.000698072	35.34	32.92	23.73	12.29	211.74	32.84	113.21	Bcl2l11	NotDE
17.43	-6.11	1.49	-4.09	4.25611e-05	0.000699866	13.96	4.58	1.59	0	33.59	4.95	63.35	Cmpk2	Downregulated
405.67	0.47	0.11	4.09	4.2884e-05	0.000703787	421.99	360.78	320.4	577.88	274.65	445.05	438.93	Klf4	NotDE
76.12	0.98	0.24	4.09	4.28612e-05	0.000703787	63.9	110.3	98.35	121.63	38.68	60.26	39.75	Plag1	NotDE
718.28	-0.43	0.11	-4.09	4.31556e-05	0.000707548	873.62	692.25	690.13	643.78	578.19	752.65	797.31	Dtl	NotDE
14.88	6.35	1.55	4.09	4.34509e-05	0.00071169	0	23.94	0.53	9.37	70.32	0	0	Oasl2	Upregulated
22.19	-2.45	0.6	-4.09	4.3607e-05	0.000713545	29.55	25.49	17.36	6.86	32.26	14.73	29.08	Dock3	Downregulated
231.29	0.64	0.16	4.09	4.38319e-05	0.000716523	186.89	169.56	189.2	286.07	166.59	251.87	368.88	Zfp286	NotDE
21.63	-1.97	0.48	-4.09	4.39312e-05	0.000717443	31.14	6.77	0	6.74	14.87	18.98	72.94	Pifo	NotDE
35.08	1.56	0.38	4.08	4.4626e-05	0.000728076	12.01	32.68	62.61	33.66	7.75	89.29	7.59	Rtp2	NotDE
65.37	-1.77	0.43	-4.08	4.51786e-05	0.000736372	27.24	37.05	11.19	6.01	162	52.11	161.99	Gm3002	NotDE
235.07	-0.57	0.14	-4.08	4.59776e-05	0.000748663	298.04	144.74	201.17	202.12	218.32	241.47	339.64	Nqo2	NotDE
30.9	1.25	0.31	4.07	4.61419e-05	0.000750604	43.15	24.85	14.67	100.53	0.76	32.03	0.29	Sp5	NotDE
916.19	0.45	0.11	4.07	4.64789e-05	0.000754615	864.96	1546.22	842.83	1185.24	641.62	906.04	426.4	Mov10	NotDE
288.21	0.94	0.23	4.07	4.64608e-05	0.000754615	248.8	415.88	167.47	487.06	184.59	212.17	301.5	Snhg8	NotDE
770.97	0.55	0.13	4.07	4.66688e-05	0.000756961	593.18	1196.55	920.36	874.4	932.34	380.48	499.48	Sdc4	NotDE
97.72	-1.21	0.3	-4.07	4.70928e-05	0.000763095	67.11	89.39	70.38	25.48	163.01	89.87	178.78	Erc2	NotDE
587.47	-0.44	0.11	-4.06	4.83358e-05	0.000782477	669.46	507.85	448.66	488.47	603.4	638.54	755.9	Kpna3	NotDE
138.56	-0.99	0.24	-4.06	4.84815e-05	0.000784074	176.08	121.64	209.49	82.59	120.09	154.97	105.05	Asap3	NotDE
158.12	0.73	0.18	4.06	4.8762e-05	0.000787846	143.35	68.85	236.21	229.64	60.24	194.94	173.64	Ranbp6	NotDE
136.49	0.78	0.19	4.06	4.89543e-05	0.000790187	80.45	104.23	108.94	134.61	208.22	112.58	206.42	Supt3	NotDE
110.94	1.14	0.28	4.06	4.94413e-05	0.000797276	75.55	114.58	174.38	162.92	61.82	93.39	93.93	Zfp276	NotDE
31.12	-1.63	0.4	-4.06	4.95484e-05	0.000797462	60.36	35.32	25.86	17.14	42.2	19.96	17.01	Plxna3	NotDE
393.37	-0.56	0.14	-4.06	4.9519e-05	0.000797462	512.2	277.56	442	342.93	270.22	527.66	381	Tmem168	NotDE
173.11	0.64	0.16	4.06	4.96832e-05	0.00079886	128.79	171.74	234.42	197.07	187.06	161.27	131.39	Daam1	NotDE
93.01	-1.13	0.28	-4.06	4.97943e-05	0.000799875	67.81	146.04	118.65	30.86	82.27	112.76	92.66	Naaa	NotDE
193.37	0.84	0.21	4.05	5.01879e-05	0.000804647	177.74	306.65	129.87	326.61	83.42	152.41	176.91	Snhg3	NotDE
69.66	-5.97	1.47	-4.05	5.0152e-05	0.000804647	12.65	1.3	0.27	0	170.06	21	282.34	Zcchc12	Downregulated
284.05	0.56	0.14	4.05	5.14182e-05	0.000823457	255.69	219.74	242.03	383.68	142.02	433.86	311.31	Psma8	NotDE
69.71	-0.95	0.23	-4.05	5.14599e-05	0.000823457	111.64	80.2	64.17	57.2	48.89	77.1	48.78	Zfp12	NotDE
22.41	-3.29	0.81	-4.05	5.17371e-05	0.000827099	17.51	12.62	7.74	1.17	68.36	15.05	34.39	Lynx1	Downregulated
14.57	3.81	0.94	4.05	5.1943e-05	0.000829596	0.98	1.3	15.2	12.73	40.2	13.55	18.04	Alox12b	Upregulated
31.14	1.44	0.36	4.05	5.22859e-05	0.000833948	20.1	40.75	22.66	51.25	38.5	10.86	33.89	Fam214a	NotDE
239.79	0.56	0.14	4.05	5.23156e-05	0.000833948	235.79	187.25	288.57	342.78	129.77	254.91	239.43	Zfp942	NotDE
31.37	-3.59	0.89	-4.04	5.24307e-05	0.000834986	17.2	15.48	8.01	3.06	111.97	28.51	35.35	Arhgap22	Downregulated
350.67	-0.57	0.14	-4.04	5.28628e-05	0.000841063	437.59	305.46	325.54	287.25	339.58	436.2	323.07	Pkmyt1	NotDE
21.87	-2.5	0.62	-4.04	5.3215e-05	0.00084586	25.01	13.08	17.87	3.66	30.25	20.12	43.13	Fgf15	Downregulated
54.42	-1.18	0.29	-4.04	5.4178e-05	0.000860346	82.4	40.99	10.15	33.81	66.34	9.63	137.64	Tspan1	NotDE
353.56	-0.7	0.17	-4.04	5.43898e-05	0.000862888	225.05	805.55	165.39	130.14	769.32	170.59	208.87	Pim3	NotDE
253.63	0.68	0.17	4.03	5.46504e-05	0.000866199	214.41	238.62	240.29	335.31	273.94	265.25	207.62	Tacc2	NotDE
20.8	-2	0.49	-4.03	5.47302e-05	0.000866639	33.08	10.68	27.2	7.03	9.33	44.64	13.6	Six5	Downregulated
34.12	-1.68	0.42	-4.03	5.544e-05	0.000877046	42.79	28.55	57.05	11.28	25.32	35.04	38.77	Mapk4	NotDE
135.52	0.69	0.17	4.03	5.60517e-05	0.000885162	111.24	86.11	203.79	179.05	64.9	115.74	187.83	Ccdc181	NotDE
125.82	-1.11	0.28	-4.03	5.60592e-05	0.000885162	168.61	124.44	312.41	72.93	78.38	92.35	31.61	Hmha1	NotDE
206.42	-0.67	0.17	-4.03	5.61169e-05	0.000885234	261.75	156.45	289.85	161.81	102.36	353.07	119.61	Tmem40	NotDE
128.29	-1.04	0.26	-4.03	5.64013e-05	0.00088888	129.07	106.17	69.59	57.12	185.04	80.03	271.05	Pank3	NotDE
96.98	-0.84	0.21	-4.03	5.66902e-05	0.000892589	144.29	69.97	111.09	76.98	69.3	135.41	71.83	Plekha4	NotDE
317.35	-0.56	0.14	-4.03	5.68718e-05	0.000894604	487.51	273.27	431.19	323.1	125.94	401.56	178.88	Tmem8	NotDE
188.15	0.62	0.15	4.02	5.76855e-05	0.000906549	164.84	123.19	190.47	250.9	184.28	156.3	247.06	Map3k7	NotDE
110.13	-1.13	0.28	-4.02	5.80652e-05	0.000911657	161.8	72.58	100.22	67.83	170.29	160.21	38	Rgs12	NotDE
317.71	-0.7	0.17	-4.02	5.83936e-05	0.00091595	164.43	129.29	256.34	96.01	819.54	401.52	356.82	Dnmt3a	NotDE
55.77	1.08	0.27	4.02	5.84607e-05	0.00091614	38.29	42.27	85.53	82.33	26.2	70.69	45.08	Sh3gl3	NotDE
129.15	-1.47	0.36	-4.02	5.86298e-05	0.000917928	30.19	12.87	19.2	10.68	431.96	38.79	360.33	Igfbp3	NotDE
25.88	-2.02	0.5	-4.02	5.89467e-05	0.000922024	29.88	24.85	23.19	5.72	53.88	22.68	20.99	Pitpnm2	Downregulated
130.26	0.74	0.18	4.01	5.99857e-05	0.000937396	125.2	85.9	144.44	204.72	65.46	107.56	178.56	Phkg1	NotDE
149.08	-0.82	0.2	-4.01	6.04295e-05	0.000943447	192.99	42.06	205.34	101.91	170.82	183.18	147.29	Dusp7	NotDE
178.04	0.7	0.18	4.01	6.07768e-05	0.000946851	130.37	147.4	129.03	211.09	219.69	152.49	256.19	Gng12	NotDE
12.82	2.38	0.59	4.01	6.07599e-05	0.000946851	4.54	24.64	32.49	21.82	1.58	4.64	0	Hoxc10	Upregulated
75.69	-1.09	0.27	-4.01	6.08179e-05	0.000946851	66.84	53.19	95.96	31.16	80.33	107.35	94.99	Peg12	NotDE
1227.56	-0.63	0.16	-4.01	6.13362e-05	0.00095403	1381.68	1755.17	661.75	885.69	1908.77	1351.75	648.1	Col18a1	NotDE
116.62	0.95	0.24	4.01	6.18554e-05	0.000961209	65.53	97.4	104.53	124.51	151.41	172.34	100.65	Xpnpep2	NotDE
8.74	-6.11	1.53	-4.01	6.1966e-05	0.000962031	13.95	2.4	3.46	0	3.97	37.37	0	Lonrf2	Downregulated
860.03	0.8	0.2	4	6.21889e-05	0.000964593	785.17	953.54	576.11	1372.09	579.07	869.77	884.49	Sdcbp	NotDE
275.02	-0.56	0.14	-4	6.23554e-05	0.000966277	350.55	239.53	352.73	231.19	193.75	301.78	255.63	Tnip2	NotDE
292.96	0.71	0.18	4	6.25461e-05	0.000968332	232.58	338.72	355.28	375.77	230.9	282.75	234.72	Hunk	NotDE
166.08	-0.75	0.19	-4	6.32616e-05	0.0009785	130.71	418.89	152.08	73.18	118.21	137.11	132.41	Gm20300	NotDE
74.59	-1.12	0.28	-4	6.39706e-05	0.00098855	82.72	62.78	115.39	34.56	94.32	76.87	55.5	Traf3	NotDE
2153.66	0.62	0.16	4	6.41865e-05	0.000990968	2200.51	1712.9	2707.75	3386.07	1237.13	2048.55	1782.68	Fn1	NotDE
94.84	-0.98	0.25	-4	6.43277e-05	0.00099223	89.46	70.4	107.9	44.62	96.92	106.71	147.85	E130309D02Rik	NotDE
392.62	0.54	0.14	4	6.46181e-05	0.000995787	290.69	205.33	311.21	418.14	621.68	363.58	537.72	Itm2c	NotDE
262.13	0.59	0.15	3.99	6.48531e-05	0.00099834	233.18	352.41	255.42	347.58	284.6	210.84	150.9	Dcxr	NotDE
16.82	1.84	0.46	3.99	6.49035e-05	0.00099834	9.42	21.57	13.83	34.22	14.81	8.2	15.7	Rims1	NotDE
32.29	-2.03	0.51	-3.99	6.53683e-05	0.00100456	22.72	33.56	18.64	6.43	51.28	29.53	63.84	Fzd6	Downregulated
140.16	0.81	0.2	3.99	6.5534e-05	0.00100526	89.53	87.18	188.33	150.47	128.17	154.74	182.69	Nr2c1	NotDE
19.45	-2.36	0.59	-3.99	6.55111e-05	0.00100526	26.29	18.96	20.55	3.52	13.23	25.37	28.19	Rab33a	Downregulated
74.5	3.19	0.8	3.99	6.60816e-05	0.00101273	1.3	14.62	0.27	11.99	233.81	0.75	258.74	Trim43a	Upregulated
78.68	-1.36	0.34	-3.99	6.65634e-05	0.00101917	113.18	149.66	49.86	39.56	17.51	155.42	25.55	Fermt3	NotDE
280.07	-0.54	0.14	-3.99	6.68264e-05	0.00102226	273.1	273.39	308.81	183.03	342.49	265.36	314.31	Tmem41a	NotDE
26.23	-5.94	1.49	-3.98	6.75938e-05	0.00103305	12.33	3.91	5.85	0	98.78	4.77	57.95	Lrrc8c	Downregulated
344.78	0.51	0.13	3.98	6.78741e-05	0.00103544	347.06	347.27	391.37	488.19	210.81	301.42	327.35	Hipk1	NotDE
84.86	-0.96	0.24	-3.98	6.78175e-05	0.00103544	121.93	80.44	71.44	58.99	82.03	106.88	72.31	Ttyh1	NotDE
119.47	0.93	0.23	3.98	6.80501e-05	0.00103717	78.52	106.86	132.15	146.62	116.7	141.15	114.32	Anks1	NotDE
58.82	1.07	0.27	3.98	6.83242e-05	0.00104001	52.18	41.63	82.35	107.98	39.68	61.37	26.58	Dcp1b	NotDE
160.45	0.91	0.23	3.98	6.8361e-05	0.00104001	122.25	236.31	144.76	223.41	179.84	97.05	119.55	Slc9a1	NotDE
29.3	1.38	0.35	3.98	6.87547e-05	0.00104446	19.79	58.2	19.47	50.48	18.02	14.34	24.78	Nsmaf	NotDE
101.15	-1.06	0.27	-3.98	6.87785e-05	0.00104446	98.26	123.83	85.74	42.04	187.74	41.47	128.95	Sac3d1	NotDE
688.97	0.43	0.11	3.98	6.89785e-05	0.00104654	517.73	604.8	581.21	700.11	891.61	681.13	846.18	Lgmn	NotDE
78.22	-1.06	0.27	-3.98	6.93295e-05	0.00105091	92.43	127.29	54.94	42.87	107.31	46.72	75.96	Zranb1	NotDE
167.13	0.74	0.19	3.98	7.00964e-05	0.00106157	114.87	76.71	308.67	188.16	182.79	132.05	166.67	Bcl2l14	NotDE
135.39	-1.08	0.27	-3.97	7.10914e-05	0.00107566	123.36	66.91	232.09	51.86	107.37	228.59	137.55	Necab2	NotDE
15.33	-2.66	0.67	-3.97	7.16131e-05	0.00108159	24.01	8.95	13.35	4.53	2.33	26.22	27.91	Asb11	Downregulated
136.46	-0.75	0.19	-3.97	7.16021e-05	0.00108159	179.4	134.72	181.16	100.7	128.97	112.56	117.73	Pitpna	NotDE
27.25	2.51	0.63	3.97	7.20022e-05	0.00108648	2.59	0	10.93	14.05	31.5	24.18	107.52	Dbx2	Upregulated
536.73	0.45	0.11	3.97	7.27726e-05	0.00109712	484.4	462.65	483.9	660.13	583.06	537.48	545.49	Sgpl1	NotDE
1268.34	-0.57	0.14	-3.97	7.33784e-05	0.00110525	1651.96	1218.57	1266.27	1108.83	1401.46	1334.87	896.43	Tns3	NotDE
7.23	-5.33	1.34	-3.96	7.34839e-05	0.00110584	20.1	0	1.33	0.29	10.21	6.97	11.74	Aoc1	Downregulated
69.51	1.1	0.28	3.96	7.52647e-05	0.00113063	46.02	58.41	66.35	94	114.73	23.58	83.5	Tiam1	NotDE
437.97	0.5	0.13	3.96	7.52669e-05	0.00113063	401.61	533.34	401.36	577.1	318.06	339.55	494.75	Tmem38b	NotDE
123.25	0.73	0.18	3.96	7.54278e-05	0.00113203	93.11	82.65	145.7	154.03	122.3	87.79	177.15	Ttc8	NotDE
200.36	-0.73	0.18	-3.96	7.60111e-05	0.00113976	164.74	160.37	140.6	94.4	367.61	159.17	315.66	Pla2g16	NotDE
27.31	1.65	0.42	3.96	7.61841e-05	0.00114132	10.38	11.56	24.51	29.87	57.4	29.78	27.65	Mertk	NotDE
29.12	-1.75	0.44	-3.96	7.62565e-05	0.00114138	32.45	14.38	23.21	9.8	53.74	24.41	45.87	Abcc3	NotDE
151.34	-0.86	0.22	-3.96	7.64228e-05	0.00114285	205.02	97.86	174.27	106.16	191.24	112.93	171.91	Irak2	NotDE
7.16	-6.08	1.54	-3.96	7.65166e-05	0.00114322	13.62	5.67	1.33	0	10.96	0.75	17.75	Itga1	Downregulated
775.8	0.52	0.13	3.95	7.66666e-05	0.00114444	760.18	1155.86	653.56	1099.62	525.71	591.53	644.13	Frrs1	NotDE
203.46	-0.61	0.15	-3.95	7.68947e-05	0.00114682	226.72	202.75	169.61	143.84	219	211.98	250.3	Sh3glb1	NotDE
218.67	-0.7	0.18	-3.95	7.76468e-05	0.001157	198.47	150.78	79.15	117.23	371.94	308.1	305.06	Pdpn	NotDE
9.15	4.49	1.14	3.95	7.787e-05	0.00115929	0.65	8.07	17.04	14.05	14.05	5.6	4.56	Slc22a20	Upregulated
6.86	6.22	1.57	3.95	7.81094e-05	0.00116182	0	1.3	9.06	9.64	6.42	9.93	11.67	Tnfrsf13b	Upregulated
87.52	-0.93	0.24	-3.95	7.84959e-05	0.00116652	101.5	56.47	101.82	54.84	50.97	107.58	139.46	Scai	NotDE
27.58	1.91	0.48	3.95	7.86773e-05	0.00116818	6.81	24.43	34.63	23.86	50.6	35.6	17.15	Galnt10	NotDE
50.49	-1.57	0.4	-3.95	7.91115e-05	0.00117358	38.91	30.31	41.35	10.99	93.19	52.11	86.55	Kcns3	NotDE
189	-0.56	0.14	-3.95	7.92431e-05	0.00117449	288.37	167.86	174.71	196	88.78	208.8	198.45	1300002E11Rik	NotDE
806.03	-0.46	0.12	-3.94	7.99251e-05	0.00118354	902.26	1164.48	487.82	659.78	1049.53	823.59	554.76	Myadm	NotDE
65.96	-1.26	0.32	-3.94	8.00217e-05	0.00118392	55.13	26.79	32.49	19.92	93.7	97.83	135.82	Fzd3	NotDE
318.02	0.53	0.13	3.94	8.05021e-05	0.00118997	283.21	257.88	382.57	406.81	310.49	259.68	325.48	Tcf7l1	NotDE
739.74	0.45	0.11	3.94	8.07092e-05	0.00119198	682.79	438.09	859.02	923.62	613.74	855.47	805.4	Uggt1	NotDE
116.45	-0.79	0.2	-3.94	8.09923e-05	0.0011951	147.91	109.42	71.89	80.07	163.32	55.27	187.29	Rbm43	NotDE
346.49	0.55	0.14	3.94	8.19533e-05	0.00120821	264.02	364.45	552.89	376.67	169.92	408.38	289.11	Ddx19b	NotDE
16.58	-2.46	0.63	-3.94	8.25109e-05	0.00121536	23.66	18.75	23.74	2.94	16.63	16.94	13.38	Tmem25	Downregulated
49.02	-1.24	0.32	-3.94	8.26391e-05	0.00121617	66.54	41.6	36.24	26.06	40.95	56.33	75.39	Homer1	NotDE
194.18	-0.7	0.18	-3.93	8.35006e-05	0.00122669	288.74	126.2	128.4	169.07	151.23	256.1	239.52	Rnf145	NotDE
14.63	1.82	0.46	3.93	8.34393e-05	0.00122669	11.04	13.72	6.66	38.19	11.09	13.76	7.97	Slc39a2	NotDE
214.83	-0.76	0.19	-3.93	8.37627e-05	0.00122945	122.92	268.75	278.27	67.77	320.07	222.02	224	H2-D1	NotDE
230.96	0.59	0.15	3.93	8.39191e-05	0.00123067	205.97	231.67	260.63	302.04	173.71	261.86	180.82	Appl2	NotDE
104.82	-0.78	0.2	-3.93	8.44101e-05	0.00123678	201.45	67.76	121.2	112.84	48.52	93.89	88.05	Ap3m2	NotDE
16.33	-5.9	1.5	-3.93	8.45992e-05	0.00123846	12	9.38	4.53	0	18.53	11.61	58.29	Jsrp1	Downregulated
648.92	-0.42	0.11	-3.93	8.49137e-05	0.00124198	714.62	707.48	623.64	529.26	634.4	610.92	722.11	Atl2	NotDE
132.62	-0.77	0.2	-3.93	8.57843e-05	0.00125361	114.78	86.11	148.01	65.54	124.31	200.96	188.61	Fxyd5	NotDE
470.89	-0.47	0.12	-3.93	8.63496e-05	0.00126076	545.28	432.26	420.57	389.73	437.17	539.36	531.83	Angptl4	NotDE
18.44	-4.22	1.07	-3.92	8.68909e-05	0.00126756	17.21	10.47	9.32	1.31	47.56	13.9	29.33	Zan	Downregulated
697.51	-0.52	0.13	-3.92	8.76013e-05	0.0012768	605.19	863.69	498.22	423.13	1162.94	794	535.38	Tagln2	NotDE
457.22	0.5	0.13	3.92	8.80568e-05	0.00128232	443.85	428.72	501.85	634.33	298.37	445.05	448.39	Trim24	NotDE
95.48	-0.97	0.25	-3.92	8.81933e-05	0.00128319	94.68	83.29	115.4	45.38	137.23	79.18	113.17	Angptl6	NotDE
22.79	-2.98	0.76	-3.92	8.82718e-05	0.00128321	17.5	50.1	38.35	1.47	17.14	20.25	14.72	Kcnh3	Downregulated
19.56	-5.9	1.5	-3.92	8.85853e-05	0.00128665	11.98	6.31	8.54	0	27.35	47.92	34.8	Tifab	Downregulated
27.36	1.65	0.42	3.92	8.89629e-05	0.00128894	11.98	8.07	21.36	36.58	3.03	68.55	41.91	BC039966	NotDE
254.67	-0.59	0.15	-3.92	8.8912e-05	0.00128894	280.19	205.94	234.95	179.99	323.99	271.85	285.75	Gnb1l	NotDE
702.96	-0.44	0.11	-3.92	8.89748e-05	0.00128894	817.98	473.2	736.68	603.82	570.27	768.87	949.93	Shoc2	NotDE
31.03	-1.74	0.44	-3.92	8.90817e-05	0.00128937	50.64	4.37	33.03	12.32	25.9	53.11	37.82	Zscan5b	NotDE
363.05	0.54	0.14	3.92	8.92565e-05	0.00129077	264.32	458.34	614.36	374.91	257.17	267.71	304.56	Zc3hav1	NotDE
331.5	-0.51	0.13	-3.92	8.93724e-05	0.00129133	404.15	280.39	350.73	277.42	341.24	294.97	371.59	Jmjd6	NotDE
59.21	-1.26	0.32	-3.92	8.97239e-05	0.00129417	82.66	67.36	60.29	33.51	70.18	51.69	48.8	2310022B05Rik	NotDE
52.04	-2.61	0.67	-3.92	8.96984e-05	0.00129417	16.89	28.13	63.69	3.21	123.49	42.53	86.34	Nes	Downregulated
142.8	0.97	0.25	3.91	9.07152e-05	0.00130733	43.46	109.84	121.29	86.43	185.63	105.21	347.74	Cpn1	NotDE
54.16	-2.2	0.56	-3.91	9.08198e-05	0.00130771	18.81	3.49	11.17	4.1	116.93	13.46	211.18	Snca	Downregulated
129.49	0.81	0.21	3.91	9.09192e-05	0.00130801	58.71	73.25	96.97	98.06	250.82	185.27	143.35	Dap	NotDE
15.94	-1.97	0.5	-3.91	9.2067e-05	0.00132338	35.36	8.28	14.96	8.78	10.9	18.85	14.48	Gm9958	NotDE
17.69	-2.83	0.72	-3.91	9.2691e-05	0.00133049	18.82	1.3	20.82	1.76	39.38	18.5	23.22	Ulk2	Downregulated
57.26	1.44	0.37	3.91	9.27206e-05	0.00133049	11.02	83.5	0.27	31.87	135.6	19.42	119.15	Vnn1	NotDE
42.61	1.62	0.41	3.91	9.31283e-05	0.00133519	10.36	16.57	8.76	33.91	79.7	65.09	83.89	Armcx3	NotDE
613.58	0.43	0.11	3.91	9.34518e-05	0.00133867	607.96	624.52	576.34	822.82	459.02	605.53	598.86	Stx5a	NotDE
35.78	-1.67	0.43	-3.91	9.39715e-05	0.0013423	33.77	54.25	16.26	11.11	54.94	31.32	48.82	Homer2	NotDE
421.63	0.47	0.12	3.91	9.40132e-05	0.0013423	462.17	359.41	530.55	650.65	158.14	456.64	333.81	Kdelc1	NotDE
297.89	-0.52	0.13	-3.91	9.40273e-05	0.0013423	289.72	548.18	335.49	206.78	177.61	304.79	222.66	Rnf125	NotDE
6.64	4.72	1.21	3.91	9.3816e-05	0.0013423	0.65	4.58	3.47	16.97	4.6	6.76	9.46	Tmtc2	Upregulated
276.06	-0.53	0.13	-3.9	9.46955e-05	0.00134985	281.86	403.2	176.78	191.22	398.96	184.12	296.25	Bri3bp	NotDE
290.9	0.49	0.13	3.9	9.4718e-05	0.00134985	222.82	293.63	263.01	315.19	244.14	277.53	419.98	Hist1h1c	NotDE
356.74	-0.54	0.14	-3.9	9.52574e-05	0.00135638	443.38	366.98	321.87	298.08	467.32	394.17	205.41	Fhl1	NotDE
352.88	-0.53	0.14	-3.9	9.55164e-05	0.00135891	346.33	623.92	304.41	241.04	440.96	333.8	179.67	Bst2	NotDE
26.99	-1.83	0.47	-3.9	9.68203e-05	0.00137628	34.38	31.19	40.02	8.64	17.2	46.61	10.91	Nfix	NotDE
347.48	0.43	0.11	3.9	9.7155e-05	0.00137987	405.04	273.27	345.65	545.18	225.93	405.24	232.02	Uckl1	NotDE
290.73	-0.69	0.18	-3.9	9.76771e-05	0.0013861	327.55	257.35	275.68	192.81	368.81	321.38	291.54	Mfn2	NotDE
46.57	-1.38	0.35	-3.89	9.89113e-05	0.00140242	74.61	22.03	49.33	25.35	47.7	57	49.98	Nbeal2	NotDE
4.31	6.54	1.68	3.89	9.91362e-05	0.00140322	0	0	7.21	10.97	4.66	7.32	0	Pcdhga9	Upregulated
66.1	-1.34	0.34	-3.89	9.90683e-05	0.00140322	42.18	39.9	13.29	15.95	317.22	7.33	26.83	Zfp36l3	NotDE
360.76	-0.48	0.12	-3.89	9.95128e-05	0.00140736	426.94	211.22	368.12	304.99	308.1	378.75	527.19	Atr	NotDE
217.11	-0.58	0.15	-3.89	9.97631e-05	0.0014097	285.79	358.35	137.44	185.26	169.04	266.8	117.08	Pqlc3	NotDE
470.69	-0.71	0.18	-3.89	9.99021e-05	0.00141047	625.95	271.84	453.68	371.73	571.46	529.24	470.95	Arvcf	NotDE
18.95	-3.59	0.92	-3.89	0.000100035	0.00141095	16.21	18.3	8.28	0.88	22.75	14.82	51.39	Cacna2d1	Downregulated
504.78	0.72	0.18	3.89	0.000100105	0.00141095	398.94	428.78	697.65	663.88	322.91	681.65	339.67	Clybl	NotDE
13.07	-3.27	0.84	-3.89	0.000100199	0.00141108	17.19	4.58	31.7	1.17	21.93	8.3	6.65	Mal	Downregulated
32.87	1.37	0.35	3.89	0.00010124	0.00142453	17.2	33.35	49.29	42.3	21.93	25.64	40.35	Eva1c	NotDE
101.07	-0.92	0.24	-3.89	0.000101901	0.00143263	98.29	65.2	77.26	48.45	147.75	53.27	217.3	B4galt4	NotDE
53.92	-1.46	0.38	-3.88	0.000102875	0.00144511	40.87	18.3	143.83	11	39.32	37.39	86.75	Sfrp4	NotDE
14.35	2.09	0.54	3.88	0.000102985	0.00144543	6.17	3.28	23.16	25.18	10.45	18.62	13.6	Klhdc1	Upregulated
249.78	-0.58	0.15	-3.88	0.000103426	0.0014504	359.1	223.6	265.92	234.71	226.58	216.71	221.84	Slc35f5	NotDE
54.26	-1.09	0.28	-3.88	0.000103634	0.00145209	80.75	40.96	82.85	35.42	41.46	50.4	47.96	Ramp2	NotDE
746.85	0.5	0.13	3.88	0.000104287	0.00146001	486.82	831.92	881.45	691.08	1216.35	666.17	454.18	Cldn4	NotDE
17.4	-2.33	0.6	-3.87	0.000106966	0.00149627	26.26	25.94	7.75	4.25	26.39	17.79	13.45	Rb1	Downregulated
13.76	2.4	0.62	3.87	0.000107533	0.00150293	3.24	2.4	7.46	17.4	19.6	10.28	35.95	Pabpc6	Upregulated
49.98	-1.31	0.34	-3.87	0.000107968	0.00150582	42.48	16.99	22.65	16.24	70.76	56	124.7	Hist4h4	NotDE
96.69	-1.19	0.31	-3.87	0.000107932	0.00150582	55.09	25.73	19.2	20.07	278.48	116.87	161.35	Myl4	NotDE
279.58	0.55	0.14	3.87	0.00010801	0.00150582	391.51	120.76	275.51	573.37	140.61	297.84	157.46	Pitpnc1	NotDE
198.86	-0.68	0.18	-3.87	0.00010818	0.00150693	232.61	133.42	210.03	141.35	226.46	200.98	247.16	D15Ertd621e	NotDE
49.54	1.52	0.39	3.87	0.000108363	0.00150822	16.19	17.87	42.9	42.05	112.22	81.41	34.17	Tgfb1i1	NotDE
90.97	-0.95	0.25	-3.87	0.000108584	0.00151004	87.6	59.5	136.63	41.87	87.39	120.07	103.77	Ccdc166	NotDE
7.14	-6.01	1.55	-3.87	0.000108793	0.00151041	12.97	6.1	7.47	0	18.08	5.33	0	Cpz	Downregulated
36.22	-1.28	0.33	-3.87	0.000108727	0.00151041	62.92	30.31	34.12	23.86	24.51	32.96	44.89	Efcab12	NotDE
50.46	-1.28	0.33	-3.87	0.000109484	0.00151875	53.19	69.76	30.12	19.77	130.05	35.83	14.48	Cdc42ep1	NotDE
557.15	0.56	0.15	3.86	0.000111509	0.00154427	471.62	655.47	750.95	689.91	376.54	417.41	538.19	Dst	NotDE
129.63	0.79	0.2	3.86	0.000111438	0.00154427	113.51	143.19	87.44	192.43	88.59	156.17	126.11	Wars2	NotDE
10.45	5.95	1.54	3.86	0.000112229	0.00155295	0	18.08	7.46	7.6	23.5	2.25	14.27	Lgr6	Upregulated
34.61	-5.73	1.48	-3.86	0.000112573	0.00155642	10.71	16.35	3.73	0	98.17	6.53	106.8	Mboat1	Downregulated
278.27	0.54	0.14	3.86	0.000113023	0.00156134	262.09	156.93	503.58	385.18	79.14	376.46	184.52	Ccdc160	NotDE
48.21	-1.97	0.51	-3.86	0.000113262	0.00156335	21.1	8.07	8.24	4.25	35.29	143.65	116.87	Xlr4b	NotDE
33.58	-1.47	0.38	-3.86	0.00011379	0.00156934	42.17	29.01	20.79	13.18	69.24	33.69	27	B4galt2	NotDE
340.23	0.47	0.12	3.86	0.000113924	0.00156989	305.52	358.75	336.03	428.2	440.47	171.16	341.47	Capg	NotDE
253.32	0.5	0.13	3.86	0.000114248	0.00157305	235.78	251.3	244.21	329.47	242.44	238.1	231.91	Agl	NotDE
193.85	0.6	0.16	3.86	0.000115305	0.00158566	198.49	159.79	297.3	296.13	76.99	229.59	98.66	Fam13c	NotDE
66.87	-1.38	0.36	-3.86	0.000115353	0.00158566	60.99	74.13	65.87	20.07	119.71	62.34	64.99	Rhof	NotDE
40.64	-1.47	0.38	-3.86	0.000115571	0.00158734	42.18	40.11	55.99	14.34	46.43	63.7	21.73	Glp1r	NotDE
27.99	-5.73	1.49	-3.85	0.000115751	0.0015885	10.7	1.09	0.27	0	142.78	2.43	38.65	Chst13	Downregulated
157.99	-0.83	0.22	-3.85	0.000116138	0.0015922	146.87	193.9	57.56	77.58	364.8	77.2	187.98	Insig1	NotDE
17.19	-4.99	1.29	-3.85	0.000116307	0.0015922	15.9	2.4	1.33	0.29	69.18	5.12	26.08	Layn	Downregulated
260.52	0.53	0.14	3.85	0.000116241	0.0015922	252.65	150.86	262.15	357.02	247.92	287.83	265.24	Ncoa2	NotDE
6.76	6.21	1.61	3.85	0.000117394	0.00160576	0	34.65	0	7.91	2.46	0	2.31	Nrn1	Upregulated
72.88	-0.99	0.26	-3.85	0.000117527	0.00160626	102.83	31.16	99.4	47.58	34.02	139.67	55.52	Large	NotDE
81.19	-0.85	0.22	-3.85	0.000117845	0.00160929	129.44	51.64	39.97	68.64	132.18	41.85	104.57	Irgm1	NotDE
475.26	0.68	0.18	3.85	0.000119322	0.00162813	426.26	661.96	414.24	694.54	251.83	429.03	448.97	Taf13	NotDE
73.97	-1.1	0.29	-3.85	0.00012007	0.00163699	61.3	42.96	37.03	26.78	131.61	116.12	102	Cox4i2	NotDE
50.6	-1.53	0.4	-3.85	0.000120175	0.00163708	31.44	39.26	36.46	10.68	12.6	185.97	37.8	Magea4	NotDE
708.06	-0.56	0.15	-3.84	0.000120615	0.00164174	991.39	958.74	703.05	681.46	365.74	878.82	377.25	Vim	NotDE
19.81	1.72	0.45	3.84	0.000121574	0.00165344	10.06	8.71	3.47	31.76	22.56	9.09	53.05	Fbxl21	NotDE
15.43	-5.82	1.51	-3.84	0.000122715	0.00166761	11.35	16.78	8.76	0	40.71	6.7	23.7	Sema5a	Downregulated
243.66	0.5	0.13	3.84	0.000123027	0.00167048	214.74	292.69	228.46	301.05	175.65	202.75	290.24	Rnpc3	NotDE
38.43	1.46	0.38	3.84	0.000123493	0.00167545	16.54	39.87	35.23	45.35	69.92	25.12	36.99	Ankrd6	NotDE
635.11	0.59	0.15	3.84	0.000123805	0.00167831	465.89	613.6	844.27	693.91	707.61	445.84	674.61	Fat1	NotDE
148.81	-0.77	0.2	-3.84	0.00012484	0.00169096	140.12	165.01	140.6	75.4	189.46	101.01	230.04	Tnfrsf12a	NotDE
34.02	-1.96	0.51	-3.84	0.000125261	0.00169529	22.69	15.48	16.27	5.27	98.74	27.55	52.16	Dpysl3	NotDE
67.08	5.79	1.51	3.83	0.000126601	0.00170838	0	50.79	0.27	4.4	220.37	4.06	189.64	Dab2	Upregulated
171.75	0.66	0.17	3.83	0.000126479	0.00170838	182.99	178.51	141.98	284.03	149.53	128.18	137.07	Pigv	NotDE
167.52	-0.6	0.16	-3.83	0.000126638	0.00170838	204.64	86.08	229.21	136.75	114.73	197.59	203.64	Pinx1	NotDE
122.01	0.96	0.25	3.83	0.000126351	0.00170838	109.69	61.69	174.57	206.74	70.82	149.8	80.77	Zswim8	NotDE
49.78	0.96	0.25	3.83	0.000126789	0.00170903	47.37	25.28	35.69	91	5.42	103.55	40.11	Cyp2c70	NotDE
25.58	-2.02	0.53	-3.83	0.000126931	0.00170956	27.59	10.68	14.08	6.58	54.17	22.43	43.5	Tub	Downregulated
195.07	-0.75	0.2	-3.83	0.000127248	0.0017097	246.85	167.22	158.59	140.67	230.41	235.71	186.01	4933404O12Rik	NotDE
111.18	-1.11	0.29	-3.83	0.000127169	0.0017097	120.67	88.91	57.07	49.53	185.74	153.78	122.56	Bhlhe40	NotDE
625.37	0.47	0.12	3.83	0.00012723	0.0017097	484.95	1198.92	424.24	678.77	684.97	446.13	459.64	Ppp1r8	NotDE
63.26	-3.46	0.9	-3.83	0.00012839	0.00172365	14.93	12.2	41.54	0.88	275.67	32.07	65.54	Kif26a	Downregulated
67.67	-0.94	0.25	-3.83	0.000129041	0.00173092	95.39	33.99	95.62	49.01	72.15	85.78	41.76	Bmp7	NotDE
318.89	0.61	0.16	3.83	0.000129139	0.00173092	310.63	175.08	416.3	463.95	179.76	446.8	239.69	Vps8	NotDE
171.22	-0.76	0.2	-3.83	0.000129392	0.00173247	114.24	187.91	117.77	65.11	310.18	107.11	296.23	Ier3	NotDE
143.56	0.66	0.17	3.83	0.000129463	0.00173247	114.84	105.69	157.93	186.86	110.95	149.74	178.93	Sfxn4	NotDE
151.42	0.71	0.18	3.83	0.000130239	0.00174146	135.53	217.47	106.89	221.3	63.08	148.1	167.54	Tmem68	NotDE
78.71	0.9	0.24	3.82	0.000131521	0.0017572	62.9	64.33	116.41	113.28	37.8	101.86	54.38	Mpst	NotDE
397.27	0.48	0.12	3.82	0.000133463	0.00178172	384.79	482.82	411.23	530.62	349.19	346.47	275.81	Rprd2	NotDE
69.96	-0.97	0.25	-3.82	0.000133576	0.0017818	101.57	69.73	57.51	53.66	81.86	67.84	57.57	Zc3hav1l	NotDE
110.41	-0.89	0.23	-3.82	0.000134427	0.00179172	99.27	155.66	183.82	52.38	36.92	161.37	83.44	Ccdc106	NotDE
36.06	1.16	0.3	3.82	0.000135157	0.0018	26.29	51.01	45.52	57.79	19.6	30.49	21.71	Sync	NotDE
31.76	1.21	0.32	3.82	0.000135372	0.00180143	25.32	12.44	25.03	59.52	27.66	39.95	32.42	Bcl6	NotDE
128.33	-0.82	0.22	-3.82	0.000135878	0.00180438	153.02	68.45	89.57	84.57	138.62	86.44	277.63	9530077C05Rik	NotDE
13.01	-2.82	0.74	-3.82	0.000135919	0.00180438	19.12	3.49	30.9	2.49	9.45	12.17	13.47	Nrbp2	Downregulated
42.09	1.09	0.29	3.82	0.000135748	0.00180438	36.02	30.98	34.35	74.77	37.11	37.73	43.66	Sat2	NotDE
606.19	0.98	0.26	3.81	0.000137956	0.00182998	475.43	885.99	434.96	947.96	483.49	459.39	556.13	1810037I17Rik	NotDE
195.48	-0.62	0.16	-3.81	0.000138703	0.00183843	168.72	117.01	204.81	108.83	250.89	219.23	298.86	Tmem206	NotDE
57.59	1.21	0.32	3.81	0.000138974	0.00184055	33.08	54.95	63.18	72.62	68.36	61.59	49.33	Sgsh	NotDE
791.84	-0.4	0.1	-3.81	0.000139358	0.00184417	965	772.53	731.54	732.09	880.95	596.75	864.03	Ctnnal1	NotDE
93.97	-0.8	0.21	-3.81	0.000139683	0.001847	158.04	56.25	88.41	87.8	71.39	105.11	90.78	Usp49	NotDE
73.17	1.19	0.31	3.81	0.00014034	0.00185423	47.98	44.03	124.47	104.13	81.84	83.78	25.94	Celsr1	NotDE
453.92	-0.47	0.12	-3.81	0.000140735	0.00185797	462.59	537.79	400.29	330.49	455.23	478.82	512.21	Cpsf2	NotDE
142.49	-0.77	0.2	-3.81	0.000141365	0.00186481	204.32	110.96	161.26	116.92	111.4	175	117.54	8430427H17Rik	NotDE
539.96	0.49	0.13	3.81	0.000141574	0.00186609	519.63	479.09	784.48	737.45	228.96	584.24	445.92	Zc2hc1a	NotDE
65.04	-1.15	0.3	-3.8	0.000141873	0.00186856	54.52	61.69	22.66	22.69	72.08	23.26	198.36	Pcgf5	NotDE
82.62	-0.96	0.25	-3.8	0.000142884	0.00188038	67.46	25.06	174.62	34.67	78.06	115.2	83.27	Cgrrf1	NotDE
14.8	-4.14	1.09	-3.8	0.000143349	0.00188122	15.89	3.49	7.21	0.59	30.74	12.36	33.31	Cpe	Downregulated
45.72	-5.64	1.48	-3.8	0.000143333	0.00188122	10.05	1.3	0.27	0	43.73	2.87	261.85	Gabra1	Downregulated
115.42	-0.77	0.2	-3.8	0.000143399	0.00188122	144.29	54.71	116.97	82.38	127.46	135.47	146.69	Ssfa2	NotDE
376.53	-0.49	0.13	-3.8	0.000143081	0.00188122	430.3	392.31	411.78	299.22	318.51	405.74	377.88	Tst	NotDE
180.48	0.61	0.16	3.8	0.00014352	0.00188133	161.52	122.76	246.01	242.3	140.38	205.95	144.41	Cep135	NotDE
43.36	1.61	0.42	3.8	0.000143871	0.00188445	12.01	17.21	14.36	32.53	103.77	52.15	71.48	Fam115a	NotDE
87.41	-1.24	0.33	-3.8	0.000144412	0.00189006	40.21	47.49	18.92	15.52	214.64	42.55	232.58	Nefh	NotDE
134.7	-0.75	0.2	-3.8	0.00014561	0.00190424	143.97	96.55	193.26	82.1	150.33	195.65	81.01	D5Ertd579e	NotDE
159.79	0.81	0.21	3.8	0.000147327	0.00192518	140.03	110.06	249.46	243.45	77.77	191.05	106.73	Lysmd4	NotDE
762.41	0.55	0.14	3.79	0.0001486	0.0019403	651.92	862.39	849.92	962.73	705.65	691.95	612.31	Lpcat3	NotDE
460.71	0.46	0.12	3.79	0.000149191	0.00194649	463.86	543.33	498.04	645.71	195.31	515.63	363.08	Galk2	NotDE
42.46	-2.51	0.66	-3.79	0.000149904	0.00195426	15.88	16.35	3.2	3.94	143.84	10.99	102.99	Fhl2	Downregulated
9.42	-3.69	0.97	-3.79	0.000150595	0.00196174	17.19	10.89	10.65	0.88	11.72	6.08	8.55	Zmynd15	Downregulated
46.63	1.17	0.31	3.79	0.000150782	0.00196263	37.63	30.5	52.51	81.38	33.96	27.9	62.54	Sema4f	NotDE
10.94	-5.94	1.57	-3.79	0.000151153	0.00196593	12.35	3.7	7.23	0	31.95	3.93	17.44	Nos3	Downregulated
80.63	0.86	0.23	3.79	0.000151862	0.00197362	58.7	68.03	65.04	105.05	75.6	69.02	123.01	Gm5617	NotDE
548.5	-0.41	0.11	-3.79	0.000152098	0.00197514	632.18	525.78	426.55	481.29	713.96	421.3	638.46	Apobec3	NotDE
132.4	0.65	0.17	3.79	0.000152582	0.00197988	107.01	150.38	133.94	167.78	80.53	120.55	166.6	1110019D14Rik	NotDE
14.38	-4.96	1.31	-3.79	0.000152803	0.00198121	15.56	7.4	7.44	0.29	42.71	13.5	13.76	Kbtbd13	Downregulated
261.59	0.53	0.14	3.79	0.000153266	0.00198567	254.67	196.83	298.97	362.4	203.39	239.58	275.3	Zkscan3	NotDE
526.14	0.47	0.12	3.79	0.000153656	0.00198917	511.08	658.05	451.07	715.74	299.39	559.23	488.45	Zfand1	NotDE
413.07	-0.43	0.11	-3.78	0.000153844	0.00199006	543.68	331.29	253.57	403.27	468.92	628.19	262.55	2900011O08Rik	NotDE
495.34	0.66	0.17	3.78	0.000155266	0.0020069	489.76	418.86	503.21	783.98	297.14	512.93	461.53	Ypel5	NotDE
627.68	-0.54	0.14	-3.78	0.000155544	0.00200894	876.22	496.61	561.87	602.49	462.96	674.83	718.78	Ercc6l	NotDE
40	1.18	0.31	3.78	0.000155727	0.00200975	26.94	28.98	68.74	58.54	24.38	63.55	8.84	BC055111	NotDE
119.55	0.83	0.22	3.78	0.000157342	0.00202902	131.97	208.82	102.12	230.65	49.83	52.06	61.38	Eya1	NotDE
56.03	-1.31	0.35	-3.78	0.000159063	0.00204963	60.34	76.07	18.66	20.66	136.15	28.01	52.31	Derl3	NotDE
125.4	-0.96	0.25	-3.78	0.000159429	0.00205275	66.19	162.18	42.91	30.6	339.28	117.78	118.86	Nt5dc2	NotDE
21.36	-5.64	1.5	-3.77	0.000161459	0.00207729	10.06	0	0.27	0	28.41	0	110.79	AU015228	Downregulated
591.33	0.61	0.16	3.77	0.000161632	0.00207791	481.71	659.88	543.94	727.97	830.04	445.96	449.81	Igsf3	NotDE
304.66	-0.55	0.15	-3.77	0.000162054	0.00208136	347.36	266.89	364.37	231.78	251.95	332.6	337.68	R3hcc1l	NotDE
59.77	1.13	0.3	3.77	0.00016215	0.00208136	26.58	68	122.31	57.06	38.44	102.23	3.77	Slc6a9	NotDE
798.3	0.46	0.12	3.77	0.00016434	0.00210785	698.69	906.5	819.05	966.31	677.45	844.73	675.36	Ncstn	NotDE
454.51	0.51	0.14	3.77	0.000164792	0.00211202	298.66	785.79	336.41	418.32	719.54	310.58	312.25	Strip1	NotDE
530.74	-0.5	0.13	-3.77	0.000165527	0.00211842	531.29	594.58	615.1	366.59	519.53	456	632.1	Noa1	NotDE
59.38	-1.12	0.3	-3.77	0.000165545	0.00211842	80.47	7.62	97.25	38.89	16.2	167.37	7.9	Slc6a1	NotDE
841.31	-0.42	0.11	-3.77	0.000166235	0.00212562	1020.4	1038.64	1030.55	765.65	672.37	834.85	526.69	Lmna	NotDE
339.44	0.5	0.13	3.76	0.000166623	0.00212894	332.98	381.66	463.31	475.85	153.8	369.49	199	Gnptg	NotDE
556.94	0.46	0.12	3.76	0.000166768	0.00212917	748.53	355.34	718.14	1037.59	75.54	489.85	473.61	Dmgdh	NotDE
216.95	0.64	0.17	3.76	0.000167233	0.00213347	181.66	150.68	296.15	276.18	149.51	250.17	214.28	Zcchc6	NotDE
115.82	-0.89	0.24	-3.76	0.000167799	0.00213906	208.91	72.4	86.37	106.74	115.49	134.93	85.88	Bcl3	NotDE
40.64	-1.16	0.31	-3.76	0.000169123	0.00215137	64.85	27.04	63.43	29.4	24.14	41.49	34.18	2310040G24Rik	NotDE
228.66	-0.53	0.14	-3.76	0.000169374	0.00215137	240.73	182.69	161.66	166.45	194	324.71	330.38	Bmpr1a	NotDE
104.97	1.08	0.29	3.76	0.00016914	0.00215137	40.84	72.82	155.88	80.84	219.34	120.76	44.29	Gpr56	NotDE
975.46	0.76	0.2	3.76	0.00016941	0.00215137	791.06	1540.95	1106.64	1348.1	607.95	908.79	524.72	Psrc1	NotDE
116.44	-0.84	0.22	-3.76	0.000169246	0.00215137	127.85	86.08	139.89	67.48	111.72	155.13	126.93	Zfp318	NotDE
81.8	0.78	0.21	3.76	0.000173094	0.00219647	100.27	52.31	77.49	170.87	28.23	62.22	81.18	Pip5k1b	NotDE
31.94	-5.59	1.49	-3.75	0.00017448	0.00221237	9.72	0	0	0	157.34	0	56.49	Mei1	Downregulated
500.46	-0.58	0.16	-3.75	0.000175602	0.00222194	633.75	488.41	594.31	414.33	432.89	643.26	296.27	Abcb8	NotDE
75	-1.74	0.46	-3.75	0.000175634	0.00222194	28.89	5.46	5.35	6.6	326.97	53.63	98.06	Pxdn	NotDE
371.93	-0.46	0.12	-3.75	0.000175573	0.00222194	333.38	527.88	372.1	240.48	525.71	251.09	352.86	Smyd2	NotDE
319.85	0.47	0.13	3.75	0.000177398	0.00224086	313.62	601.16	271.09	443.77	151.72	221.77	235.8	Med18	NotDE
142.58	-0.67	0.18	-3.75	0.000177325	0.00224086	205.6	120.28	158.57	127.57	95.77	148.99	141.31	Zfp451	NotDE
170.23	0.69	0.18	3.75	0.000177882	0.00224527	122.54	238.95	110.11	196.33	189.19	103.67	230.85	Fam3c	NotDE
47.58	1.11	0.3	3.75	0.000178053	0.00224573	26.29	35.29	7.99	55.89	89.47	18.75	99.4	Golim4	NotDE
176.72	0.74	0.2	3.75	0.000179843	0.00226488	77.48	256.37	102.1	126.27	533.66	44.84	96.31	Cotl1	NotDE
128.07	-0.95	0.25	-3.75	0.000179775	0.00226488	89.87	154.75	85.54	42.31	357.75	114.53	51.73	Zyx	NotDE
126.62	-0.76	0.2	-3.75	0.000180186	0.00226749	154.46	80.44	148.97	87.66	91.8	129	193.99	Cdc14b	NotDE
622.6	0.43	0.12	3.74	0.000180804	0.00227355	501.05	958.06	533.84	673.63	628.78	538.84	524	Aph1a	NotDE
295.15	-0.53	0.14	-3.74	0.000181453	0.00227999	293.49	108.51	152.97	200.42	547.82	279.59	483.26	Gabarapl1	NotDE
141.13	0.75	0.2	3.74	0.000182698	0.00229391	99.93	151.26	153.99	172.96	85.05	198.6	126.14	Zfp600	NotDE
6.54	3.02	0.81	3.74	0.000184961	0.00231901	2.91	11.11	3.45	22.98	0.82	3.93	0.58	Hoxc9	Upregulated
495.17	0.6	0.16	3.74	0.000184975	0.00231901	317.12	816.63	861.89	470.88	437.83	293.45	268.41	St14	NotDE
13.97	2.98	0.8	3.74	0.000185855	0.00232828	1.62	5.89	5.33	12.15	40.44	8.61	23.78	Gem	Upregulated
8.65	-5.73	1.53	-3.74	0.00018649	0.00233449	10.7	2.4	3.75	0	22.81	8.87	12.03	Ret	Downregulated
48.24	1.16	0.31	3.74	0.000187158	0.00233934	37	60.17	51.71	80.06	49.07	34.54	25.14	Gstm7	NotDE
17.05	-3.54	0.95	-3.74	0.00018707	0.00233934	15.54	13.53	12.53	0.88	59.54	5.6	11.72	Rgs14	Downregulated
146.62	-0.64	0.17	-3.73	0.000187827	0.00234594	162.19	131.66	120.38	104	129.73	148.39	229.96	Camta1	NotDE
43.09	1.19	0.32	3.73	0.000188199	0.00234883	33.72	25.28	73.86	74.79	29.99	26.51	37.52	Eno2	NotDE
391.23	0.43	0.12	3.73	0.000188541	0.00235134	390.82	636.99	440.19	529.76	305.54	242.1	193.19	Dusp6	NotDE
112.15	0.8	0.21	3.73	0.000189239	0.00235828	80.11	63.87	207.63	135.37	22.68	158.4	116.98	Pou6f1	NotDE
17.51	-5.59	1.5	-3.73	0.000190241	0.00236899	9.72	0	1.07	0	57.64	4.24	49.93	Hs6st2	Downregulated
312.92	0.47	0.13	3.73	0.000191681	0.00238514	253.69	303.88	343.58	345.28	344.45	262.88	336.67	Fbxw11	NotDE
432.32	0.47	0.13	3.73	0.000192538	0.00239402	381.76	364.11	551.47	533.92	304.13	485.11	405.72	Arntl	NotDE
7.43	-5.78	1.55	-3.73	0.000192777	0.0023952	11.04	1.09	0	0	34.02	0	5.86	C3	Downregulated
26.29	-3.06	0.82	-3.73	0.000192921	0.00239521	14.93	8.5	9.34	1.17	41.52	10.18	98.37	Bdnf	Downregulated
68.79	-0.95	0.25	-3.73	0.000193071	0.00239528	130.68	66.27	59.13	65.56	45.11	77.04	37.76	Vegfb	NotDE
99.67	-1	0.27	-3.73	0.00019447	0.00241085	59.05	84.57	44.74	29.26	31.44	243.82	204.82	Gm8267	NotDE
139.59	-0.67	0.18	-3.72	0.000195652	0.00242371	166.74	203.39	130.23	100.97	206.27	102.69	66.88	Mta1	NotDE
298.92	0.53	0.14	3.72	0.00019693	0.00243772	252.67	350.92	341.49	375.15	270.53	253.71	248	Tspo	NotDE
10.13	-5.69	1.53	-3.72	0.000197453	0.00244127	10.37	10.68	7.75	0	32.83	4.54	4.71	Mmd2	Downregulated
132.39	1.01	0.27	3.72	0.00019751	0.00244127	115.81	154.72	157.05	228.11	118.09	68.77	84.18	Rasgrp4	NotDE
358	0.49	0.13	3.72	0.000198022	0.00244579	314.26	417.21	397.94	432.97	340.62	377.42	225.54	Atp6v0a1	NotDE
38.2	-1.46	0.39	-3.72	0.000198456	0.00244934	49.25	40.75	26.41	19.15	61.82	47.72	22.29	Matn3	NotDE
18.13	-4.08	1.1	-3.72	0.000199345	0.0024585	15.26	4.79	2.38	0.59	75.68	11.2	17.01	Adcyap1r1	Downregulated
776.67	0.4	0.11	3.72	0.000199668	0.00246065	828.14	700.62	921.45	1089.89	352.22	847.67	696.71	Man2b1	NotDE
84.32	0.82	0.22	3.72	0.000200225	0.0024657	74.31	49.7	104.97	127.89	73.58	39.54	120.28	Rab39	NotDE
17.82	-4.08	1.1	-3.72	0.000201372	0.0024765	15.25	12.87	10.91	0.59	32.46	21.58	31.08	Ace	Downregulated
146.66	0.7	0.19	3.72	0.000201399	0.0024765	92.75	15.9	41.28	147.19	320.58	127.73	281.19	Armcx2	NotDE
164.51	0.62	0.17	3.71	0.000203637	0.00250216	151.84	166.98	151.59	229.41	152.68	163.23	135.82	Zscan22	NotDE
41.57	1.31	0.35	3.71	0.000205116	0.00251849	19.1	54.28	13.06	45.08	47.64	41.53	70.28	Col11a1	NotDE
29.18	-1.38	0.37	-3.71	0.000205352	0.00251953	52.87	41.45	39.46	19.75	4.73	30.67	15.35	Efhb	NotDE
342.78	-0.42	0.11	-3.71	0.000207076	0.00253881	415.22	334.14	350.67	309.37	258	385.02	347.05	Yipf6	NotDE
302.03	0.53	0.14	3.71	0.000209201	0.00256299	313.61	229.52	327.99	462.41	103.96	434.75	241.95	4930500J02Rik	NotDE
86.72	0.86	0.23	3.71	0.000209817	0.00256864	87.57	63.84	60.81	159.57	82.23	85.82	67.2	Man2a1	NotDE
121.4	0.82	0.22	3.71	0.000210013	0.00256916	82.41	117.03	160.45	139.79	102.95	116.95	130.22	Zkscan14	NotDE
39.19	1.53	0.41	3.71	0.000210359	0.0025715	11.66	44.48	91.99	32.05	35.84	30.94	27.38	Trpv4	NotDE
83.44	-1.05	0.28	-3.71	0.000210941	0.00257643	83.35	86.75	143.62	36.75	77.24	67.23	89.17	Ehbp1l1	NotDE
444.94	-0.5	0.13	-3.71	0.000211071	0.00257643	565.72	355.56	348.69	408.53	369.91	566.72	499.46	Pir	NotDE
133.39	0.86	0.23	3.71	0.000211384	0.00257836	38.61	6.1	10.15	71.94	217.32	57.56	532.05	Sh3bgrl	NotDE
220.16	-0.6	0.16	-3.7	0.000211812	0.00258169	299.38	221.2	99.43	193.71	297.66	215	214.76	E2f8	NotDE
529.89	0.44	0.12	3.7	0.000214341	0.00261061	495.66	557.9	521.19	680.56	414.51	554.34	485.05	Hmgcl	NotDE
16.67	1.94	0.53	3.7	0.000216267	0.00263214	5.84	14.6	38.38	21.08	3.91	21.27	11.6	Ticam2	NotDE
11.39	2.4	0.65	3.7	0.000216506	0.00263313	3.25	12.65	2.93	16.97	13.3	2.29	28.32	Rarres1	Upregulated
322.79	0.5	0.13	3.7	0.000217194	0.00263957	298.37	339.33	328.23	415.66	312.9	262.41	302.63	Tbl1x	NotDE
105.66	0.78	0.21	3.7	0.000217772	0.00264467	104.78	129.71	82.84	176.9	61.75	81.36	102.29	Ints8	NotDE
77.52	-0.99	0.27	-3.7	0.000218892	0.00265633	75.22	50.34	115.62	35.86	64.78	116.01	84.83	Syndig1	NotDE
138.65	-0.77	0.21	-3.7	0.00021952	0.00266041	94.06	133.18	61.3	54.42	211.71	195.77	220.11	Gmds	NotDE
9.73	-4.9	1.33	-3.7	0.000219547	0.00266041	14.92	9.38	5.6	0.29	27.02	7.68	3.19	Lrp3	Downregulated
764.89	-0.45	0.12	-3.69	0.000222304	0.00269186	821.74	696.25	953.55	594.64	715.04	843.11	729.94	Xpot	NotDE
158.45	-2.02	0.55	-3.69	0.000222538	0.00269274	16.85	13.08	8.01	5.55	448.14	21.87	595.67	Tuba3b	Downregulated
107.89	1.21	0.33	3.69	0.000223991	0.00270836	29.2	24	30.62	61.97	280.32	44.37	284.72	Jun	NotDE
19.62	-4.76	1.29	-3.69	0.000224777	0.0027159	13.62	1.3	19.98	0.29	81.84	9.18	11.15	Plekha6	Downregulated
19.68	-2.61	0.71	-3.69	0.000224993	0.00271653	16.22	21.15	40.53	1.76	33.77	10.9	13.47	Emid1	Downregulated
307.51	-0.51	0.14	-3.69	0.000228255	0.00275392	426.38	288.14	325.08	292.78	190.21	312.06	317.89	Ccdc14	NotDE
19.38	-3	0.81	-3.68	0.000229022	0.00276118	14.59	7.4	1.33	1.9	21.11	13.42	75.92	Fsip1	Downregulated
181.31	-0.79	0.21	-3.68	0.000229188	0.00276119	158.62	130.99	181.81	86.52	291.47	203.97	215.77	9430020K01Rik	NotDE
472.03	0.42	0.11	3.68	0.000229682	0.00276514	505.84	593.54	440	679.35	289.52	438.2	357.75	Golph3l	NotDE
67.51	-1.38	0.37	-3.68	0.000229986	0.0027668	31.12	26.16	10.92	12.72	26.02	140.5	225.11	Cox7b2	NotDE
348.34	-0.45	0.12	-3.68	0.000233168	0.00280306	397.97	691.28	361.39	286.17	172.7	343.83	185.05	Rell1	NotDE
96.34	-0.99	0.27	-3.68	0.000234283	0.00281443	149.15	63.42	66.63	71.73	86.97	86.48	149.98	Raph1	NotDE
135.64	0.72	0.2	3.68	0.00023536	0.00282534	85.29	48.64	230.46	137.83	177.53	132.39	137.37	Pctp	NotDE
65.87	-0.89	0.24	-3.68	0.000236035	0.0028314	90.8	29.19	91.35	47.26	48.83	117.8	35.84	2900041M22Rik	NotDE
299.47	-0.48	0.13	-3.68	0.000236655	0.0028368	299.09	219.95	264.77	211.83	311.93	349.74	438.98	Mgat4a	NotDE
84.66	0.94	0.26	3.68	0.000237768	0.00284809	62.97	120.52	121.29	117.81	39.56	99.2	31.24	Gm4961	NotDE
208.07	0.5	0.14	3.67	0.000238209	0.00285133	200.8	216.22	137.18	285.36	113.67	239.41	263.87	Atf7ip2	NotDE
5.1	5.96	1.62	3.67	0.000239234	0.00286153	0	9.59	1.6	7.17	6.36	9.49	1.46	Pcdhga10	Upregulated
270.85	0.62	0.17	3.67	0.000243182	0.0029046	202.34	268.32	383.02	303.09	298.46	236.41	204.31	Acacb	NotDE
213.44	-0.62	0.17	-3.67	0.000243061	0.0029046	251.45	246.59	192.27	161.37	218.03	239.26	185.1	Spata6	NotDE
113.46	-0.84	0.23	-3.67	0.000243819	0.00291012	145.61	88.08	48.74	74.83	148.69	123.07	165.16	Ppapdc1b	NotDE
40.51	1.42	0.39	3.67	0.000245163	0.00292407	15.27	22.45	29.36	39.66	48.7	15.48	112.66	Arap2	NotDE
577.99	0.42	0.11	3.67	0.000246646	0.00293965	618.56	562.83	529.07	822.89	584	540.83	387.73	Hk1	NotDE
249.66	0.5	0.14	3.67	0.000247172	0.00294172	229.62	300.76	292.65	318.51	156.81	261.22	188.05	Ccdc130	NotDE
469.85	-0.4	0.11	-3.67	0.000247147	0.00294172	626.89	372.09	449.24	474.1	403.1	499.9	463.64	Msh3	NotDE
636.77	0.47	0.13	3.66	0.000248105	0.00295071	392.81	1019.35	369.61	550.25	711.07	453.52	960.74	Cd24a	NotDE
330.77	0.6	0.16	3.66	0.000248407	0.00295221	296.93	374.28	235.31	441.81	311	315.45	340.6	Sec24d	NotDE
313.41	-0.44	0.12	-3.66	0.000248856	0.00295333	364.51	266.81	292.89	266.38	300.08	314.45	388.78	Fam118b	NotDE
494.68	0.49	0.13	3.66	0.000248818	0.00295333	484.35	664.12	504.14	672.26	414.26	368.68	354.95	Ttf2	NotDE
10.96	-2.62	0.72	-3.66	0.000250192	0.00296707	21.73	9.8	8.28	3.08	8.76	6.7	18.37	Il18bp	Downregulated
205.63	0.55	0.15	3.66	0.000252519	0.00299254	283.89	161.76	177.5	415.09	36.98	200.87	163.31	Aim2	NotDE
76.97	-0.9	0.25	-3.66	0.000253572	0.00300289	108.6	94.16	46.85	57.06	87.94	80.09	64.08	Ppp1r14b	NotDE
100.61	0.92	0.25	3.66	0.000254009	0.00300592	74.53	108.35	128.7	136.43	94.65	81.28	80.31	Itgb4	NotDE
78.5	-0.92	0.25	-3.66	0.000254982	0.00301294	114.86	91.09	135.33	57.09	40.38	89.92	20.85	Arhgef25	NotDE
33	1.44	0.39	3.66	0.000255144	0.00301294	12	17.45	81.81	31.17	11.21	27.2	50.19	Ccdc38	NotDE
95.05	-0.98	0.27	-3.66	0.000254835	0.00301294	117.8	145.4	127.98	57.8	95.53	74.16	46.66	Lpar2	NotDE
23.28	-1.63	0.44	-3.66	0.000255699	0.00301735	38.57	3.7	7.18	11.85	58.03	15.96	27.64	Pdzd4	NotDE
140.48	-0.61	0.17	-3.65	0.000257223	0.00303319	217.68	141.43	75.13	142.03	115.68	204.41	87.02	Ackr3	NotDE
10.1	-3.41	0.93	-3.65	0.000258337	0.00304418	19.45	3.7	5.89	1.9	11.21	4.64	23.94	Tmprss11d	Downregulated
8.41	3.77	1.03	3.65	0.0002592	0.00305219	0.98	2.4	10.67	12.73	11.09	14.69	6.32	Dusp13	Upregulated
470.83	-0.57	0.16	-3.65	0.000259784	0.00305691	640.6	397.58	412.76	421.82	432.04	549.34	441.64	Tonsl	NotDE
14.22	-4	1.1	-3.65	0.000260356	0.00306148	14.91	19.82	17.07	1.31	7.12	4.68	34.63	Tspan2os	Downregulated
104.52	-0.87	0.24	-3.65	0.000260705	0.00306343	122.97	44.03	85.84	62.51	92.81	103.8	219.71	Rras2	NotDE
10.22	-2.64	0.72	-3.65	0.000264797	0.00310932	19.45	10.89	6.67	2.78	2.33	28.82	0.58	Cdh13	Downregulated
79.7	-1.51	0.41	-3.65	0.000266018	0.00312145	34.09	9.38	80.34	10.83	35.59	293.29	94.36	Pkd2l1	NotDE
301.79	0.55	0.15	3.65	0.000266649	0.00312446	305.58	232.85	422.03	438.27	182.89	269.88	260.99	Acox1	NotDE
58.98	-1.11	0.3	-3.65	0.000266511	0.00312446	63.22	52.28	65.53	26.94	77.5	37.71	89.7	Tigd3	NotDE
360.85	-0.46	0.13	-3.64	0.000267574	0.0031331	418.84	273.33	357.05	298.34	491.71	423.84	262.84	Elovl1	NotDE
79.41	-1.15	0.32	-3.64	0.000269181	0.0031497	51.26	18.75	54.09	19.92	142.98	66.99	201.89	Lpcat4	NotDE
16.26	3.09	0.85	3.64	0.000270025	0.00315736	1.3	15.05	19.72	10.25	30.81	6.45	30.24	Pkia	Upregulated
38.12	-1.97	0.54	-3.64	0.000270973	0.00316623	20.14	22.67	17.34	6.14	84.17	13.15	103.22	Hspa4l	NotDE
265.51	0.49	0.13	3.64	0.0002713	0.00316782	204.39	258.92	399.43	286.26	284.27	159.27	266.04	Rbm4	NotDE
88.55	0.94	0.26	3.64	0.000274513	0.0032031	32.46	40.75	81.28	63.61	133.2	85.07	183.46	Gimap9	NotDE
855.05	0.39	0.11	3.63	0.000278771	0.00325051	767.45	953.17	1245.26	1007.23	412.13	1095.2	504.88	Cds2	NotDE
67.33	-5.39	1.48	-3.63	0.000279485	0.00325428	8.45	10.47	6.4	0	310.18	3.58	132.23	Coch	Downregulated
10.37	-2.33	0.64	-3.63	0.000279315	0.00325428	22.06	1.3	11.46	3.66	13.23	7.24	13.62	R74862	Downregulated
8.32	-5.59	1.54	-3.63	0.000280537	0.00326425	9.73	3.7	13.87	0	24.26	0	6.65	Agmat	Downregulated
65.05	-0.93	0.26	-3.63	0.000281207	0.00326976	83.03	49.46	42.08	40.69	76.81	76.49	86.8	Tnfrsf22	NotDE
571.16	-0.43	0.12	-3.63	0.000282657	0.00328434	709.67	895.39	619.53	515.22	516.58	602.68	139.01	Fblim1	NotDE
181.99	0.75	0.21	3.63	0.000283265	0.0032891	143.02	118.18	174.02	234.76	245.84	177	181.09	Dlg3	NotDE
442.02	-0.41	0.11	-3.63	0.000284687	0.00330332	516.89	352.65	398.35	389.79	374.89	425.8	635.77	Nol8	NotDE
54.38	-1.04	0.29	-3.63	0.000285879	0.00331484	64.57	84.35	15.46	32.32	18.9	139.98	25.05	Gpnmb	NotDE
20.24	1.5	0.41	3.63	0.000286243	0.00331676	12.99	20.06	19.43	35.56	7.18	23.33	23.1	Peli2	NotDE
41.65	-1.65	0.45	-3.63	0.00028739	0.00332774	24.98	20.72	7.74	9.35	46.56	151.07	31.12	Dnajc5g	NotDE
50.89	1.07	0.29	3.63	0.00028767	0.00332867	40.84	45.79	66.94	82.84	51.1	32.71	36	Paqr8	NotDE
128.95	-1.56	0.43	-3.62	0.000289586	0.00334851	21.77	16.14	37.79	8.33	216.93	126.79	474.88	Rnf219	NotDE
282.29	0.54	0.15	3.62	0.000289793	0.00334858	271.51	295.91	205.9	401.62	171.56	239.02	390.49	Dnajc12	NotDE
58.99	-1.24	0.34	-3.62	0.000290652	0.00335619	37.28	30.95	15.72	14.64	131.67	50.5	132.14	Gm2694	NotDE
27.76	-1.4	0.39	-3.62	0.00029101	0.00335799	64.57	15.05	18.39	22.55	18.02	36.17	19.58	Tmem173	NotDE
11.09	1.88	0.52	3.62	0.000293005	0.00337649	8.74	4.58	10.93	31.03	3.09	16.02	3.26	Kis2	NotDE
7.55	-5.64	1.56	-3.62	0.000293018	0.00337649	10.05	5.22	3.2	0	12.42	6.14	15.8	Saa3	Downregulated
223.5	0.63	0.17	3.62	0.00029449	0.0033911	238.69	163.88	370.8	360.64	66.03	243.4	121.07	Cyp4f13	NotDE
445.86	0.4	0.11	3.62	0.000294822	0.00339259	426.19	367.64	506.26	559.94	317.43	412.98	530.61	Rabgef1	NotDE
14.22	-3.58	0.99	-3.62	0.000295426	0.00339719	15.89	12.23	6.15	0.88	41.01	10.32	13.02	Sepn1	Downregulated
42.58	1.26	0.35	3.62	0.000296817	0.00341084	16.87	15.93	41.76	38.2	39.32	60.14	85.84	Nsun3	NotDE
185.98	0.62	0.17	3.62	0.000297313	0.00341093	153.73	222.05	202.76	230.77	183.42	147.27	161.85	Pi4kb	NotDE
18.59	-1.66	0.46	-3.62	0.0002971	0.00341093	29.83	6.1	13.05	9.07	17.26	20.25	34.59	Pla2g10os	NotDE
386.16	-0.43	0.12	-3.62	0.000297438	0.00341093	525.11	525.7	155.33	395.56	314.77	345	441.65	Tlcd1	NotDE
804.97	-0.56	0.16	-3.62	0.000297667	0.0034112	802.22	517.53	733.07	532.32	1222.21	806.28	1021.19	Gemin5	NotDE
61.62	-4.62	1.28	-3.61	0.000301934	0.00345535	12.33	6.31	6.13	0.29	327.76	9.88	68.64	Pmp22	Downregulated
19.74	-1.54	0.43	-3.61	0.000301873	0.00345535	36.99	10.47	32.78	12.58	3.27	31.55	10.57	Uox	NotDE
428.95	-0.48	0.13	-3.61	0.000302299	0.00345716	434.36	348.46	294.93	306.07	423.3	490.56	704.99	Abcb1b	NotDE
393.42	0.41	0.11	3.61	0.000303431	0.00346773	325.67	317.76	502.83	430.21	451.18	383.23	343.03	Mbnl2	NotDE
461.97	0.46	0.13	3.61	0.000304429	0.00347674	381.68	406.32	668.41	532.43	332.54	429.55	482.88	Creg1	NotDE
501.29	0.46	0.13	3.61	0.000309457	0.00353175	415.77	511.77	389.36	581.8	644	413.81	552.55	Sri	NotDE
264.79	0.51	0.14	3.61	0.000309679	0.00353187	197.54	313.81	380.52	283.87	214.54	292.23	171	Acadl	NotDE
602.18	-0.51	0.14	-3.61	0.000309993	0.00353303	402.97	177.2	479.08	284.92	1043.65	779.29	1048.12	Syce1	NotDE
6.81	-5.59	1.55	-3.6	0.000312574	0.00356002	9.71	1.09	3.73	0	12.48	4.37	16.29	Sdsl	Downregulated
258.11	0.49	0.14	3.6	0.000315845	0.00359482	228.38	264.99	208.8	328.27	208.93	242.05	325.33	Lxn	NotDE
16.75	-1.92	0.53	-3.6	0.000317745	0.00361397	24.63	3.7	1.07	7.02	11.72	34.75	34.37	Cst13	NotDE
644.75	-0.47	0.13	-3.6	0.000318065	0.00361515	623.79	758.06	433.77	457.35	1024.21	577.81	638.25	Odc1	NotDE
4.07	6.08	1.69	3.6	0.000318921	0.00362056	0	0	0.27	7.76	10.9	1.23	8.31	Colq	Upregulated
4.76	-5.94	1.65	-3.6	0.000318976	0.00362056	12.32	10.47	1.07	0	3.27	3.14	3.05	Tmem200a	Downregulated
11.78	3.13	0.87	3.6	0.00031962	0.0036254	1.3	26.16	7.2	12.13	9.51	4.72	21.43	Grid2	Upregulated
66.3	-1.2	0.33	-3.6	0.000320951	0.00363802	51.57	73.89	68.01	19.63	68.61	114.51	67.9	4930452B06Rik	NotDE
97.83	0.91	0.25	3.6	0.000321488	0.003641	106.05	118.76	87.71	195.24	63.88	54	59.15	Gm128	NotDE
137.67	-0.66	0.18	-3.6	0.000321868	0.003641	171.94	133.81	144.89	104.92	111.26	120.53	176.35	Klhl28	NotDE
6.98	5.57	1.55	3.6	0.000321861	0.003641	0.32	0	3.46	16.37	2.33	4.54	21.86	Scn2a1	Upregulated
33.49	-1.52	0.42	-3.6	0.00032291	0.00365031	35.03	33.35	21.31	10.4	51.22	36.87	46.25	Adarb1	NotDE
66.25	-5.33	1.48	-3.59	0.000324764	0.00366877	8.11	5.01	2.66	0	195.06	0	252.92	Rbm46	Downregulated
56.76	-1.04	0.29	-3.59	0.000326263	0.00368322	74.31	34.44	69.76	34.25	46.43	77.43	60.71	Tmem42	NotDE
101.02	0.78	0.22	3.59	0.000326905	0.00368742	68.44	221.9	77.27	115.73	96.57	64.07	63.17	Phactr4	NotDE
14.12	-5.44	1.51	-3.59	0.000327078	0.00368742	8.75	7.19	32.77	0	34.84	7.14	8.12	Plscr2	Downregulated
49.98	-1.54	0.43	-3.59	0.000327658	0.00369146	24.66	6.1	154.21	7.03	52.04	75.73	30.1	Amn	NotDE
4.64	-5.97	1.66	-3.59	0.000328541	0.00369529	12.65	2.4	0.54	0	13.17	0.92	2.81	Tnfaip2	Downregulated
13.98	-3.97	1.1	-3.59	0.000328813	0.00369529	14.59	2.4	25.85	1.31	27.1	15.17	11.45	Treml2	Downregulated
240.63	-0.49	0.14	-3.59	0.000328884	0.00369529	368.48	238.2	278.14	262.12	104.73	161.63	271.15	Zfp459	NotDE
253.75	0.45	0.13	3.59	0.000328235	0.00369529	240.04	224.05	302.12	327.94	179.44	253.69	248.98	Zfp935	NotDE
314.69	-0.63	0.18	-3.59	0.000332823	0.00373703	433.29	211.37	352.81	271.52	266.06	386.28	281.5	Fkbp5	NotDE
395.67	-0.4	0.11	-3.59	0.00033401	0.00374783	499.18	393.19	407.65	376.24	240.82	443.26	409.36	Mtpap	NotDE
54.22	0.99	0.28	3.59	0.000335331	0.00376013	49.59	17.45	6.67	100.6	56.25	61.47	87.5	C1s	NotDE
287.83	0.52	0.14	3.59	0.00033602	0.00376279	284.88	215.35	374.05	402.23	230.41	266	241.87	Med12	NotDE
59.41	-1.3	0.36	-3.59	0.000335989	0.00376279	33.75	10.47	31.18	13.89	39.5	146.93	140.18	Xlr4a	NotDE
41.68	-1.25	0.35	-3.58	0.00033734	0.00377504	50.59	52.52	22.11	18.75	6.3	104.96	36.53	4930558C23Rik	NotDE
178.24	0.54	0.15	3.58	0.000337632	0.00377577	158.94	216.25	169.97	231.39	133.45	155.57	182.07	Snx18	NotDE
718.06	-0.45	0.13	-3.58	0.000340967	0.00381052	860.44	816.23	590.31	621.83	626.19	657.31	854.09	Uspl1	NotDE
28.6	1.24	0.35	3.58	0.000341337	0.00381209	26.29	18.75	54.34	60.01	10.27	24.49	6.07	Nlrp4a	NotDE
322.96	-0.49	0.14	-3.58	0.000343568	0.00383444	312.65	329.32	295.35	218.01	448.28	289.66	367.44	Arf3	NotDE
42.56	-1.51	0.42	-3.58	0.000343876	0.0038353	28.21	31.83	23.16	9.37	135.86	30.8	38.72	Rhou	NotDE
51.3	-1.16	0.33	-3.58	0.000347438	0.00387245	48.03	37.47	64.18	18.75	55	35.17	100.48	Donson	NotDE
62.39	1.02	0.28	3.58	0.00034958	0.00389372	36.64	43.57	93.01	70.84	70.32	76.79	45.56	Trappc10	NotDE
213.68	-0.65	0.18	-3.57	0.000352141	0.00391963	312.68	192.22	213.06	190.32	175.85	209.78	201.84	Hvcn1	NotDE
255.66	0.52	0.15	3.57	0.000354353	0.00394162	185.58	311.44	202.21	268.95	340.65	246.13	234.69	Mtch1	NotDE
132.47	-0.76	0.21	-3.57	0.000355305	0.00394957	137.53	85.63	116.48	77.57	114.66	141.79	253.62	Ubtd2	NotDE
53.15	-1.09	0.3	-3.57	0.000356564	0.00396092	67.18	23.55	36.5	28.7	79.45	40.54	96.12	Nmi	NotDE
223.75	-0.53	0.15	-3.57	0.000357051	0.00396105	240.26	214.65	128.37	167.61	310.66	220.5	284.19	Psmb10	NotDE
22.06	-2.27	0.64	-3.57	0.000356937	0.00396105	24.66	9.38	9.61	5.41	58.67	21.06	25.65	Sh3pxd2b	Downregulated
50.42	-1.17	0.33	-3.57	0.000357432	0.00396203	51.55	42.94	31.73	21.08	66.79	57.75	81.06	Exoc5	NotDE
114.18	-0.69	0.19	-3.57	0.000357851	0.00396203	169.57	132.54	78.9	105.74	71.64	130.85	110.02	Lonrf1	NotDE
34.73	1.23	0.34	3.57	0.000357623	0.00396203	18.18	21.57	67.13	45.02	44.04	29.4	17.73	Mup6	NotDE
19.56	1.92	0.54	3.57	0.000361416	0.00399884	6.83	26.4	30.4	23.58	30.74	12.88	6.08	Cd164l2	NotDE
159.54	0.65	0.18	3.57	0.000361954	0.00400213	116.22	163.94	212.09	180.52	135.91	153.22	154.91	B230219D22Rik	NotDE
93.87	0.78	0.22	3.57	0.000362786	0.004007	77.82	105.26	44.81	132.68	64.39	150.04	82.04	Adamts9	NotDE
17.82	-4.66	1.31	-3.57	0.000362875	0.004007	12.66	3.7	9.05	0.29	34.77	16.06	48.2	Rasgef1c	Downregulated
233.61	-0.59	0.17	-3.57	0.000363663	0.00401305	196.17	122.01	379.29	128.15	228.22	362.87	218.58	Lancl2	NotDE
534.14	0.36	0.1	3.56	0.000365094	0.00402618	510.89	480.21	709.33	656.75	484.75	416.12	480.93	Cstf2t	NotDE
34.21	-1.62	0.45	-3.56	0.000366829	0.00404263	30.13	9.16	10.64	7.48	60.1	46.2	75.75	Bend5	NotDE
10.7	2.29	0.64	3.56	0.000370538	0.00408082	4.54	37.74	2.92	21.51	2.39	0.31	5.5	Otx1	Upregulated
80.12	-1.05	0.29	-3.56	0.000373338	0.00410893	54.51	22.45	50.37	23.43	210.57	109.79	89.75	Tnfrsf1a	NotDE
16.64	1.57	0.44	3.56	0.000377532	0.00415235	10.04	0	14.64	29.12	0	30.9	31.78	Fabp2	NotDE
92.81	0.68	0.19	3.55	0.000378967	0.00416539	94.06	48.4	128.86	147.92	51.28	87.3	91.87	Celf2	NotDE
8.77	5.59	1.57	3.55	0.000381378	0.00418912	0	1.09	23.99	5.27	5.42	12.9	12.75	Art1	Upregulated
11.11	5.48	1.54	3.55	0.00038261	0.00419989	0.32	3.7	13.87	13.18	26.39	8.64	11.65	Mybpc2	Upregulated
823.98	0.49	0.14	3.55	0.000382922	0.00420056	709.06	861.73	874.52	1007.52	700.79	777.79	836.44	Fip1l1	NotDE
153.89	-0.62	0.18	-3.55	0.000383573	0.00420216	181.65	81.98	181.69	114.13	162.48	132.45	222.87	Fam169a	NotDE
715.46	0.41	0.12	3.55	0.000383533	0.00420216	788.29	655.78	955.82	1049.96	453.38	628.34	476.66	Zfyve1	NotDE
158.92	-0.69	0.19	-3.55	0.000384469	0.00420922	156.73	107.05	168.42	92.5	192.1	161.85	233.8	Btbd3	NotDE
590.06	-0.57	0.16	-3.55	0.000386634	0.00423014	469.46	736.99	722.56	305.49	550.78	593.05	752.04	Lpl	NotDE
23.15	1.39	0.39	3.55	0.000387137	0.00423286	23.66	20.94	20.8	58.87	12.42	13.11	12.23	Dennd1c	NotDE
11.36	-4.67	1.32	-3.55	0.000389821	0.00425942	12.98	6.31	0.8	1.02	43.98	3.04	11.36	Plxnd1	Downregulated
182.49	-0.58	0.16	-3.55	0.000390804	0.00426737	190.65	237.08	150.47	126.53	240.56	139.23	192.9	Sdccag3	NotDE
95.82	0.91	0.26	3.55	0.000391135	0.00426818	51.55	84.35	112.2	92.51	149.2	130.51	50.41	Galns	NotDE
23.65	-3.84	1.08	-3.55	0.000391514	0.00426952	12.97	44.48	15.73	0.59	42.16	7.76	41.86	Mfap3l	Downregulated
15.85	5.49	1.55	3.55	0.000391794	0.00426979	0	19.39	4.79	4.98	17.08	10.45	54.25	Tspan8	Upregulated
363.64	-0.42	0.12	-3.55	0.000392055	0.00426984	449.87	218.17	335.32	336.86	357.7	427.42	420.17	Uba6	NotDE
388.9	0.4	0.11	3.54	0.000392964	0.00427695	318.85	499.97	428.93	417.09	415.88	337.15	304.46	Ttc13	NotDE
498.84	0.57	0.16	3.54	0.000393474	0.00427971	458.96	679.24	640.61	687.29	215.28	617.06	193.48	Pycr1	NotDE
137.47	-0.73	0.21	-3.54	0.000394074	0.00428065	215.8	157.33	183.34	124.7	47.44	139.53	94.12	Asb1	NotDE
92	-1.2	0.34	-3.54	0.000393962	0.00428065	38.32	1.09	2.94	15.95	99.8	0.92	484.99	Pramef25	NotDE
88.46	-0.91	0.26	-3.54	0.000394923	0.00428708	70.69	69.73	138.04	37.88	106.16	93.5	103.18	Spsb1	NotDE
310.63	0.54	0.15	3.54	0.000397807	0.00431557	255.8	261.95	425.15	366.27	262.71	274.39	328.12	Ercc5	NotDE
22.35	-2.62	0.74	-3.54	0.000401906	0.00435154	14.28	0	0.54	2.92	29.86	2.25	106.61	Gm4981	Downregulated
210.76	-0.69	0.2	-3.54	0.000401691	0.00435154	153.12	33.13	17.59	96.95	504.47	40.24	629.84	Gm5039	NotDE
239.38	-0.59	0.17	-3.54	0.000401455	0.00435154	165.74	147.08	236.95	107.97	406.49	180.08	431.39	Uchl1	NotDE
30.19	-3.78	1.07	-3.54	0.000405719	0.00438998	12.65	6.1	1.34	1.31	125.37	18.29	46.28	Gm9112	Downregulated
44.21	-1.15	0.33	-3.54	0.000407377	0.00440507	58.06	42.96	49.52	24.59	51.42	22.16	60.78	Cilp2	NotDE
27.12	-2.6	0.74	-3.53	0.00040862	0.00441564	13.62	4.79	15.72	1.47	33.83	37.91	82.47	Zcchc18	Downregulated
386.59	-0.4	0.11	-3.53	0.000409747	0.00442495	491.66	448.08	253.23	370.54	322.52	490.18	329.95	Nrm	NotDE
8.14	5.45	1.54	3.53	0.00041012	0.00442612	0.33	8.28	12.8	14.19	7.24	11.17	2.96	Crebl2	Upregulated
74.62	1.06	0.3	3.53	0.000411295	0.00443592	47.68	15.48	117.53	96.02	160.09	46.92	38.6	Ap3b2	NotDE
928.12	-0.41	0.12	-3.53	0.000412704	0.0044469	911.99	842.84	872.57	688.34	1170.5	905.98	1104.6	Azin1	NotDE
53.95	-1.12	0.32	-3.53	0.000412847	0.0044469	49.96	26.37	52.24	21.08	85.5	37.89	104.59	Elmo1	NotDE
23.33	-1.94	0.55	-3.53	0.000414211	0.00445872	23.34	2.61	7.75	4.84	37.93	11.82	75.05	Rasgef1b	NotDE
11.68	-5.39	1.53	-3.53	0.000414985	0.00446416	8.43	0	0	0	44.35	3.79	25.22	Dlg4	Downregulated
59.7	0.98	0.28	3.53	0.00041537	0.00446543	30.85	55.59	60.99	59.55	87.71	42.99	80.24	Cox11	NotDE
251.85	-0.56	0.16	-3.53	0.000416909	0.00447909	285.64	137.15	162.34	192.37	328.82	289.02	367.58	Fam107b	NotDE
10.64	-2.78	0.79	-3.53	0.000417297	0.00448036	15.57	16.78	4.53	2.19	3.91	9.22	22.27	Ccdc176	Downregulated
124.12	-0.98	0.28	-3.53	0.000417653	0.00448131	58.11	11.99	7.22	30.42	234.77	9.49	516.82	Gm21319	NotDE
424.62	0.39	0.11	3.53	0.00042169	0.0045188	410.62	386.48	433.72	545.03	317.41	417.58	461.51	9530068E07Rik	NotDE
338.6	-0.41	0.12	-3.53	0.000421441	0.0045188	430.78	257.88	412.21	323.14	277.99	356.38	311.84	Tlk1	NotDE
242.51	0.69	0.2	3.53	0.000422021	0.00451945	202.44	152.83	329.86	318.13	171.93	286.59	235.8	Rps6kc1	NotDE
6.57	-5.44	1.54	-3.52	0.000425488	0.00454812	8.76	10.68	11.2	0	3.15	4.54	7.68	Gpr75	Downregulated
60.56	0.89	0.25	3.52	0.000425516	0.00454812	57.09	33.35	51.73	105.03	29.93	61.06	85.74	Scn3a	NotDE
15.97	1.79	0.51	3.52	0.000425474	0.00454812	12.65	4.58	17.64	42.73	9.39	20.73	4.04	Spata31d1a	NotDE
42.6	1.47	0.42	3.52	0.000427906	0.00457073	12.63	17.42	47.74	35.83	71.96	57.7	54.92	Ggt7	NotDE
128.57	0.69	0.2	3.52	0.000428469	0.00457381	115.15	176.81	138.32	182.46	93.69	118.47	75.1	Rab3a	NotDE
7.45	5.61	1.59	3.52	0.000430162	0.00458894	0	8.71	0.27	4.84	26.02	4.81	7.52	Thbd	Upregulated
79.63	-0.84	0.24	-3.52	0.000432248	0.00460604	101.54	148.23	58.9	53.13	55.19	78.91	61.53	Gamt	NotDE
33.38	-3.17	0.9	-3.52	0.0004326	0.00460604	12.64	21.12	21.59	2.33	132.61	20.43	22.96	Gdpd5	Downregulated
676.64	0.41	0.12	3.52	0.000432502	0.00460604	760.67	965.12	454.62	1016.01	481.65	497.22	561.22	Prune	NotDE
290.52	0.47	0.13	3.52	0.00043287	0.00460604	245.02	200.99	339.29	337.91	155.81	371.53	383.07	Zfp120	NotDE
866.63	0.4	0.11	3.52	0.00043444	0.00461981	775.24	1052.85	973.71	1028.28	805.74	695.93	734.65	Nbr1	NotDE
80.64	-0.97	0.28	-3.52	0.000435715	0.00463041	129.35	83.05	114.87	62.22	39.07	49.4	86.51	Arrdc2	NotDE
540.24	-0.48	0.14	-3.52	0.000436523	0.00463314	676.95	616.12	452.85	478.92	530.41	504.52	521.93	2310022A10Rik	NotDE
16.4	-1.67	0.48	-3.52	0.000436528	0.00463314	32.1	11.56	12.27	8.93	14.93	14.57	20.42	D730005E14Rik	NotDE
150.61	-0.73	0.21	-3.51	0.000440882	0.00467638	209.24	222.56	140.75	120.9	133.31	147.81	79.71	Polm	NotDE
16.59	1.47	0.42	3.51	0.000442082	0.00468314	19.8	9.59	14.66	52.56	5.42	7.2	6.87	Nipal1	NotDE
246.77	0.58	0.16	3.51	0.000441816	0.00468314	218.7	214.73	218.79	324.62	230.59	233.71	286.25	Wwc2	NotDE
33.56	-1.22	0.35	-3.51	0.000445104	0.00471216	48.33	16.99	35.69	18.89	30.5	50.17	34.37	Rnd2	NotDE
54.32	-1.71	0.49	-3.51	0.000446198	0.00472075	19.46	17.23	1.87	6	166.16	84.3	85.21	Klk10	NotDE
29.52	1.42	0.41	3.51	0.00044892	0.00474654	11.68	47.09	35.95	28.27	25.9	38.66	19.12	Pcdhga4	NotDE
266.61	0.71	0.2	3.51	0.000451738	0.00477331	274.38	328.17	284.8	458.83	76.18	283.96	159.97	Dpys	NotDE
165.07	0.67	0.19	3.51	0.000452901	0.00478257	155.06	168.2	192.38	240.45	107.37	153.97	138.1	B4galt7	NotDE
336.8	-0.62	0.18	-3.5	0.000458749	0.0048382	395.12	258.01	436.53	248.68	251.33	414.35	353.58	Adar	NotDE
16	5.41	1.54	3.5	0.000458748	0.0048382	0	3.49	2.66	5.41	41.52	3.48	55.46	Clec2l	Upregulated
213.29	-0.56	0.16	-3.5	0.000460428	0.00485283	202.71	233.73	122.27	135.62	435.66	155.53	207.51	Map1lc3a	NotDE
22.94	-3.2	0.91	-3.5	0.000461427	0.00486029	12.65	38.14	31.2	1.61	39.13	16.52	21.35	Cish	Downregulated
466.07	-0.46	0.13	-3.5	0.000465381	0.00489884	529.35	283.53	434.56	388.87	428.69	524.38	673.12	Ppp2r3c	NotDE
878.95	-0.4	0.11	-3.5	0.000466876	0.00491148	997.9	664.63	836.92	752.82	981.47	890.47	1028.42	Ide	NotDE
170.86	-0.92	0.26	-3.5	0.00046884	0.00492903	115.79	175.05	139.47	55.95	298.2	149.91	261.62	Cyp2s1	NotDE
140.27	-0.62	0.18	-3.5	0.000469142	0.00492909	249.46	40.75	47.69	158.18	166.26	191.47	128.04	Pcyt1b	NotDE
10.51	-5.33	1.52	-3.5	0.000470099	0.00493604	8.11	8.95	14.11	0	15.06	2.7	24.67	Kcnn2	Downregulated
86.6	0.97	0.28	3.5	0.00047264	0.00495959	45.1	33.59	85.28	83.89	73.91	169.26	115.18	Ceacam20	NotDE
86.99	0.82	0.24	3.49	0.000474329	0.00497419	126.86	39.42	77.23	219.55	4.85	128.43	12.61	Glb1l	NotDE
284.45	-0.5	0.14	-3.49	0.000474957	0.00497765	348.82	227.73	197.4	243.87	176.69	297.87	498.78	Brca2	NotDE
177.7	-0.59	0.17	-3.49	0.000477519	0.00500135	200.81	230.55	138.81	128.77	196.13	188.89	159.93	Zdhhc3	NotDE
567.98	-0.38	0.11	-3.49	0.000478727	0.00501086	705.78	459.19	489.95	543.64	379.86	662.4	735.03	Mastl	NotDE
8.01	2.22	0.64	3.49	0.000479937	0.00502037	5.19	11.99	2.67	23.27	3.91	1.23	7.83	Kctd19	Upregulated
40.54	1.08	0.31	3.49	0.000484366	0.00506353	44.41	49.91	5.34	91.32	59.93	4.68	28.17	Lrrc15	NotDE
323.12	0.45	0.13	3.49	0.000485745	0.00507475	320.78	259.85	455.7	447.42	142.33	338.57	297.21	Mterfd3	NotDE
5.37	3.09	0.89	3.49	0.000486957	0.00508423	1.94	1.09	0	16.24	1.51	0.75	16.05	Khdc1a	Upregulated
138.45	-0.83	0.24	-3.49	0.000490039	0.00511001	160.89	193.32	117.82	84.63	163.5	150.62	98.37	Fam189b	NotDE
38.75	-5.21	1.49	-3.49	0.000489786	0.00511001	7.47	2.18	5.62	0	140.24	5.16	110.6	Rasd1	Downregulated
37.3	-1.78	0.51	-3.49	0.00049164	0.00512351	20.12	13.5	4	5.27	80.59	53.27	84.32	Arntl2	NotDE
7.93	5.54	1.59	3.48	0.000494429	0.00514935	0	1.09	6.41	5.7	20.29	4.77	17.24	Itgb2	Upregulated
39.44	-1.18	0.34	-3.48	0.000494782	0.00514981	58.02	7.62	12.28	24.73	22.99	138.57	11.87	Lrrn2	NotDE
423.57	-0.48	0.14	-3.48	0.000495528	0.00515436	536.78	351.8	399.5	393.9	238.08	548.89	496.06	Dscc1	NotDE
719.18	0.4	0.12	3.48	0.000496021	0.00515627	702.55	691.85	820.1	936.65	433.9	713.68	735.51	Cenpe	NotDE
18.96	-2.65	0.76	-3.48	0.000496465	0.00515767	13.96	5.67	36.97	1.47	26.08	9.97	38.6	Parp12	Downregulated
1147.98	0.48	0.14	3.48	0.000498116	0.0051716	1049.6	1174.44	1215.5	1475.68	1110.16	1043.01	967.49	Gnl3l	NotDE
213.56	0.46	0.13	3.48	0.000499205	0.00517968	233.58	113.79	260.72	319.77	65.85	258.22	243	Tekt1	NotDE
162.95	-0.61	0.17	-3.48	0.000501151	0.00519587	215.71	139.7	233.6	134.22	76.18	196.42	144.8	Ermard	NotDE
261.55	-0.56	0.16	-3.48	0.000501389	0.00519587	282.53	231.7	246.91	183.97	314.83	265.01	305.86	Otud4	NotDE
741.2	0.54	0.16	3.48	0.000503416	0.00521187	613.33	1047.51	933.84	900.73	402.17	847.42	443.4	Hspb8	NotDE
39.98	1.02	0.29	3.48	0.000503558	0.00521187	31.78	23.55	52.95	62.05	25.9	41.35	42.27	Rnf32	NotDE
14.83	5.27	1.52	3.48	0.000504615	0.00521646	0.32	11.11	7.2	11.42	43.98	9.66	20.08	Arhgef5	Upregulated
2.87	6.07	1.75	3.48	0.000504627	0.00521646	0	0	1.87	7.76	3.09	1.98	5.36	Rfx8	Upregulated
25.31	-3.73	1.07	-3.48	0.000506288	0.00523039	12	2.18	13.58	0.59	61.55	11.78	75.46	Adamtsl1	Downregulated
50	1.13	0.33	3.48	0.000507165	0.00523297	21.06	51.01	54.9	43.47	72.84	32.03	74.71	9230110C19Rik	NotDE
313.93	-0.48	0.14	-3.48	0.000507091	0.00523297	399.87	297.3	323.39	278.33	341.91	350.2	206.52	Zfp414	NotDE
16.32	5.38	1.55	3.47	0.000511401	0.0052734	0	1.09	0.8	4.68	86.26	1.98	19.4	Csf1	Upregulated
13.89	5.42	1.56	3.47	0.000516642	0.00532203	0	3.49	2.4	5.41	75.4	0	10.5	Egr1	Upregulated
315.36	-0.47	0.13	-3.47	0.000516755	0.00532203	413.52	259.67	316.89	293.94	201.67	352.05	369.76	Gyk	NotDE
148.36	0.68	0.2	3.47	0.000517446	0.00532257	130.1	136.67	348.45	201.99	34.47	164.93	21.91	Gpr126	NotDE
279.24	-0.47	0.14	-3.47	0.000517369	0.00532257	393.99	234.95	294.76	274.97	185.18	302.01	268.84	Msantd3	NotDE
101.57	-1.04	0.3	-3.47	0.000518641	0.00533158	129.71	45.76	105.02	59.16	80.86	91.14	199.32	Acer2	NotDE
127.72	-0.61	0.18	-3.47	0.000521476	0.00535742	218.65	78.25	247.62	140.02	20.35	99.72	89.42	Dlgap1	NotDE
373.09	0.49	0.14	3.47	0.000523714	0.0053771	281.25	261.8	574.62	386.17	300.8	333.51	473.47	Exd2	NotDE
76.3	0.82	0.24	3.47	0.000525186	0.00538889	58.67	106.38	100.45	101.83	37.49	61.95	67.34	Fahd1	NotDE
181.18	-0.56	0.16	-3.47	0.000527171	0.00540593	234.54	178.05	186.48	153.36	192.34	114.18	209.3	Ubr3	NotDE
359.79	0.53	0.15	3.47	0.000527651	0.00540753	248.82	749.47	309.86	353.52	405.34	303.34	148.18	Cd97	NotDE
85.5	-0.96	0.28	-3.47	0.000529357	0.00542169	65.86	28.55	35.99	31.76	167.3	68	201.05	Tmx4	NotDE
10.79	-5.27	1.52	-3.46	0.000541525	0.00554291	7.78	5.01	9.59	0	11.91	0.31	40.95	Soga3	Downregulated
5.28	-4.87	1.41	-3.46	0.000542019	0.00554456	14.61	1.3	4	0.29	16.38	0	0.36	Chst2	Downregulated
4.29	-5.59	1.62	-3.46	0.000543012	0.00555131	9.71	3.49	8.79	0	0.82	4.1	3.12	AI848285	Downregulated
630.77	-0.38	0.11	-3.46	0.000543947	0.00555746	694.45	340.27	551.25	526.99	799.15	814.44	688.82	Anxa6	NotDE
281.76	-0.51	0.15	-3.46	0.000547477	0.00558673	313.02	190.07	247.18	213.2	349.19	273.31	386.36	Pask	NotDE
147.4	-0.67	0.19	-3.46	0.000547482	0.00558673	177.42	273.88	67.41	108.14	162.54	132.08	110.34	Rab34	NotDE
364.48	0.41	0.12	3.46	0.000547831	0.00558687	343.83	362.35	361.68	455.66	280.55	347.14	400.15	Prcp	NotDE
7.36	5.59	1.62	3.46	0.0005486	0.00559129	0	0	0	4.84	7.81	3.04	35.81	Clca3	Upregulated
207.23	-0.53	0.15	-3.46	0.000548972	0.00559166	344.47	163.7	112.45	232.36	109.38	272.5	215.72	Mras	NotDE
605.95	0.36	0.1	3.46	0.000549757	0.00559329	612.59	608.13	645.85	788.8	406.31	626.67	553.3	Exoc7	NotDE
38.55	1.46	0.42	3.46	0.000549802	0.00559329	8.1	18.75	87.65	22.38	58.15	14.65	60.19	Slc35g2	NotDE
399.5	0.39	0.11	3.45	0.000550352	0.00559547	369.09	365.27	484.31	483.3	297.65	444.38	352.52	Stard3	NotDE
88.92	-1.01	0.29	-3.45	0.000551678	0.00560553	63.91	24.43	135.13	28.7	191.79	73.31	105.2	Abca3	NotDE
36.89	-1.54	0.45	-3.45	0.000553008	0.00561562	27.25	65.2	11.48	8.35	101.05	24.31	20.56	Paqr4	NotDE
56.93	1.17	0.34	3.45	0.00055366	0.00561883	25.64	54.74	39.99	53.02	72.27	73.06	79.78	Susd4	NotDE
342.33	-0.49	0.14	-3.45	0.000565068	0.00572762	287.1	260.65	319.31	194.51	453.64	471.02	410.07	Fam64a	NotDE
82.08	0.87	0.25	3.45	0.000564804	0.00572762	74.27	75.64	135.71	133.16	36.41	56.04	63.33	Slc26a11	NotDE
49.03	-1.32	0.38	-3.45	0.000565512	0.00572864	37.96	14.38	41.07	15.5	112.71	41.06	80.53	Fam212a	NotDE
40.91	-1.34	0.39	-3.45	0.000568195	0.00575232	46.09	16.35	21.61	15.53	103.32	43.57	39.92	Rsph1	NotDE
13.92	-5.21	1.51	-3.45	0.000568692	0.00575386	7.47	0	21.33	0	19.78	22.87	25.99	Inpp5j	Downregulated
25.77	-2.08	0.61	-3.44	0.000572607	0.00578996	18.78	5.67	18.9	3.66	59.36	10.18	63.83	Gabrr1	Downregulated
13.72	1.79	0.52	3.44	0.000573999	0.00580052	8.11	7.86	29.36	28.08	12.6	4.99	5.07	Clic6	NotDE
819.16	0.57	0.16	3.44	0.000575614	0.00581052	737.17	968.27	826.9	1100.43	748.92	685.73	666.71	Fuca1	NotDE
43.68	-1.16	0.34	-3.44	0.000575685	0.00581052	45.08	81.74	31.43	17.87	41.89	41.27	46.5	Mapk11	NotDE
185.93	-0.53	0.15	-3.44	0.000576389	0.0058141	183.24	176.99	209.06	125.51	218.87	202.45	185.36	Pnpla8	NotDE
4.25	5.65	1.64	3.44	0.000577999	0.00582682	0	1.09	1.07	5.56	4.66	3.62	13.76	Gm11413	Upregulated
4.36	-5.5	1.6	-3.44	0.000579621	0.00583612	9.09	2.4	9.31	0	5.48	2.25	2.02	Bend7	Downregulated
98	-0.77	0.22	-3.44	0.000579328	0.00583612	131.39	95.22	100.21	76.07	97.59	82.28	103.25	Dtx3l	NotDE
142.58	-0.65	0.19	-3.44	0.000582539	0.00586195	167.94	172.83	174.74	102.16	96.9	148.12	135.34	Tdp2	NotDE
369.95	-0.59	0.17	-3.44	0.000583656	0.00586965	402.82	196.38	170.58	259.8	684.58	324.93	550.58	Tmem109	NotDE
439.11	-0.48	0.14	-3.44	0.000584035	0.00586993	466.78	220.11	345.31	325.46	678	363.75	674.37	Hmgcr	NotDE
9.72	2.02	0.59	3.44	0.000585105	0.0058736	4.87	2.4	23.17	19.02	1.58	9.36	7.68	Hoxa3	Upregulated
14.62	1.47	0.43	3.44	0.000584822	0.0058736	19.48	0	8.24	53.12	1.51	16.06	3.91	Sult1a1	NotDE
356.06	-0.45	0.13	-3.44	0.000586491	0.00588397	519.23	298.75	422.77	381.03	193.24	291.66	385.73	Socs2	NotDE
218.42	-0.64	0.19	-3.44	0.000587836	0.00589391	293.64	181.76	193.76	182.51	212.39	205.95	258.93	Oxsr1	NotDE
257.26	-0.47	0.14	-3.44	0.000588394	0.00589596	338.31	164.55	232.3	240.96	221.8	275.68	327.2	Wdr31	NotDE
45.88	0.99	0.29	3.44	0.00058893	0.00589779	27.55	46	37.81	55.28	37.8	33.9	82.83	Chpt1	NotDE
702.73	0.63	0.18	3.44	0.000592125	0.00592623	618.25	734.3	745.4	967.18	582.39	682.49	589.06	Tfpi	NotDE
57.94	1.2	0.35	3.43	0.000597732	0.00597875	19.16	76.1	51.47	41.57	100.05	59.26	57.95	Foxo3	NotDE
26.88	1.25	0.36	3.43	0.00060011	0.00599801	26.26	20.48	29.34	60.74	7.88	35.87	7.59	Spata31d1b	NotDE
449.31	-0.39	0.11	-3.43	0.000600377	0.00599801	539.44	417.8	431.27	412.33	357.42	451.61	535.34	Zfp639	NotDE
149.9	-0.68	0.2	-3.43	0.000600759	0.00599824	205.38	98.07	216.5	121.94	93.95	207.59	105.89	Gna15	NotDE
60.19	-1.23	0.36	-3.43	0.000602581	0.00601282	39.28	21.57	55.73	14.79	157.65	38.35	93.98	Sptbn2	NotDE
47.66	-1.09	0.32	-3.43	0.000606516	0.00604848	76.86	29.4	35.46	33.38	51.67	45.39	61.44	Zfp786	NotDE
508.33	0.37	0.11	3.43	0.000611215	0.00609169	536.43	328.73	458.54	688.89	392.09	513.82	639.85	Zfp148	NotDE
20.92	1.49	0.44	3.43	0.000611793	0.00609381	9.07	9.16	16.25	26.32	40.71	23.04	21.86	1700052K11Rik	NotDE
9.07	-4.04	1.18	-3.43	0.000613549	0.00610765	14.59	1.09	12.79	0.59	11.78	10.18	12.49	Sparcl1	Downregulated
15.44	-5.21	1.52	-3.42	0.000616579	0.0061305	7.44	6.98	0	0	87.08	2.08	4.49	Cdh15	Downregulated
10.66	2.01	0.59	3.42	0.000616456	0.0061305	5.19	3.91	17.07	21.2	10.15	7.72	9.41	Fsd2	Upregulated
175.85	-0.75	0.22	-3.42	0.000618805	0.00614896	235.55	126.62	159.4	133.23	187.88	201.12	187.14	Kdm8	NotDE
141.68	-0.61	0.18	-3.42	0.000620917	0.00616101	169.32	145.16	134.73	116.66	117.64	179.38	128.87	Acsl3	NotDE
155.97	-0.76	0.22	-3.42	0.000621614	0.00616101	200.77	94.82	163.27	112.29	127.91	294.7	98.06	Gsdmd	NotDE
10.45	-3.02	0.88	-3.42	0.00062089	0.00616101	14.26	12.65	29.58	1.17	8.57	6.93	0	Mzb1	Downregulated
5.13	5.72	1.67	3.42	0.000621161	0.00616101	0	0	0	5.86	30.05	0	0	Sel1l3	Upregulated
513.01	-0.42	0.12	-3.42	0.000621865	0.00616101	614.26	481.19	698.35	456.29	316.34	514.53	510.09	Zfp871	NotDE
252.75	-0.5	0.15	-3.42	0.000622582	0.00616444	253.69	283.93	194.48	180.19	263.04	278.32	315.6	Prkrir	NotDE
392.51	-0.54	0.16	-3.42	0.000623472	0.00616614	195.85	997.78	137.79	130.52	797.58	235.25	252.82	Ly6e	NotDE
15.88	-2.5	0.73	-3.42	0.000623492	0.00616614	14.92	32.71	5.34	1.76	27.53	16.19	12.68	Muc1	Downregulated
4.78	5.77	1.69	3.42	0.000624018	0.00616768	0	4.58	4.01	7.59	12.72	0	4.56	Ctss	Upregulated
204.87	0.47	0.14	3.42	0.000626519	0.00618873	183.3	210.13	205.84	254.93	139.06	213.67	227.18	Etohi1	NotDE
23.38	-2.79	0.82	-3.42	0.000631061	0.00622887	12.66	7.62	2.93	1.9	59.42	17.38	61.73	Phactr3	Downregulated
39.93	-1.29	0.38	-3.42	0.00063133	0.00622887	59.05	36.65	49.82	21.82	26.47	61.99	23.7	Vsig2	NotDE
56.89	-0.95	0.28	-3.42	0.00063367	0.00624538	66.5	57.11	43.43	32.78	82.15	41.7	74.59	E130308A19Rik	NotDE
22.81	-5.15	1.51	-3.42	0.000633752	0.00624538	7.14	12.62	1.33	0	127.09	1.19	10.28	Wnt7b	Downregulated
226.59	-0.52	0.15	-3.42	0.000636799	0.0062717	280.16	211.43	185.98	196.87	215.4	193.69	302.57	Pak1	NotDE
259.67	0.48	0.14	3.41	0.00063789	0.00627245	240.04	148.23	270.75	339.99	141.25	291.44	386.02	C1galt1c1	NotDE
239.81	0.55	0.16	3.41	0.000638726	0.00627245	212.76	139.54	339.44	305.84	153.37	302.8	224.89	Ikbkb	NotDE
407.14	-0.42	0.12	-3.41	0.000638244	0.00627245	567.9	59.05	382.18	418.17	347.12	652	423.56	Lhpp	NotDE
157.86	-0.6	0.18	-3.41	0.000638756	0.00627245	180.94	87.6	159.58	115.02	194.43	144.96	222.47	Mettl4	NotDE
169.34	-0.58	0.17	-3.41	0.000638531	0.00627245	222.87	98.74	192.64	147.61	182.03	153.18	188.31	Prcc	NotDE
22.76	-2.65	0.78	-3.41	0.000639289	0.00627399	13.91	11.77	5.33	1.47	45.49	11.17	70.2	2810011L19Rik	Downregulated
145.98	-0.67	0.2	-3.41	0.000644107	0.00631755	115.41	129.71	206.95	68.93	220.77	114.45	165.64	Arhgap10	NotDE
1005.62	0.67	0.2	3.41	0.000647374	0.00633863	876.7	1618.38	1036.7	1408.53	566.27	813.04	719.69	Cdkn1a	NotDE
8.5	-5.27	1.55	-3.41	0.000647397	0.00633863	7.77	0	1.33	0	32.95	4.99	12.46	Cyp1a1	Downregulated
905.21	-0.46	0.13	-3.41	0.000647346	0.00633863	1120.98	925.65	701.64	825.04	795.84	1049.93	917.4	Kcnq1ot1	NotDE
117.81	0.71	0.21	3.41	0.000648319	0.00634394	115.6	122.01	180.55	186.97	55.7	114.49	49.36	Fgd4	NotDE
421.67	0.37	0.11	3.41	0.000649175	0.00634859	450.79	379.87	336.52	586.17	382.62	453.66	362.08	Lcmt2	NotDE
291.15	-0.5	0.15	-3.41	0.000649597	0.00634899	394.39	313.44	458.73	273.89	109.99	287.83	199.8	Zp3	NotDE
13.75	-1.62	0.48	-3.41	0.000652059	0.00636817	35.33	12.2	4.8	11.7	7.06	19.06	6.08	Gpr83	NotDE
196.69	0.53	0.16	3.41	0.000652323	0.00636817	218.94	114.64	291.9	307.34	109.01	201.91	133.12	Sall1	NotDE
129.89	-0.81	0.24	-3.41	0.000653198	0.00637298	144.61	52.1	281.61	77.74	219.46	98.7	35.01	Mapkapk3	NotDE
7.81	-5.27	1.55	-3.41	0.000653856	0.00637567	7.79	23.12	0	0	13.42	7.24	3.12	Slc30a3	Downregulated
295.13	-0.46	0.14	-3.41	0.000657352	0.00640601	348.11	246.11	394.46	251.32	237.81	234.71	353.38	Zcchc7	NotDE
112.91	-0.75	0.22	-3.4	0.000664021	0.00646723	125.53	125.56	123.92	73.01	92.76	115.28	134.33	Lrp11	NotDE
74.95	-1	0.29	-3.4	0.00066751	0.00649741	61.31	84.35	98	28.98	122.98	77.78	51.23	Gchfr	NotDE
138.45	-0.67	0.2	-3.4	0.000673715	0.00655398	168.4	108.14	142.01	102.44	125.43	188.47	134.25	Eogt	NotDE
169.59	-0.73	0.21	-3.4	0.000676582	0.00657804	120.96	33.35	78.36	67.06	488.6	194.65	204.15	Ascl2	NotDE
25.03	-1.94	0.57	-3.4	0.000678175	0.00658958	17.2	6.1	2.13	3.66	77.3	15.5	53.29	Fam115c	NotDE
217.96	-0.55	0.16	-3.4	0.00067856	0.00658958	261.77	177.69	191.03	171.97	266	192.3	264.96	Srl	NotDE
413.77	0.39	0.12	3.4	0.000680694	0.00660646	387.2	524.6	331.51	516.78	430.51	386.97	318.8	Tmem134	NotDE
24.2	-2.36	0.7	-3.4	0.000681339	0.00660761	14.26	32.25	9.07	3.21	59.3	14	37.32	Car7	Downregulated
3.79	5.71	1.68	3.4	0.000681606	0.00660761	0	7.19	1.33	5.42	8.57	1.06	2.96	Rufy4	Upregulated
30.18	-1.46	0.43	-3.4	0.000683489	0.00662202	33.42	19.39	29.33	11.56	49.66	17.21	50.68	Tm4sf5	NotDE
159.16	0.55	0.16	3.4	0.00068422	0.00662526	144.64	81.11	128.68	214.39	91.35	181.56	272.38	Zfp946	NotDE
455.82	-0.39	0.11	-3.4	0.000685189	0.00663078	481.71	542.24	447.6	368.31	533.99	422.8	394.12	Lrrc59	NotDE
310.01	-0.66	0.19	-3.39	0.000687765	0.00665185	407.31	445.64	256.8	249.31	366.39	306.08	138.51	Pcbp4	NotDE
14.93	-5.15	1.52	-3.39	0.000689019	0.00665713	7.13	1.3	10.13	0	25.65	0.44	59.85	4921507P07Rik	Downregulated
228.87	-0.72	0.21	-3.39	0.000689109	0.00665713	312.29	127.1	207.4	183.42	246.38	443.13	82.36	Tns1	NotDE
58.32	-0.92	0.27	-3.39	0.000692812	0.0066861	76.57	54.74	58.86	37.91	73.09	38.66	68.4	Atrn	NotDE
327.01	0.68	0.2	3.39	0.00069291	0.0066861	295.47	335.74	330.85	483.3	161.29	346.62	335.78	Chchd7	NotDE
54.3	-1	0.29	-3.39	0.000693755	0.00669038	70.04	46.18	59.95	31.77	59.91	52.65	59.59	Unc119	NotDE
170.53	-0.7	0.21	-3.39	0.000696582	0.00671376	201.15	167.83	152.19	119.85	207.8	168.49	176.38	Nploc4	NotDE
487.84	0.48	0.14	3.39	0.000699025	0.00673341	455.39	489.4	524.03	644.43	264.24	506.98	530.39	Stxbp3a	NotDE
16.28	-2.87	0.85	-3.39	0.000700503	0.00673987	12.98	6.31	7.72	1.17	26.78	2.21	56.77	Ankrd36	Downregulated
244.38	-0.62	0.18	-3.39	0.000700373	0.00673987	301.12	203.15	261.72	189.26	255.88	264.63	234.94	Dicer1	NotDE
159.33	-0.67	0.2	-3.39	0.000702232	0.00674872	212.12	115.3	99.19	127.92	169.31	169.28	222.16	Gprasp2	NotDE
184.56	-0.56	0.17	-3.39	0.000702024	0.00674872	171.56	297.12	135.6	111.51	189.64	161.42	225.06	Rbm45	NotDE
6.71	5.49	1.62	3.39	0.000704121	0.00676297	0	0	0	4.54	36.35	0	6.08	Trim29	Upregulated
18.22	-2.58	0.76	-3.39	0.000704709	0.00676472	13.29	5.67	4.26	1.47	66.85	0.31	35.69	Matn2	Downregulated
51.05	1.07	0.32	3.39	0.000705212	0.00676565	29.54	2.18	17.33	65.33	7.12	66.46	169.37	Mgat4c	NotDE
734.19	-0.49	0.14	-3.39	0.000706474	0.00676997	698.25	1752.38	562.42	488.78	911.84	409.42	316.25	Dnmt3b	NotDE
88.17	-1.47	0.44	-3.39	0.00070615	0.00676997	21.42	12.41	0.8	7.17	139.43	3.45	432.5	Trim75	NotDE
42.43	-1.37	0.4	-3.39	0.000708507	0.00678556	36.66	15.05	65.6	13.03	63.84	70.11	32.71	Myo18b	NotDE
9.98	5.32	1.57	3.39	0.000711546	0.00679591	0	0	1.86	3.96	8.69	7.99	47.34	Als2cr11	Upregulated
533.8	0.42	0.13	3.38	0.000711912	0.00679591	469.31	618.12	575.79	640.1	473.81	512.53	446.95	Asl	NotDE
218.91	0.46	0.14	3.39	0.000710663	0.00679591	202.42	368.79	184.32	275.76	160.66	170.35	170.06	Cpne3	NotDE
3.59	5.81	1.72	3.38	0.000712212	0.00679591	0	2.4	4.53	6.58	10.15	0	1.46	Insrr	Upregulated
46.35	1.04	0.31	3.38	0.000712442	0.00679591	31.15	44.27	41.33	62.19	77.75	62.84	4.92	Nsg1	NotDE
458.18	-0.62	0.18	-3.38	0.000712058	0.00679591	351.88	211.51	491.68	232.06	1207.27	330.91	381.94	Phlda2	NotDE
303.97	0.52	0.15	3.39	0.00071117	0.00679591	286.74	368.85	343.68	403.9	207.48	307.16	209.96	Trappc9	NotDE
21.81	-1.67	0.49	-3.38	0.000714655	0.00681312	28.23	9.38	11.47	8.05	30.87	27.9	36.79	Smarca1	NotDE
22.89	1.5	0.44	3.38	0.000718885	0.00684954	8.44	30.95	20.27	23.55	16.38	27.72	32.88	Gm10658	NotDE
7	-5.27	1.56	-3.38	0.000721048	0.00686622	7.79	1.3	6.64	0	19.66	12.01	1.59	Syt7	Downregulated
69.09	-0.8	0.24	-3.38	0.000722019	0.00687154	89.48	77.16	94.24	51.77	47.07	82.86	41.05	Zcchc3	NotDE
9.17	-5.27	1.56	-3.38	0.00072652	0.00691043	7.78	12.2	7.2	0	9.64	7.93	19.45	Myo1h	Downregulated
23.66	1.47	0.44	3.38	0.000732214	0.00695666	11.7	22.88	25.6	30.74	24.63	21.41	28.67	Pld2	NotDE
120.88	-0.79	0.23	-3.38	0.000731902	0.00695666	105.73	97.03	147.31	56.22	88.2	142.27	209.38	Zfp772	NotDE
137.48	-1	0.29	-3.38	0.000733932	0.00696901	109.95	144.31	178.62	49.81	185.43	146.93	147.3	Pkp3	NotDE
160.15	-0.6	0.18	-3.38	0.0007354	0.00697897	146.6	200.3	192.87	92.78	222.47	129.27	136.78	Osbpl2	NotDE
366.69	0.41	0.12	3.37	0.000742273	0.0070362	361.98	413.46	298.96	490.71	321.38	281.57	398.75	Taf12	NotDE
427.47	-0.41	0.12	-3.37	0.000741895	0.0070362	503.18	344.21	331.44	375.82	544.73	418.31	474.59	Ubfd1	NotDE
361.03	-0.39	0.12	-3.37	0.000743034	0.0070394	422.57	380.14	307.31	318.19	340.42	431.36	327.21	Haus4	NotDE
13.34	-4.51	1.34	-3.37	0.000745196	0.00705587	11.69	18.54	19.98	1.02	16.94	7.14	18.09	Asphd2	Downregulated
62.4	-1.08	0.32	-3.37	0.000746083	0.00706027	91.13	33.8	99.62	39.25	48.83	72.29	51.85	Arhgef19	NotDE
26.24	1.31	0.39	3.37	0.000747079	0.00706568	16.24	40.78	18.94	40.37	25.65	21.27	20.42	Smarca5-ps	NotDE
36.21	1.29	0.38	3.37	0.00074808	0.00707114	17.81	20.91	48.97	41.14	72.27	15.4	36.96	Dnah10	NotDE
437.52	0.39	0.12	3.37	0.000752101	0.00710511	365.82	497.99	443.72	484.23	370.84	419.87	480.19	Tmem101	NotDE
3.77	-5.55	1.65	-3.37	0.000753842	0.00711753	9.41	3.49	0.8	0	6.93	3.79	1.95	Lrp1b	Downregulated
522.25	-0.52	0.16	-3.37	0.000755093	0.00712531	626.98	427.23	365.54	424.93	588.71	508.97	713.39	Ahctf1	NotDE
220.53	0.56	0.17	3.37	0.00075785	0.00714324	221.77	118.82	346.58	320.07	176.92	190.72	168.84	Tanc1	NotDE
441.87	0.38	0.11	3.37	0.000757433	0.00714324	382.34	363.94	467.68	501.52	411.17	491.47	474.95	Tmem66	NotDE
239.46	0.48	0.14	3.37	0.000762284	0.00718098	220.24	164.55	202.12	316.23	206.54	237.56	328.96	Aamdc	NotDE
1273.48	-0.41	0.12	-3.37	0.000764024	0.0071933	1625.14	1666.49	1468.42	1215.25	918.59	1114.48	905.97	Tet1	NotDE
29.65	-1.64	0.49	-3.36	0.000765893	0.00720683	24.31	20.91	13.33	6.01	63.58	22.41	57.04	Ptpn13	NotDE
594.82	0.37	0.11	3.36	0.000768037	0.00721179	490.4	509.31	695.04	632.21	722.13	521.44	593.22	Alas1	NotDE
3.55	5.83	1.73	3.36	0.000767708	0.00721179	0	3.28	0	7.02	7.12	0	7.47	Gata6	Upregulated
7.45	-5.21	1.55	-3.36	0.000768003	0.00721179	7.46	0	0.8	0	19.78	2.12	22.02	Kcnh1	Downregulated
19.13	-5.08	1.51	-3.36	0.00076815	0.00721179	6.81	7.4	3.46	0	46.8	1.19	68.26	Lonrf3	Downregulated
9.61	-5.15	1.53	-3.36	0.000770606	0.00723077	7.14	13.08	3.2	0	11.09	5.87	26.88	Foxd2os	Downregulated
416.34	0.47	0.14	3.36	0.00077117	0.007232	347.39	553	494.17	473.41	339.37	362.96	344.06	Arhgap17	NotDE
71.94	1.01	0.3	3.36	0.000772079	0.00723645	27.27	81.5	55.4	52.69	97.92	68.59	120.21	Satb2	NotDE
58.59	1.34	0.4	3.36	0.000774727	0.00725719	9.41	9.59	22.94	22.83	169.74	19.23	156.4	Greb1l	NotDE
194.39	-0.65	0.19	-3.36	0.000777179	0.00727607	211.25	211.22	231	127.07	263.67	163.35	153.18	Znf512b	NotDE
89	-0.94	0.28	-3.36	0.000781848	0.00731157	122.95	69.55	222.02	58.88	23.38	73.04	53.18	Epha7	NotDE
138.87	0.59	0.17	3.36	0.000781585	0.00731157	158.94	84.78	114.33	233.54	81.33	206.43	92.73	Syt9	NotDE
387.79	-0.45	0.13	-3.36	0.000783108	0.00731925	466.93	292.05	346.27	337.54	353.18	389.53	529.06	Slc25a15	NotDE
110.26	-0.9	0.27	-3.36	0.000789305	0.00736067	54.82	108.78	173.22	28.53	339.21	7.07	60.16	Cdh3	NotDE
6.58	-5.27	1.57	-3.36	0.000788409	0.00736067	7.78	5.01	9.33	0	10.39	0.62	12.9	Cygb	Downregulated
146.59	0.61	0.18	3.36	0.000789015	0.00736067	124.87	269.66	142.8	187.14	74.29	174.78	52.6	Msc	NotDE
24.64	1.52	0.45	3.36	0.000788548	0.00736067	8.44	24.21	37.59	24.71	30.44	10.41	36.65	Parp4	NotDE
360.08	0.55	0.17	3.36	0.000790268	0.00736552	280.27	368.52	309.11	402.64	407.14	294.74	458.15	Bcas3	NotDE
151.29	0.59	0.18	3.36	0.000793641	0.00739284	121.34	122.07	165.48	178.8	201.36	145.98	124	Lrp6	NotDE
265.35	0.43	0.13	3.35	0.00079422	0.00739409	270.79	353.74	245.27	372.58	165.59	255.25	194.2	Slc50a1	NotDE
[truncated: 17,502 more rows]

## Sheet: E14vsP124KO
baseMean	log2FoldChange	lfcSE	stat	pvalue	padj	Counts_E14	Counts_P124KO	Counts_P1KO	Counts_P24KO	Counts_P356KO	Counts_P35KO	Counts_P6KO	GeneSymbol	DEG
[truncated: 19,293 more rows]

[truncated: 3 more sheets: E14vsP35KO, E14vsP6KO, E14vsP356KO]
