# Supplementary material for: Functional Landscape of PCGF Proteins Reveals Both RING1A/B-Dependent-and RING1A/B-Independent-Specific Activities
Source: Mol Cell. 2019 Jun 6;74(5):1037–1052.e7. doi: 10.1016/j.molcel.2019.04.002 (PMC6561742; doi:10.1016/j.molcel.2019.04.002)
Supplement: Table S6. Gene Ontology of Differentially Expressed Genes, Related to Figure 4 — List of significant GO terms enriched in differentially expressed genes in the different PCGF KO mESC lines. [file mmc7.xlsx]

## Sheet: Pcgf1KO_Upregulated
ID	Description	GeneRatio	BgRatio	pvalue	p.adjust	qvalue	geneID	Count
GO:0048732	gland development	21/404	460/23843	4.39974e-05	0.107934	0.0974403	Msx2/Hoxb13/Serpinf1/Mst1/Hoxa9/Six1/Atp2c2/Plau/Pdgfb/Cckbr/Pdx1/Hoxa3/Onecut2/Hnf1b/Hoxa5/Stra6/Irs1/Cebpb/Hoxd13/Pou3f2/Pck1	21
GO:0010107	potassium ion import	6/404	41/23843	6.20847e-05	0.107934	0.0974403	Atp1a3/Atp12a/Slc12a5/Kcnj10/Kcnj4/Hcn4	6
GO:0070997	neuron death	17/404	381/23843	0.000302082	0.143198	0.129276	Ddit3/Ddit4/Serpinf1/Six1/Hrk/Itgam/Ntrk1/Plau/Fzd9/Fos/Il18/Fgf21/Aatk/Cebpb/Ppp2r2b/Grid2/Egr1	17
GO:0071804	cellular potassium ion transport	11/404	189/23843	0.000400937	0.143198	0.129276	Atp1a3/Atp12a/Kcng4/Kcnn4/Kcng1/Cngb1/Slc12a5/Kcnq1/Kcnj10/Kcnj4/Hcn4	11
GO:0071805	potassium ion transmembrane transport	11/404	189/23843	0.000400937	0.143198	0.129276	Atp1a3/Atp12a/Kcng4/Kcnn4/Kcng1/Cngb1/Slc12a5/Kcnq1/Kcnj10/Kcnj4/Hcn4	11
GO:0009952	anterior/posterior pattern specification	12/404	223/23843	0.000451197	0.143198	0.129276	Ddit3/Msx2/Hoxa10/Hoxa9/Hoxb7/Hoxc10/Hoxa3/Dll1/Hnf1b/Hoxa5/Hoxd13/Tbx6	12
GO:0035270	endocrine system development	9/404	133/23843	0.000451769	0.143198	0.129276	Six1/Pdx1/Hoxa3/Onecut2/Dll1/Hnf1b/Hoxa5/Stra6/Pou3f2	9
GO:0032722	positive regulation of chemokine production	6/404	59/23843	0.000481516	0.143198	0.129276	Trpv4/Il7/Ticam2/Il18/Egr1/Lbp	6
GO:0006855	drug transmembrane transport	6/404	60/23843	0.000527479	0.143198	0.129276	Slc47a1/Slc19a3/Slc47a2/Slc7a11/Stra6/Kcnj10	6
GO:0070673	response to interleukin-18	3/404	10/23843	0.000530354	0.143198	0.129276	Ticam2/Pdgfb/Il18	3
GO:1901216	positive regulation of neuron death	8/404	111/23843	0.000613077	0.143198	0.129276	Ddit3/Ddit4/Hrk/Itgam/Fos/Il18/Ppp2r2b/Egr1	8
GO:0001961	positive regulation of cytokine-mediated signaling pathway	5/404	41/23843	0.000618123	0.143198	0.129276	Il7/Ticam2/Il1r1/Irf7/Mmp12	5
GO:0071392	cellular response to estradiol stimulus	4/404	24/23843	0.000659657	0.143198	0.129276	Msx2/Crhbp/Sstr2/Myog	4
GO:1990440	positive regulation of transcription from RNA polymerase II promoter in response to endoplasmic reticulum stress	3/404	11/23843	0.000720091	0.143198	0.129276	Atf3/Ddit3/Cebpb	3
GO:0071466	cellular response to xenobiotic stimulus	9/404	142/23843	0.000726025	0.143198	0.129276	Ddit4/Akr1c13/Pdgfb/Crhbp/Gsto2/Cyp2a12/Cyp2r1/Egr1/Pck1	9
GO:0001708	cell fate specification	7/404	89/23843	0.000795881	0.143198	0.129276	Six1/Sox6/Hoxc10/Dll1/Hnf1b/Pou3f2/Tbx6	7
GO:1901214	regulation of neuron death	15/404	344/23843	0.000850677	0.143198	0.129276	Ddit3/Ddit4/Serpinf1/Six1/Hrk/Itgam/Ntrk1/Fzd9/Fos/Il18/Fgf21/Cebpb/Ppp2r2b/Grid2/Egr1	15
GO:0045165	cell fate commitment	13/404	274/23843	0.000865739	0.143198	0.129276	Six1/Chd5/Il7/Sox6/Hoxc10/Wnt11/Onecut2/Dll1/Hnf1b/Gbx1/Cebpb/Pou3f2/Tbx6	13
GO:0050900	leukocyte migration	14/404	310/23843	0.000896934	0.143198	0.129276	Trpv4/Mst1/Itgam/Pdgfb/Spns2/Kitl/Artn/Il1r1/Itgb2/Il16/Arhgef5/Mmp28/Lbp/Edn2	14
GO:0006665	sphingolipid metabolic process	8/404	118/23843	0.000917089	0.143198	0.129276	Serinc2/Elovl2/Spns2/Degs2/Alox12b/Cerkl/P2rx1/Elovl3	8
GO:0045820	negative regulation of glycolytic process	3/404	12/23843	0.000948089	0.143198	0.129276	Ddit4/Actn3/Myog	3
GO:0050873	brown fat cell differentiation	5/404	45/23843	0.00095347	0.143198	0.129276	Trpv4/Mrap/Fndc5/Sh2b2/Cebpb	5
GO:0060760	positive regulation of response to cytokine stimulus	5/404	45/23843	0.00095347	0.143198	0.129276	Il7/Ticam2/Il1r1/Irf7/Mmp12	5
GO:0097529	myeloid leukocyte migration	10/404	179/23843	0.000996578	0.143198	0.129276	Trpv4/Mst1/Itgam/Pdgfb/Il1r1/Itgb2/Arhgef5/Mmp28/Lbp/Edn2	10
GO:0048641	regulation of skeletal muscle tissue development	6/404	68/23843	0.00102961	0.143198	0.129276	Tsc22d3/Actn3/Six1/Lmod3/Dll1/Myog	6
GO:0051930	regulation of sensory perception of pain	5/404	47/23843	0.00116446	0.145924	0.131737	P2rx3/Cckbr/Oprl1/Ctss/Kcnj10	5
GO:0051931	regulation of sensory perception	5/404	47/23843	0.00116446	0.145924	0.131737	P2rx3/Cckbr/Oprl1/Ctss/Kcnj10	5
GO:0048742	regulation of skeletal muscle fiber development	3/404	13/23843	0.00121708	0.145924	0.131737	Actn3/Lmod3/Myog	3
GO:0051198	negative regulation of coenzyme metabolic process	3/404	13/23843	0.00121708	0.145924	0.131737	Ddit4/Actn3/Myog	3
GO:0048643	positive regulation of skeletal muscle tissue development	4/404	29/23843	0.00137925	0.151181	0.136482	Actn3/Lmod3/Dll1/Myog	4
GO:0007548	sex differentiation	13/404	289/23843	0.00140182	0.151181	0.136482	Hoxa10/Bik/Hoxa9/Ntrk1/Kitl/Dhh/Hnf1b/Stra6/Ago4/Cebpb/Hoxd13/Sohlh1/Edn2	13
GO:0006090	pyruvate metabolic process	7/404	98/23843	0.00140384	0.151181	0.136482	Ddit4/Pdha2/Actn3/Hoga1/Hkdc1/Pck1/Myog	7
GO:0030812	negative regulation of nucleotide catabolic process	3/404	14/23843	0.00152964	0.151181	0.136482	Ddit4/Actn3/Myog	3
GO:0055075	potassium ion homeostasis	4/404	30/23843	0.00157037	0.151181	0.136482	Atp1a3/Atp12a/Slc12a5/Kcnj10	4
GO:0048608	reproductive structure development	17/404	443/23843	0.00160034	0.151181	0.136482	Hoxa10/Hoxb13/Serpinf1/Bik/Hoxa9/Ntrk1/Pdgfb/Kitl/Dhh/Hnf1b/Vash2/Stra6/Ago4/Cebpb/Hoxd13/Sohlh1/Edn2	17
GO:0030148	sphingolipid biosynthetic process	6/404	74/23843	0.00160089	0.151181	0.136482	Elovl2/Degs2/Alox12b/Cerkl/P2rx1/Elovl3	6
GO:0007596	blood coagulation	9/404	159/23843	0.00160877	0.151181	0.136482	Tec/Plau/Pdgfb/Pear1/Slc7a11/Prss53/Tspan8/P2rx1/Hrg	9
GO:0030595	leukocyte chemotaxis	10/404	193/23843	0.00175234	0.152919	0.138051	Trpv4/Mst1/Itgam/Pdgfb/Itgb2/Il16/Arhgef5/Mmp28/Lbp/Edn2	10
GO:0007599	hemostasis	9/404	161/23843	0.0017533	0.152919	0.138051	Tec/Plau/Pdgfb/Pear1/Slc7a11/Prss53/Tspan8/P2rx1/Hrg	9
GO:0061458	reproductive system development	17/404	447/23843	0.0017592	0.152919	0.138051	Hoxa10/Hoxb13/Serpinf1/Bik/Hoxa9/Ntrk1/Pdgfb/Kitl/Dhh/Hnf1b/Vash2/Stra6/Ago4/Cebpb/Hoxd13/Sohlh1/Edn2	17
GO:0014074	response to purine-containing compound	7/404	103/23843	0.00187122	0.155387	0.14028	P2rx3/Crhbp/P2rx1/Irs1/Kcnq1/Trpc3/Hcn4	7
GO:0050817	coagulation	9/404	163/23843	0.00190805	0.155387	0.14028	Tec/Plau/Pdgfb/Pear1/Slc7a11/Prss53/Tspan8/P2rx1/Hrg	9
GO:0042060	wound healing	14/404	337/23843	0.00196636	0.155387	0.14028	Msx2/Tec/Plau/Fzd9/Pdgfb/Pear1/Slc7a11/Lgr6/Prss53/Tspan8/P2rx1/Hrg/Wfdc1/Mmp12	14
GO:0050878	regulation of body fluid levels	14/404	337/23843	0.00196636	0.155387	0.14028	Trpv4/Tec/Plau/Pdgfb/Pear1/Alox12b/Kcnn4/Slc7a11/Adcy6/Prss53/Tspan8/P2rx1/Oprl1/Hrg	14
GO:0030168	platelet activation	6/404	78/23843	0.0020978	0.16209	0.146331	Tec/Pdgfb/Pear1/Slc7a11/P2rx1/Hrg	6
GO:0014823	response to activity	4/404	33/23843	0.00225303	0.16284	0.147008	Ntrk1/Slc4a1/Fndc5/Myog	4
GO:0006813	potassium ion transport	11/404	234/23843	0.00227323	0.16284	0.147008	Atp1a3/Atp12a/Kcng4/Kcnn4/Kcng1/Cngb1/Slc12a5/Kcnq1/Kcnj10/Kcnj4/Hcn4	11
GO:0060538	skeletal muscle organ development	10/404	200/23843	0.00227517	0.16284	0.147008	Tsc22d3/Atf3/Actn3/Six1/Fos/Lmod3/Dll1/Stra6/Egr1/Myog	10
GO:2001170	negative regulation of ATP biosynthetic process	3/404	16/23843	0.00229485	0.16284	0.147008	Ddit4/Actn3/Myog	3
GO:0038083	peptidyl-tyrosine autophosphorylation	5/404	55/23843	0.00236497	0.16446	0.14847	Tec/Fes/Ntrk1/Grap/Aatk	5
GO:0006643	membrane lipid metabolic process	9/404	170/23843	0.00253756	0.167124	0.150876	Serinc2/Elovl2/Spns2/Degs2/Alox12b/Cerkl/Pigz/P2rx1/Elovl3	9
GO:0001776	leukocyte homeostasis	7/404	109/23843	0.00258201	0.167124	0.150876	Tsc22d3/Itgam/Spns2/Kitl/Tnfrsf13b/Il18/Sh2b2	7
GO:0032642	regulation of chemokine production	6/404	82/23843	0.00270312	0.167124	0.150876	Trpv4/Il7/Ticam2/Il18/Egr1/Lbp	6
GO:0002523	leukocyte migration involved in inflammatory response	3/404	17/23843	0.00275183	0.167124	0.150876	Itgam/Itgb2/Lbp	3
GO:0032930	positive regulation of superoxide anion generation	3/404	17/23843	0.00275183	0.167124	0.150876	Itgam/Itgb2/Il18	3
GO:0043584	nose development	3/404	17/23843	0.00275183	0.167124	0.150876	Six1/Stra6/Gng8	3
GO:0009954	proximal/distal pattern formation	4/404	35/23843	0.00280728	0.167124	0.150876	Hoxa10/Hoxa9/Hoxc10/Dll1	4
GO:0090183	regulation of kidney development	5/404	58/23843	0.00298911	0.167124	0.150876	Six1/Hoxb7/Pdgfb/Hnf1b/Egr1	5
GO:1901342	regulation of vasculature development	13/404	316/23843	0.00305385	0.167124	0.150876	Hhip/Serpinf1/Cd40/Ntrk1/Foxj2/Pdgfb/Itgb2/Dll1/Vash2/Hoxa5/Hrg/Egr1/Stard13	13
GO:0003401	axis elongation	4/404	36/23843	0.00311654	0.167124	0.150876	Six1/Wnt11/Hnf1b/Hoxd13	4
GO:0010831	positive regulation of myotube differentiation	4/404	36/23843	0.00311654	0.167124	0.150876	Actn3/Nfatc2/Lmod3/Myog	4
GO:0048665	neuron fate specification	4/404	36/23843	0.00311654	0.167124	0.150876	Six1/Hoxc10/Dll1/Pou3f2	4
GO:1904705	regulation of vascular smooth muscle cell proliferation	4/404	36/23843	0.00311654	0.167124	0.150876	Hpgd/Foxj2/Pdgfb/Cnn1	4
GO:1990874	vascular smooth muscle cell proliferation	4/404	36/23843	0.00311654	0.167124	0.150876	Hpgd/Foxj2/Pdgfb/Cnn1	4
GO:0008406	gonad development	10/404	209/23843	0.00312427	0.167124	0.150876	Hoxa10/Bik/Hoxa9/Ntrk1/Kitl/Dhh/Ago4/Cebpb/Sohlh1/Edn2	10
GO:0051195	negative regulation of cofactor metabolic process	3/404	18/23843	0.00326102	0.171796	0.155093	Ddit4/Actn3/Myog	3
GO:0032602	chemokine production	6/404	86/23843	0.00343072	0.178039	0.160729	Trpv4/Il7/Ticam2/Il18/Egr1/Lbp	6
GO:0045137	development of primary sexual characteristics	10/404	213/23843	0.00357474	0.182785	0.165014	Hoxa10/Bik/Hoxa9/Ntrk1/Kitl/Dhh/Ago4/Cebpb/Sohlh1/Edn2	10
GO:1901343	negative regulation of vasculature development	7/404	116/23843	0.00365515	0.184188	0.16628	Hhip/Serpinf1/Foxj2/Pdgfb/Hoxa5/Hrg/Stard13	7
GO:0001696	gastric acid secretion	3/404	19/23843	0.00382422	0.189954	0.171486	Cckbr/Oprl1/Kcnq1	3
GO:0003002	regionalization	14/404	364/23843	0.00392907	0.192414	0.173706	Ddit3/Msx2/Hhip/Hoxa10/Hoxa9/Six1/Hoxb7/Hoxc10/Hoxa3/Dll1/Hnf1b/Hoxa5/Hoxd13/Tbx6	14
GO:0046467	membrane lipid biosynthetic process	7/404	118/23843	0.00401641	0.193959	0.175101	Elovl2/Degs2/Alox12b/Cerkl/Pigz/P2rx1/Elovl3	7
GO:0009410	response to xenobiotic stimulus	10/404	217/23843	0.00407529	0.194107	0.175235	Ddit4/Akr1c13/Pdgfb/Crhbp/Gsto2/Cyp2a12/Irs1/Cyp2r1/Egr1/Pck1	10
GO:0048246	macrophage chemotaxis	4/404	39/23843	0.00418197	0.196496	0.177392	Trpv4/Mst1/Mmp28/Edn2	4
GO:0046683	response to organophosphorus	6/404	90/23843	0.00429483	0.197286	0.178105	P2rx3/Crhbp/P2rx1/Kcnq1/Trpc3/Hcn4	6
GO:0006883	cellular sodium ion homeostasis	3/404	20/23843	0.00444309	0.197286	0.178105	Atp1a3/Atp12a/C7	3
GO:0042448	progesterone metabolic process	3/404	20/23843	0.00444309	0.197286	0.178105	Akr1c13/Akr1c18/Egr1	3
GO:0001501	skeletal system development	17/404	490/23843	0.00447763	0.197286	0.178105	Msx2/Hhip/Hoxa10/Trpv4/Actn3/Hoxa9/Six1/Ltbp3/Hoxb7/Sox6/Bcan/Hoxc10/Spns2/Tmem119/Hoxa3/Hoxa5/Hoxd13	17
GO:0055067	monovalent inorganic cation homeostasis	8/404	152/23843	0.00448248	0.197286	0.178105	Atp1a3/Atp12a/Slc4a1/Rhcg/Slc12a5/Car14/C7/Kcnj10	8
GO:0019221	cytokine-mediated signaling pathway	14/404	372/23843	0.00474835	0.206375	0.18631	Cd40/Il7/Ticam2/Slit3/Pdgfb/Card14/Il1r1/Il18/Sh2b2/Tnfrsf9/Irf7/Egr1/Mmp12/Edn2	14
GO:0006692	prostanoid metabolic process	4/404	41/23843	0.0050144	0.208668	0.18838	Hpgd/Akr1c13/Akr1c18/Edn2	4
GO:0006693	prostaglandin metabolic process	4/404	41/23843	0.0050144	0.208668	0.18838	Hpgd/Akr1c13/Akr1c18/Edn2	4
GO:0010677	negative regulation of cellular carbohydrate metabolic process	4/404	41/23843	0.0050144	0.208668	0.18838	Ddit4/Mst1/Actn3/Myog	4
GO:0021782	glial cell development	6/404	93/23843	0.00504117	0.208668	0.18838	Itgam/Sh3tc2/Pdgfb/Dll1/Pou3f2/Kcnj10	6
GO:0032928	regulation of superoxide anion generation	3/404	21/23843	0.00511914	0.209403	0.189044	Itgam/Itgb2/Il18	3
GO:0001959	regulation of cytokine-mediated signaling pathway	6/404	94/23843	0.00530987	0.212898	0.192199	Il7/Ticam2/Slit3/Il1r1/Irf7/Mmp12	6
GO:0006631	fatty acid metabolic process	14/404	377/23843	0.00532703	0.212898	0.192199	Hpgd/Acot1/Elovl2/Akr1c13/Acot2/Akr1c18/Alox12b/Cpt1b/Cyp4f40/Cyp2a12/Irs1/Elovl3/Pck1/Edn2	14
GO:0007519	skeletal muscle tissue development	9/404	191/23843	0.00545317	0.213321	0.192581	Tsc22d3/Atf3/Actn3/Six1/Fos/Lmod3/Dll1/Egr1/Myog	9
GO:0015893	drug transport	9/404	193/23843	0.00582851	0.213321	0.192581	Amn/Slc47a1/Slc6a9/Slc19a3/Slc47a2/Slc7a11/Stra6/Car14/Kcnj10	9
GO:0034123	positive regulation of toll-like receptor signaling pathway	3/404	22/23843	0.00585378	0.213321	0.192581	Ticam2/Treml4/Lbp	3
GO:0051446	positive regulation of meiotic cell cycle	3/404	22/23843	0.00585378	0.213321	0.192581	Msx2/Eif4g3/Topaz1	3
GO:0060602	branch elongation of an epithelium	3/404	22/23843	0.00585378	0.213321	0.192581	Six1/Hnf1b/Hoxd13	3
GO:0072215	regulation of metanephros development	3/404	22/23843	0.00585378	0.213321	0.192581	Pdgfb/Hnf1b/Egr1	3
GO:0045778	positive regulation of ossification	6/404	96/23843	0.00587852	0.213321	0.192581	Msx2/Actn3/Fzd9/Tmem119/Cebpb/Gdpd2	6
GO:0061045	negative regulation of wound healing	5/404	68/23843	0.00592843	0.213321	0.192581	Plau/Pdgfb/Tspan8/Hrg/Wfdc1	5
GO:0014904	myotube cell development	4/404	43/23843	0.00595114	0.213321	0.192581	Actn3/Nfatc2/Lmod3/Myog	4
GO:1905517	macrophage migration	4/404	43/23843	0.00595114	0.213321	0.192581	Trpv4/Mst1/Mmp28/Edn2	4
GO:0045598	regulation of fat cell differentiation	7/404	128/23843	0.00624314	0.221299	0.199783	Ddit3/Msx2/Trpv4/Wif1/Crebl2/Fndc5/Cebpb	7
GO:0006732	coenzyme metabolic process	12/404	306/23843	0.00630101	0.221299	0.199783	Acot1/Ddit4/Aldh1l2/Mocos/Pdha2/Shpk/Actn3/Acot2/Hkdc1/Cyp4f40/Gsto2/Myog	12
GO:0090184	positive regulation of kidney development	4/404	44/23843	0.00646032	0.224625	0.202786	Six1/Hoxb7/Pdgfb/Egr1	4
GO:0140115	export across plasma membrane	3/404	23/23843	0.00664828	0.226088	0.204107	Atp1a3/Atp12a/Kcnq1	3
GO:1904707	positive regulation of vascular smooth muscle cell proliferation	3/404	23/23843	0.00664828	0.226088	0.204107	Hpgd/Foxj2/Pdgfb	3
GO:2000243	positive regulation of reproductive process	5/404	70/23843	0.00669747	0.226088	0.204107	Msx2/Eif4g3/Plau/Il18/Topaz1	5
GO:0030857	negative regulation of epithelial cell differentiation	4/404	45/23843	0.00699757	0.229534	0.207217	Msx2/Foxj2/S1pr3/Dll1	4
GO:0045912	negative regulation of carbohydrate metabolic process	4/404	45/23843	0.00699757	0.229534	0.207217	Ddit4/Mst1/Actn3/Myog	4
GO:0071384	cellular response to corticosteroid stimulus	4/404	45/23843	0.00699757	0.229534	0.207217	Ddit4/Akr1c18/Sstr2/Pck1	4
GO:0072330	monocarboxylic acid biosynthetic process	10/404	236/23843	0.00725515	0.235106	0.212248	Ddit4/Elovl2/Actn3/Hoga1/Akr1c18/Alox12b/Hkdc1/Elovl3/Myog/Edn2	10
GO:0019882	antigen processing and presentation	6/404	101/23843	0.00749294	0.235106	0.212248	Tap1/Tap2/Psmb9/H2-Oa/Treml4/Ctss	6
GO:2000379	positive regulation of reactive oxygen species metabolic process	6/404	101/23843	0.00749294	0.235106	0.212248	Itgam/Plau/Akr1c18/Pdgfb/Itgb2/Il18	6
GO:1903579	negative regulation of ATP metabolic process	3/404	24/23843	0.0075038	0.235106	0.212248	Ddit4/Actn3/Myog	3
GO:2000241	regulation of reproductive process	8/404	166/23843	0.00752942	0.235106	0.212248	Msx2/Serpinf1/Eif4g3/Plau/Il18/Hoxd13/Mmp12/Topaz1	8
GO:0051402	neuron apoptotic process	11/404	275/23843	0.00757316	0.235106	0.212248	Ddit3/Six1/Hrk/Ntrk1/Fzd9/Il18/Aatk/Cebpb/Ppp2r2b/Grid2/Egr1	11
GO:0019233	sensory perception of pain	7/404	133/23843	0.00765137	0.235432	0.212542	P2rx3/Ntrk1/Cckbr/Il18/Oprl1/Ctss/Kcnj10	7
GO:0050920	regulation of chemotaxis	9/404	202/23843	0.00776998	0.236984	0.213943	Trpv4/Mst1/Sema4g/Pdgfb/Artn/Il16/Mmp28/Lbp/Edn2	9
GO:0033559	unsaturated fatty acid metabolic process	6/404	102/23843	0.00785067	0.237363	0.214286	Hpgd/Akr1c13/Akr1c18/Alox12b/Cyp2a12/Edn2	6
GO:0046324	regulation of glucose import	5/404	73/23843	0.00797801	0.239134	0.215884	Crebl2/Fgf21/Upk3b/Sh2b2/Irs1	5
GO:0042246	tissue regeneration	4/404	47/23843	0.00815879	0.242227	0.218676	Tec/Plau/Fzd9/Lgr6	4
GO:0060759	regulation of response to cytokine stimulus	6/404	103/23843	0.00822053	0.242227	0.218676	Il7/Ticam2/Slit3/Il1r1/Irf7/Mmp12	6
GO:0014821	phasic smooth muscle contraction	3/404	25/23843	0.00842138	0.244552	0.220776	P2rx3/Sstr2/Edn2	3
GO:0042866	pyruvate biosynthetic process	5/404	74/23843	0.00844012	0.244552	0.220776	Ddit4/Actn3/Hoga1/Hkdc1/Myog	5
GO:0006816	calcium ion transport	14/404	399/23843	0.00858361	0.246655	0.222674	Ddit3/Trpv4/Atp2c2/Orai2/Slc24a1/Pdgfb/Kcnn4/Rem2/Cacna2d2/P2rx1/Oprl1/Il16/Dhrs7c/Trpc3	14
#N/A	#N/A	#N/A	#N/A	#N/A	#N/A	#N/A	#N/A	#N/A

## Sheet: Pcgf24KO_Upregulated
ID	Description	GeneRatio	BgRatio	pvalue	p.adjust	qvalue	geneID	Count
GO:0009952	anterior/posterior pattern specification	13/214	223/23843	1.23511e-07	0.000255492	0.000232821	Ttn/Hoxa10/Hoxa9/Pbx1/Pax3/Hnf1b/Hoxc10/Hoxc9/Otx1/Hoxa3/Hoxa5/Tbx6/Hoxc6	13
GO:0003002	regionalization	16/214	364/23843	2.1115e-07	0.000255492	0.000232821	Ttn/Hoxa10/Hoxa9/Pbx1/Pax3/Hnf1b/Hoxc10/Hoxc9/Otx1/Rfx8/Hoxa3/Dlx1/Hoxa5/Irx2/Tbx6/Hoxc6	16
GO:0009954	proximal/distal pattern formation	6/214	35/23843	6.36585e-07	0.000499105	0.000454817	Hoxa10/Hoxa9/Pbx1/Hoxc10/Dlx1/Irx2	6
GO:0007389	pattern specification process	17/214	454/23843	8.24967e-07	0.000499105	0.000454817	Ttn/Hoxa10/Hoxa9/Pbx1/Pax3/Hnf1b/Hoxc10/Hoxc9/Otx1/Rfx8/Hoxa3/Tbx5/Dlx1/Hoxa5/Irx2/Tbx6/Hoxc6	17
GO:0071688	striated muscle myosin thick filament assembly	3/214	10/23843	8.16696e-05	0.032828	0.029915	Ttn/Mybpc2/Myom2	3
GO:0031034	myosin filament assembly	3/214	11/23843	0.000111552	0.032828	0.029915	Ttn/Mybpc2/Myom2	3
GO:0046579	positive regulation of Ras protein signal transduction	5/214	55/23843	0.000134246	0.032828	0.029915	Lpar4/Ntrk1/Csf1/Abra/F2rl2	5
GO:0001501	skeletal system development	14/214	490/23843	0.000148541	0.032828	0.029915	Hoxa10/Hoxa9/Pbx1/Spns2/Hoxc10/Hoxc9/Hoxa3/Col9a1/Sox4/Gdf5/Dlx1/Hoxa5/Tbx4/Hoxc6	14
GO:0003012	muscle system process	12/214	375/23843	0.000157513	0.032828	0.029915	Ttn/P2rx3/Mybpc2/Gata6/Pde4b/Kcne1l/Lmod3/Myom2/Wisp1/Acta2/Cmya5/P2rx1	12
GO:0035107	appendage morphogenesis	8/214	174/23843	0.000183017	0.032828	0.029915	Hoxa10/Hoxa9/Pbx1/Hoxc10/Tbx5/Sox4/Gdf5/Tbx4	8
GO:0035108	limb morphogenesis	8/214	174/23843	0.000183017	0.032828	0.029915	Hoxa10/Hoxa9/Pbx1/Hoxc10/Tbx5/Sox4/Gdf5/Tbx4	8
GO:0031033	myosin filament organization	3/214	13/23843	0.000190808	0.032828	0.029915	Ttn/Mybpc2/Myom2	3
GO:0061140	lung secretory cell differentiation	3/214	13/23843	0.000190808	0.032828	0.029915	Gata6/Spdef/Hoxa5	3
GO:0070050	neuron cellular homeostasis	3/214	13/23843	0.000190808	0.032828	0.029915	Fggy/Nell2/Calb1	3
GO:0035270	endocrine system development	7/214	133/23843	0.000203479	0.032828	0.029915	Pbx1/Hnf1b/Hoxa3/Gata6/Sox4/Hoxa5/Pdx1	7
GO:0048706	embryonic skeletal system development	7/214	136/23843	0.000233388	0.0337863	0.0307883	Hoxa9/Pbx1/Hoxc9/Hoxa3/Dlx1/Hoxa5/Hoxc6	7
GO:0051057	positive regulation of small GTPase mediated signal transduction	5/214	62/23843	0.000237342	0.0337863	0.0307883	Lpar4/Ntrk1/Csf1/Abra/F2rl2	5
GO:0030326	embryonic limb morphogenesis	7/214	143/23843	0.00031707	0.0403847	0.0368012	Hoxa10/Hoxa9/Pbx1/Hoxc10/Tbx5/Gdf5/Tbx4	7
GO:0035113	embryonic appendage morphogenesis	7/214	143/23843	0.00031707	0.0403847	0.0368012	Hoxa10/Hoxa9/Pbx1/Hoxc10/Tbx5/Gdf5/Tbx4	7
GO:0030239	myofibril assembly	5/214	68/23843	0.000366054	0.0442925	0.0403622	Ttn/Capn3/Mybpc2/Lmod3/Myom2	5
GO:0048736	appendage development	8/214	199/23843	0.000452162	0.0497378	0.0453243	Hoxa10/Hoxa9/Pbx1/Hoxc10/Tbx5/Sox4/Gdf5/Tbx4	8
GO:0060173	limb development	8/214	199/23843	0.000452162	0.0497378	0.0453243	Hoxa10/Hoxa9/Pbx1/Hoxc10/Tbx5/Sox4/Gdf5/Tbx4	8
GO:0030148	sphingolipid biosynthetic process	5/214	74/23843	0.000541617	0.0569875	0.0519308	Cerkl/Alox12b/Cers3/Elovl3/P2rx1	5
GO:0006665	sphingolipid metabolic process	6/214	118/23843	0.000696993	0.0674689	0.0614821	Spns2/Cerkl/Alox12b/Cers3/Elovl3/P2rx1	6
GO:0046467	membrane lipid biosynthetic process	6/214	118/23843	0.000696993	0.0674689	0.0614821	Pigz/Cerkl/Alox12b/Cers3/Elovl3/P2rx1	6
GO:0045214	sarcomere organization	4/214	47/23843	0.00083188	0.0768958	0.0700725	Ttn/Capn3/Mybpc2/Myom2	4
GO:0048565	digestive tract development	6/214	123/23843	0.000866227	0.0768958	0.0700725	Hnf1b/Gata6/Spdef/Hoxa5/Pdx1/Dact1	6
GO:0006643	membrane lipid metabolic process	7/214	170/23843	0.000889703	0.0768958	0.0700725	Spns2/Pigz/Cerkl/Alox12b/Cers3/Elovl3/P2rx1	7
GO:0060575	intestinal epithelial cell differentiation	3/214	22/23843	0.000967992	0.0786062	0.0716312	Gata6/Spdef/Hoxa5	3
GO:0031018	endocrine pancreas development	4/214	49/23843	0.000974457	0.0786062	0.0716312	Hnf1b/Gata6/Sox4/Pdx1	4
GO:0055007	cardiac muscle cell differentiation	6/214	128/23843	0.0010655	0.0822262	0.0749299	Ttn/Pax3/Gata6/Tbx5/Myom2/Wisp1	6
GO:0006936	muscle contraction	9/214	283/23843	0.00108729	0.0822262	0.0749299	Ttn/P2rx3/Mybpc2/Pde4b/Kcne1l/Lmod3/Myom2/Acta2/P2rx1	9
GO:0051146	striated muscle cell differentiation	9/214	295/23843	0.00144914	0.104679	0.0953904	Ttn/Capn3/Pax3/Mybpc2/Gata6/Tbx5/Lmod3/Myom2/Wisp1	9
GO:0055123	digestive system development	6/214	137/23843	0.00151085	0.104679	0.0953904	Hnf1b/Gata6/Spdef/Hoxa5/Pdx1/Dact1	6
GO:0034754	cellular hormone metabolic process	5/214	93/23843	0.00152327	0.104679	0.0953904	Hsd17b1/Adh1/Dab2/Egr1/Plb1	5
GO:0051963	regulation of synapse assembly	5/214	94/23843	0.00159728	0.104679	0.0953904	Ntrk1/Rab17/Colq/Grid2/Lrrc24	5
GO:0002067	glandular epithelial cell differentiation	4/214	56/23843	0.00160869	0.104679	0.0953904	Gata6/Spdef/Hoxa5/Pdx1	4
GO:0060249	anatomical structure homeostasis	10/214	361/23843	0.001646	0.104679	0.0953904	Fggy/Csf1/Ctss/Il20ra/Col9a1/Muc13/Nell2/Cngb1/Ush1c/Calb1	10
GO:0002065	columnar/cuboidal epithelial cell differentiation	6/214	140/23843	0.00168697	0.104679	0.0953904	Gata6/Spdef/Sox4/Hoxa5/Ush1c/Pdx1	6
GO:0060993	kidney morphogenesis	5/214	96/23843	0.0017532	0.106069	0.0966569	Pbx1/Hnf1b/Sox4/Irx2/Calb1	5
GO:0031032	actomyosin structure organization	7/214	194/23843	0.00190293	0.112319	0.102353	Ttn/Capn3/Mybpc2/Arhgef5/Lmod3/Myom2/Cnn1	7
GO:0035025	positive regulation of Rho protein signal transduction	3/214	28/23843	0.00197923	0.114042	0.103922	Lpar4/Abra/F2rl2	3
GO:1903828	negative regulation of cellular protein localization	5/214	107/23843	0.00281711	0.151639	0.138183	Dab2/Pkia/Trim29/Sox4/Mrap	5
GO:0060487	lung epithelial cell differentiation	3/214	32/23843	0.00291874	0.151639	0.138183	Gata6/Spdef/Hoxa5	3
GO:1905209	positive regulation of cardiocyte differentiation	3/214	32/23843	0.00291874	0.151639	0.138183	Gata6/Tbx5/Wisp1	3
GO:0010927	cellular component assembly involved in morphogenesis	5/214	108/23843	0.0029327	0.151639	0.138183	Ttn/Capn3/Mybpc2/Lmod3/Myom2	5
GO:0006941	striated muscle contraction	6/214	157/23843	0.00299623	0.151639	0.138183	Ttn/Mybpc2/Pde4b/Kcne1l/Lmod3/Myom2	6
GO:0048732	gland development	11/214	460/23843	0.00308298	0.151639	0.138183	Hoxa9/Pbx1/Atp2c2/Pax3/Hnf1b/Csf1/Hoxa3/Gata6/Tgfa/Hoxa5/Pdx1	11
GO:0007596	blood coagulation	6/214	159/23843	0.00318943	0.151639	0.138183	Tspan8/Thbd/Prss53/F2rl2/P2rx1/Hpse	6
GO:0060479	lung cell differentiation	3/214	33/23843	0.00318956	0.151639	0.138183	Gata6/Spdef/Hoxa5	3
GO:0007599	hemostasis	6/214	161/23843	0.00339177	0.151639	0.138183	Tspan8/Thbd/Prss53/F2rl2/P2rx1/Hpse	6
GO:0003211	cardiac ventricle formation	2/214	10/23843	0.00344109	0.151639	0.138183	Tbx5/Sox4	2
GO:0048645	animal organ formation	4/214	69/23843	0.00345892	0.151639	0.138183	Pax3/Hoxa3/Gata6/Tbx5	4
GO:0030879	mammary gland development	6/214	162/23843	0.00349646	0.151639	0.138183	Hoxa9/Atp2c2/Pax3/Csf1/Tgfa/Hoxa5	6
GO:0042060	wound healing	9/214	337/23843	0.00353961	0.151639	0.138183	Capn3/Lgr6/Tspan8/Thbd/Prss53/Acta2/F2rl2/P2rx1/Hpse	9
GO:0050817	coagulation	6/214	163/23843	0.00360353	0.151639	0.138183	Tspan8/Thbd/Prss53/F2rl2/P2rx1/Hpse	6
GO:0001894	tissue homeostasis	7/214	218/23843	0.00364282	0.151639	0.138183	Csf1/Ctss/Il20ra/Col9a1/Muc13/Cngb1/Ush1c	7
GO:2000243	positive regulation of reproductive process	4/214	70/23843	0.00364316	0.151639	0.138183	Plat/Il18/Plb1/Topaz1	4
GO:0035051	cardiocyte differentiation	6/214	164/23843	0.00371302	0.151639	0.138183	Ttn/Pax3/Gata6/Tbx5/Myom2/Wisp1	6
GO:0007517	muscle organ development	10/214	405/23843	0.00375965	0.151639	0.138183	Ttn/Capn3/Atf3/Pax3/Egr1/Gata6/Tbx5/Lmod3/Myom2/Wisp1	10
GO:0010744	positive regulation of macrophage derived foam cell differentiation	2/214	11/23843	0.00418099	0.165869	0.151151	Il18/Csf1	2
GO:0055023	positive regulation of cardiac muscle tissue growth	3/214	37/23843	0.00442448	0.172697	0.157373	Gata6/Tbx5/Wisp1	3
GO:0009582	detection of abiotic stimulus	5/214	122/23843	0.00493233	0.177501	0.161751	Ttn/Ntrk1/Il18/Opn4/Cngb1	5
GO:0003207	cardiac chamber formation	2/214	12/23843	0.00498764	0.177501	0.161751	Tbx5/Sox4	2
GO:0048739	cardiac muscle fiber development	2/214	12/23843	0.00498764	0.177501	0.161751	Ttn/Myom2	2
GO:0060433	bronchus development	2/214	12/23843	0.00498764	0.177501	0.161751	Spdef/Hoxa5	2
GO:1901841	regulation of high voltage-gated calcium channel activity	2/214	12/23843	0.00498764	0.177501	0.161751	Gem/Pde4b	2
GO:2001054	negative regulation of mesenchymal cell apoptotic process	2/214	12/23843	0.00498764	0.177501	0.161751	Hnf1b/Gdf5	2
GO:0009581	detection of external stimulus	5/214	123/23843	0.00510463	0.177749	0.161976	Ttn/Ntrk1/Il18/Opn4/Cngb1	5
GO:0014706	striated muscle tissue development	10/214	424/23843	0.00516686	0.177749	0.161976	Ttn/Capn3/Atf3/Pax3/Egr1/Gata6/Tbx5/Lmod3/Myom2/Wisp1	10
GO:0055002	striated muscle cell development	6/214	176/23843	0.00522751	0.177749	0.161976	Ttn/Capn3/Mybpc2/Lmod3/Myom2/Wisp1	6
GO:0045844	positive regulation of striated muscle tissue development	4/214	78/23843	0.00536184	0.177749	0.161976	Gata6/Tbx5/Lmod3/Wisp1	4
GO:0048636	positive regulation of muscle organ development	4/214	78/23843	0.00536184	0.177749	0.161976	Gata6/Tbx5/Lmod3/Wisp1	4
GO:0060421	positive regulation of heart growth	3/214	40/23843	0.00551633	0.178866	0.162995	Gata6/Tbx5/Wisp1	3
GO:1901863	positive regulation of muscle tissue development	4/214	79/23843	0.00560882	0.178866	0.162995	Gata6/Tbx5/Lmod3/Wisp1	4
GO:0046578	regulation of Ras protein signal transduction	7/214	237/23843	0.00572057	0.178866	0.162995	Lpar4/Ntrk1/Arhgef5/Csf1/Abra/F2rl2/Rit2	7
GO:0035023	regulation of Rho protein signal transduction	5/214	127/23843	0.00583656	0.178866	0.162995	Lpar4/Arhgef5/Abra/F2rl2/Rit2	5
GO:0055119	relaxation of cardiac muscle	2/214	13/23843	0.00585979	0.178866	0.162995	Ttn/Pde4b	2
GO:2000095	regulation of Wnt signaling pathway, planar cell polarity pathway	2/214	13/23843	0.00585979	0.178866	0.162995	Dab2/Dact1	2
GO:0042181	ketone biosynthetic process	3/214	41/23843	0.00591294	0.178866	0.162995	Hsd17b1/Dab2/Egr1	3
GO:0009743	response to carbohydrate	6/214	184/23843	0.00646155	0.193049	0.175919	P2rx3/Hnf1b/Egr1/Insrr/Sox4/Pdx1	6
GO:0048638	regulation of developmental growth	9/214	372/23843	0.00666856	0.196804	0.179341	Capn3/Sema4g/Hnf1b/Colq/Csf1/Gata6/Tbx5/Gdf5/Wisp1	9
GO:0061041	regulation of wound healing	5/214	132/23843	0.00685174	0.199479	0.181779	Capn3/Tspan8/Thbd/Acta2/Hpse	5
GO:0019233	sensory perception of pain	5/214	133/23843	0.00706868	0.199479	0.181779	Ntrk1/P2rx3/Il18/Ctss/Grin2a	5
GO:0045665	negative regulation of neuron differentiation	7/214	247/23843	0.0071184	0.199479	0.181779	Pbx1/Sema4g/Dab2/Dlx1/Zhx2/Tbx6/Rit2	7
GO:0042692	muscle cell differentiation	9/214	376/23843	0.00713025	0.199479	0.181779	Ttn/Capn3/Pax3/Mybpc2/Gata6/Tbx5/Lmod3/Myom2/Wisp1	9
GO:0060537	muscle tissue development	10/214	445/23843	0.00717136	0.199479	0.181779	Ttn/Capn3/Atf3/Pax3/Egr1/Gata6/Tbx5/Lmod3/Myom2/Wisp1	10
GO:0001656	metanephros development	4/214	86/23843	0.00755254	0.20123	0.183374	Hnf1b/Egr1/Irx2/Calb1	4
GO:0035914	skeletal muscle cell differentiation	4/214	86/23843	0.00755254	0.20123	0.183374	Capn3/Atf3/Pax3/Egr1	4
GO:0060576	intestinal epithelial cell development	2/214	15/23843	0.0077957	0.20123	0.183374	Spdef/Hoxa5	2
GO:1901077	regulation of relaxation of muscle	2/214	15/23843	0.0077957	0.20123	0.183374	Ttn/Pde4b	2
GO:2001053	regulation of mesenchymal cell apoptotic process	2/214	15/23843	0.0077957	0.20123	0.183374	Hnf1b/Gdf5	2
GO:0031016	pancreas development	4/214	87/23843	0.00786201	0.20123	0.183374	Hnf1b/Gata6/Sox4/Pdx1	4
GO:0001666	response to hypoxia	6/214	193/23843	0.0080889	0.20123	0.183374	P2rx3/Plat/Il18/Egr1/Gata6/Sox4	6
GO:0030595	leukocyte chemotaxis	6/214	193/23843	0.0080889	0.20123	0.183374	Itgb2/Arhgef5/Csf1/Pde4b/Mmp28/Il16	6
GO:0055001	muscle cell development	6/214	193/23843	0.0080889	0.20123	0.183374	Ttn/Capn3/Mybpc2/Lmod3/Myom2/Wisp1	6
GO:0035136	forelimb morphogenesis	3/214	46/23843	0.00814898	0.20123	0.183374	Hoxa9/Tbx5/Gdf5	3
GO:0072523	purine-containing compound catabolic process	3/214	46/23843	0.00814898	0.20123	0.183374	Pde4b/Aox4/Aox2	3
GO:0051930	regulation of sensory perception of pain	3/214	47/23843	0.00864787	0.206097	0.187809	P2rx3/Ctss/Grin2a	3
GO:0051931	regulation of sensory perception	3/214	47/23843	0.00864787	0.206097	0.187809	P2rx3/Ctss/Grin2a	3
GO:0072006	nephron development	5/214	140/23843	0.00872323	0.206097	0.187809	Pbx1/Hnf1b/Egr1/Irx2/Calb1	5
GO:0001711	endodermal cell fate commitment	2/214	16/23843	0.00885705	0.206097	0.187809	Hnf1b/Gata6	2
GO:0010566	regulation of ketone biosynthetic process	2/214	16/23843	0.00885705	0.206097	0.187809	Dab2/Egr1	2
GO:0097152	mesenchymal cell apoptotic process	2/214	16/23843	0.00885705	0.206097	0.187809	Hnf1b/Gdf5	2
GO:0046513	ceramide biosynthetic process	3/214	48/23843	0.00916432	0.209976	0.191344	Alox12b/Cers3/P2rx1	3
GO:0009611	response to wounding	10/214	462/23843	0.00919729	0.209976	0.191344	Capn3/Lgr6/Tspan8/Thbd/Prss53/Grin2a/Acta2/F2rl2/P2rx1/Hpse	10
GO:0055025	positive regulation of cardiac muscle tissue development	3/214	49/23843	0.00969844	0.213711	0.194748	Gata6/Tbx5/Wisp1	3
GO:0060428	lung epithelium development	3/214	49/23843	0.00969844	0.213711	0.194748	Gata6/Spdef/Hoxa5	3
GO:0006700	C21-steroid hormone biosynthetic process	2/214	17/23843	0.00997908	0.213711	0.194748	Dab2/Egr1	2
GO:0010002	cardioblast differentiation	2/214	17/23843	0.00997908	0.213711	0.194748	Gata6/Tbx5	2
GO:0032930	positive regulation of superoxide anion generation	2/214	17/23843	0.00997908	0.213711	0.194748	Il18/Itgb2	2
GO:0046184	aldehyde biosynthetic process	2/214	17/23843	0.00997908	0.213711	0.194748	Adh1/Dab2	2
GO:0060413	atrial septum morphogenesis	2/214	17/23843	0.00997908	0.213711	0.194748	Tbx5/Sox4	2
GO:0051056	regulation of small GTPase mediated signal transduction	7/214	267/23843	0.0106528	0.226139	0.206073	Lpar4/Ntrk1/Arhgef5/Csf1/Abra/F2rl2/Rit2	7
GO:0072080	nephron tubule development	4/214	96/23843	0.0110272	0.230844	0.21036	Pbx1/Hnf1b/Irx2/Calb1	4
GO:0042572	retinol metabolic process	2/214	18/23843	0.0111606	0.230844	0.21036	Adh1/Plb1	2
GO:0050966	detection of mechanical stimulus involved in sensory perception of pain	2/214	18/23843	0.0111606	0.230844	0.21036	Ntrk1/Il18	2
GO:1905207	regulation of cardiocyte differentiation	3/214	52/23843	0.011408	0.23396	0.2132	Gata6/Tbx5/Wisp1	3
GO:0046622	positive regulation of organ growth	3/214	53/23843	0.0120139	0.239292	0.218059	Gata6/Tbx5/Wisp1	3
GO:0045165	cell fate commitment	7/214	274/23843	0.0121484	0.239292	0.218059	Pax3/Hnf1b/Hoxc10/Gata6/Spdef/Dlx1/Tbx6	7
GO:0021510	spinal cord development	4/214	99/23843	0.0122403	0.239292	0.218059	Pax3/Hoxc10/Rfx8/Sox4	4
GO:0007635	chemosensory behavior	2/214	19/23843	0.0124006	0.239292	0.218059	Ntrk1/P2rx3	2
GO:0046886	positive regulation of hormone biosynthetic process	2/214	19/23843	0.0124006	0.239292	0.218059	Dab2/Egr1	2
GO:0055003	cardiac myofibril assembly	2/214	19/23843	0.0124006	0.239292	0.218059	Ttn/Myom2	2
GO:0051961	negative regulation of nervous system development	8/214	342/23843	0.0124132	0.239292	0.218059	Pbx1/Sema4g/Dab2/Rfx8/Dlx1/Zhx2/Tbx6/Rit2	8
GO:0048863	stem cell differentiation	6/214	212/23843	0.012459	0.239292	0.218059	Sema4g/Pax3/Hnf1b/Gata6/Tbx5/Pdx1	6
GO:0035019	somatic stem cell population maintenance	3/214	54/23843	0.0126379	0.240817	0.219449	Hnf1b/Sox4/Zhx2	3
GO:0060419	heart growth	4/214	101/23843	0.0130947	0.247572	0.225604	Ttn/Gata6/Tbx5/Wisp1	4
#N/A	#N/A	#N/A	#N/A	#N/A	#N/A	#N/A	#N/A	#N/A

## Sheet: Pcgf35KO_Upregulated
ID	Description	GeneRatio	BgRatio	pvalue	p.adjust	qvalue	geneID	Count
GO:0019233	sensory perception of pain	11/434	133/23843	3.30512e-05	0.0861879	0.0804896	P2rx3/Kcnip3/Ntrk1/Scn11a/Il18/P2ry2/Ptgs2/Cckbr/Asic3/Oprl1/Kcnj10	11
GO:0003009	skeletal muscle contraction	6/434	37/23843	5.06392e-05	0.0861879	0.0804896	Actn3/Tnni2/Tnnt2/Chrne/Synm/Myh8	6
GO:0042445	hormone metabolic process	13/434	202/23843	9.08259e-05	0.103057	0.0962436	Akr1c18/Plb1/Stc2/Stra6/Adh4/Akr1cl/Dab2/Duox2/Enpep/Crhbp/Akr1c12/Gal/Adm	13
GO:0050878	regulation of body fluid levels	17/434	337/23843	0.000165899	0.116152	0.108473	Cd34/Plau/Pear1/Adora2a/Tifab/Tspan8/Alox12b/P2rx1/Pdgfb/F7/P2ry2/Prss53/Trpv5/Thbd/Oprl1/Serpinc1/Adm	17
GO:0006936	muscle contraction	15/434	283/23843	0.000234147	0.116152	0.108473	Actn3/P2rx3/Adra2b/Tnni2/Tnnt2/Tifab/Lmod3/P2rx1/Ptgs2/Chrne/Stc1/Mybpc2/Synm/Myl3/Myh8	15
GO:0046717	acid secretion	9/434	117/23843	0.000294775	0.116152	0.108473	Tnfsf11/Adora2a/Abcb11/P2ry2/Aqp8/Cckbr/Pla2g2e/Agxt/Oprl1	9
GO:0034754	cellular hormone metabolic process	8/434	93/23843	0.000298279	0.116152	0.108473	Akr1c18/Plb1/Stra6/Adh4/Akr1cl/Dab2/Akr1c12/Adm	8
GO:1901661	quinone metabolic process	5/434	33/23843	0.000304388	0.116152	0.108473	Akr1c18/Adh4/Akr1cl/Cyp4f40/Akr1c12	5
GO:0050879	multicellular organismal movement	6/434	52/23843	0.000352376	0.116152	0.108473	Actn3/Tnni2/Tnnt2/Chrne/Synm/Myh8	6
GO:0050881	musculoskeletal movement	6/434	52/23843	0.000352376	0.116152	0.108473	Actn3/Tnni2/Tnnt2/Chrne/Synm/Myh8	6
GO:0051968	positive regulation of synaptic transmission, glutamatergic	5/434	35/23843	0.000404099	0.116152	0.108473	Ntrk1/Adora2a/Nrxn1/Ptgs2/Cckbr	5
GO:0090280	positive regulation of calcium ion import	4/434	21/23843	0.000506828	0.116152	0.108473	Atp2c2/Pdgfb/Stc1/Trpv3	4
GO:0030193	regulation of blood coagulation	7/434	78/23843	0.000548191	0.116152	0.108473	Cd34/Plau/Tspan8/Pdgfb/F7/Thbd/Serpinc1	7
GO:1900046	regulation of hemostasis	7/434	78/23843	0.000548191	0.116152	0.108473	Cd34/Plau/Tspan8/Pdgfb/F7/Thbd/Serpinc1	7
GO:0006941	striated muscle contraction	10/434	157/23843	0.000626469	0.116152	0.108473	Actn3/Tnni2/Tnnt2/Lmod3/Chrne/Stc1/Mybpc2/Synm/Myl3/Myh8	10
GO:0098598	learned vocalization behavior or vocal learning	3/434	10/23843	0.000653466	0.116152	0.108473	Stra6/Tifab/Nrxn1	3
GO:0007596	blood coagulation	10/434	159/23843	0.000691211	0.116152	0.108473	Cd34/Plau/Pear1/Tspan8/P2rx1/Pdgfb/F7/Prss53/Thbd/Serpinc1	10
GO:0051260	protein homooligomerization	16/434	349/23843	0.00072665	0.116152	0.108473	Cd3d/Cd3g/P2rx3/Pkd2l1/App/Tnfsf11/Ly6g5c/Kcng4/P2rx1/Npm2/Nell2/Tdo2/Muc20/Tnfrsf9/Cda/Kcnj10	16
GO:0035809	regulation of urine volume	4/434	23/23843	0.000728604	0.116152	0.108473	Adora2a/Trpv5/Oprl1/Adm	4
GO:0050818	regulation of coagulation	7/434	82/23843	0.000741384	0.116152	0.108473	Cd34/Plau/Tspan8/Pdgfb/F7/Thbd/Serpinc1	7
GO:0007599	hemostasis	10/434	161/23843	0.000761374	0.116152	0.108473	Cd34/Plau/Pear1/Tspan8/P2rx1/Pdgfb/F7/Prss53/Thbd/Serpinc1	10
GO:0051924	regulation of calcium ion transport	13/434	254/23843	0.000830319	0.116152	0.108473	Stc2/Adora2a/Atp2c2/P2rx1/Pdgfb/Ptgs2/Stc1/Trpv3/Trpc6/Oprl1/Gem/Il16/Gnao1	13
GO:0050817	coagulation	10/434	163/23843	0.000837298	0.116152	0.108473	Cd34/Plau/Pear1/Tspan8/P2rx1/Pdgfb/F7/Prss53/Thbd/Serpinc1	10
GO:0006692	prostanoid metabolic process	5/434	41/23843	0.000853058	0.116152	0.108473	Akr1c18/Hpgd/Akr1cl/Ptgs2/Akr1c12	5
GO:0006693	prostaglandin metabolic process	5/434	41/23843	0.000853058	0.116152	0.108473	Akr1c18/Hpgd/Akr1cl/Ptgs2/Akr1c12	5
GO:0006816	calcium ion transport	17/434	399/23843	0.00112541	0.128031	0.119566	Pkd2l1/Stc2/Adora2a/Atp2c2/P2rx1/Pdgfb/Cacna2d2/Ptgs2/Stc1/Itpr2/Trpv5/Trpv3/Trpc6/Oprl1/Gem/Il16/Gnao1	17
GO:0009612	response to mechanical stimulus	10/434	170/23843	0.00115362	0.128031	0.119566	P2rx3/Pkd2l1/Stra6/Ntrk1/Tifab/Pdzd7/Il18/Nrxn1/Fos/Asic3	10
GO:0030638	polyketide metabolic process	3/434	12/23843	0.00116597	0.128031	0.119566	Akr1c18/Akr1cl/Akr1c12	3
GO:0030647	aminoglycoside antibiotic metabolic process	3/434	12/23843	0.00116597	0.128031	0.119566	Akr1c18/Akr1cl/Akr1c12	3
GO:0044597	daunorubicin metabolic process	3/434	12/23843	0.00116597	0.128031	0.119566	Akr1c18/Akr1cl/Akr1c12	3
GO:0044598	doxorubicin metabolic process	3/434	12/23843	0.00116597	0.128031	0.119566	Akr1c18/Akr1cl/Akr1c12	3
GO:0031223	auditory behavior	3/434	13/23843	0.00149537	0.155336	0.145066	Stra6/Tifab/Nrxn1	3
GO:0003012	muscle system process	16/434	375/23843	0.00153508	0.155336	0.145066	Actn3/P2rx3/Adra2b/Tnni2/Tnnt2/Tifab/Lmod3/P2rx1/Ptgs2/Chrne/Stc1/Lmcd1/Mybpc2/Synm/Myl3/Myh8	16
GO:0051930	regulation of sensory perception of pain	5/434	47/23843	0.00159717	0.155336	0.145066	P2rx3/Scn11a/Cckbr/Oprl1/Kcnj10	5
GO:0051931	regulation of sensory perception	5/434	47/23843	0.00159717	0.155336	0.145066	P2rx3/Scn11a/Cckbr/Oprl1/Kcnj10	5
GO:0050909	sensory perception of taste	6/434	70/23843	0.00172498	0.156105	0.145784	P2rx3/Pkd2l1/Rtp2/Lpo/Asic3/Tas1r2	6
GO:2000243	positive regulation of reproductive process	6/434	70/23843	0.00172498	0.156105	0.145784	Piwil2/Plau/Plb1/Il18/Npm2/P2ry2	6
GO:0042551	neuron maturation	5/434	48/23843	0.00175663	0.156105	0.145784	App/Nfasc/Pdgfb/Nrxn1/Vsx1	5
GO:0009582	detection of abiotic stimulus	8/434	122/23843	0.00178851	0.156105	0.145784	Pkd2l1/Ntrk1/Opn4/Pdzd7/Il18/Asic3/Cngb1/Pde6b	8
GO:0009581	detection of external stimulus	8/434	123/23843	0.00188323	0.156215	0.145887	Pkd2l1/Ntrk1/Opn4/Pdzd7/Il18/Asic3/Cngb1/Pde6b	8
GO:0030195	negative regulation of blood coagulation	5/434	49/23843	0.00192745	0.156215	0.145887	Cd34/Plau/Tspan8/Pdgfb/Thbd	5
GO:1900047	negative regulation of hemostasis	5/434	49/23843	0.00192745	0.156215	0.145887	Cd34/Plau/Tspan8/Pdgfb/Thbd	5
GO:0055075	potassium ion homeostasis	4/434	30/23843	0.00203953	0.158905	0.148399	Atp4a/Bsnd/Atp12a/Kcnj10	4
GO:0008202	steroid metabolic process	13/434	281/23843	0.002054	0.158905	0.148399	Sult4a1/Akr1c18/Cyb5r2/App/Sdr42e1/Akr1cl/Dab2/Cyp2r1/Apoa4/Igfbp7/Akr1c12/Gal/Adm	13
GO:0050819	negative regulation of coagulation	5/434	51/23843	0.00230505	0.171349	0.16002	Cd34/Plau/Tspan8/Pdgfb/Thbd	5
GO:0030007	cellular potassium ion homeostasis	3/434	15/23843	0.00231552	0.171349	0.16002	Atp4a/Bsnd/Atp12a	3
GO:0061180	mammary gland epithelium development	6/434	76/23843	0.0026259	0.180582	0.168643	Mst1/Tnfsf11/Atp2c2/Sostdc1/Cebpb/Csf1	6
GO:0033559	unsaturated fatty acid metabolic process	7/434	102/23843	0.00264325	0.180582	0.168643	Akr1c18/Hpgd/Akr1cl/Alox12b/Ptgs2/Cyp2c55/Akr1c12	7
GO:0010959	regulation of metal ion transport	16/434	397/23843	0.00271539	0.180582	0.168643	Kcnip3/Stc2/Adora2a/Atp2c2/P2rx1/Pdgfb/Kcnab2/Ptgs2/Stc1/Trpv3/Trpc6/Oprl1/Gem/Il16/Gnao1/Gal	16
GO:0071277	cellular response to calcium ion	5/434	53/23843	0.00273377	0.180582	0.168643	Akr1c18/Slc25a24/Nrxn1/Fos/Crhbp	5
GO:1901568	fatty acid derivative metabolic process	8/434	131/23843	0.00279135	0.180582	0.168643	Akr1c18/Hpgd/Akr1cl/Alox12b/Ptgs2/Hmgcll1/Cyp2c55/Akr1c12	8
GO:0014074	response to purine-containing compound	7/434	103/23843	0.0027926	0.180582	0.168643	P2rx3/Adora2a/P2rx1/Itpr2/Duox2/Agxt/Crhbp	7
GO:0007638	mechanosensory behavior	3/434	16/23843	0.00281165	0.180582	0.168643	Stra6/Tifab/Nrxn1	3
GO:0030595	leukocyte chemotaxis	10/434	193/23843	0.002939	0.185266	0.173017	Nckap1l/Mst1/Tnfsf11/Pdgfb/F7/Itgb2/Arhgef5/Lbp/Il16/Csf1	10
GO:0015711	organic anion transport	16/434	402/23843	0.0030689	0.189937	0.17738	Osbpl5/Slc25a24/Stra6/Tnfsf11/Adora2a/Abcb11/P2ry2/Aqp8/Slc22a23/Mfsd2a/Pla2g2e/Agxt/Apoa4/Slc4a1/Slc22a20/Kcnj10	16
GO:0008207	C21-steroid hormone metabolic process	4/434	34/23843	0.0032596	0.198137	0.185037	Akr1c18/Akr1cl/Dab2/Akr1c12	4
GO:0003417	growth plate cartilage development	3/434	17/23843	0.00336839	0.199383	0.186201	Col9a1/Matn1/Stc1	3
GO:0002275	myeloid cell activation involved in immune response	6/434	80/23843	0.00339724	0.199383	0.186201	Dock2/Il4ra/Itgb2/Gab2/Lbp/Dnase1l3	6
GO:0070838	divalent metal ion transport	17/434	445/23843	0.00350608	0.202283	0.188909	Pkd2l1/Stc2/Adora2a/Atp2c2/P2rx1/Pdgfb/Cacna2d2/Ptgs2/Stc1/Itpr2/Trpv5/Trpv3/Trpc6/Oprl1/Gem/Il16/Gnao1	17
GO:0035249	synaptic transmission, glutamatergic	7/434	108/23843	0.00363871	0.203182	0.189749	Ntrk1/Adora2a/P2rx1/Nrxn1/Grik4/Ptgs2/Cckbr	7
GO:0055074	calcium ion homeostasis	17/434	448/23843	0.00374975	0.203182	0.189749	Ric3/Stc2/App/Cd40/Tnfsf11/Atp2c2/P2ry2/Stc1/Itpr2/Trpv5/Cckbr/Trpc6/Oprl1/Ptger1/Pde6b/Tmtc2/Adm	17
GO:0072511	divalent inorganic cation transport	17/434	448/23843	0.00374975	0.203182	0.189749	Pkd2l1/Stc2/Adora2a/Atp2c2/P2rx1/Pdgfb/Cacna2d2/Ptgs2/Stc1/Itpr2/Trpv5/Trpv3/Trpc6/Oprl1/Gem/Il16/Gnao1	17
GO:0043491	protein kinase B signaling	9/434	168/23843	0.00376042	0.203182	0.189749	Akr1c18/Cd40/Pear1/Tnfsf11/Meis3/Il18/Nrxn1/F7/Lingo1	9
GO:0010996	response to auditory stimulus	3/434	18/23843	0.00398796	0.208846	0.195039	Stra6/Tifab/Nrxn1	3
GO:0050966	detection of mechanical stimulus involved in sensory perception of pain	3/434	18/23843	0.00398796	0.208846	0.195039	Ntrk1/Il18/Asic3	3
GO:0046631	alpha-beta T cell activation	8/434	140/23843	0.00418701	0.215948	0.201671	Nckap1l/Dock2/Adora2a/Il18/Il4ra/Rasal3/Cebpb/Slamf6	8
GO:0051321	meiotic cell cycle	14/434	342/23843	0.00425743	0.216303	0.202002	Piwil2/Xlr5a/Xlr3c/Xlr4b/Xlr4c/Xlr5b/Xlr4a/Smc1b/Gm773/3830403N18Rik/Hus1b/Asz1/Xlr5c/Npm2	14
GO:0050982	detection of mechanical stimulus	5/434	59/23843	0.00436465	0.218489	0.204044	Pkd2l1/Ntrk1/Pdzd7/Il18/Asic3	5
GO:0006690	icosanoid metabolic process	7/434	112/23843	0.0044456	0.219316	0.204816	Akr1c18/Hpgd/Akr1cl/Alox12b/Ptgs2/Cyp2c55/Akr1c12	7
GO:0071695	anatomical structure maturation	9/434	174/23843	0.0047283	0.22993	0.214729	Actn3/App/Nfasc/Pdgfb/Nrxn1/Ptgs2/Vsx1/Gal/Cend1	9
GO:0051926	negative regulation of calcium ion transport	5/434	62/23843	0.00539744	0.246152	0.229878	Ptgs2/Stc1/Oprl1/Gem/Gnao1	5
GO:1901264	carbohydrate derivative transport	5/434	62/23843	0.00539744	0.246152	0.229878	Slc25a24/Alox12b/P2ry2/Mfsd2a/Lbp	5
GO:0016137	glycoside metabolic process	3/434	20/23843	0.00542344	0.246152	0.229878	Akr1c18/Akr1cl/Akr1c12	3
GO:0032148	activation of protein kinase B activity	3/434	20/23843	0.00542344	0.246152	0.229878	Adra2b/Il18/Pdgfb	3
GO:0042448	progesterone metabolic process	3/434	20/23843	0.00542344	0.246152	0.229878	Akr1c18/Akr1cl/Akr1c12	3
#N/A	#N/A	#N/A	#N/A	#N/A	#N/A	#N/A	#N/A	#N/A

## Sheet: Pcgf6KO_Upregulated
ID	Description	GeneRatio	BgRatio	pvalue	p.adjust	qvalue	geneID	Count
GO:0008015	blood circulation	80/1780	467/23843	2.03509e-12	8.47246e-09	6.80233e-09	Id2/Ece1/Cd34/Slc1a1/Trpa1/Pkp2/Adora2b/Calca/Chrm3/Ehd3/Pde2a/Myh6/Amot/Acta2/Tmem65/Adora2a/Nppc/Rgs2/Adra2b/Met/Oprl1/Tacr3/Ank2/Fgg/Ptgs2/Ptprm/Cyp4f18/Enpep/Casr/Kcnh6/Ednra/Ptpro/P2ry2/Npr3/Prkg1/Tnni2/Pparg/Agtr1a/Cacna1c/Kcne1l/Tnnt2/Adm/Esr2/Pde3a/Il18/Kdr/Sgcd/Klk1b9/Edn2/Stc1/Mrvi1/Npy4r/Sema3a/Kcne1/Col1a2/Pde4b/Nos2/Tac1/Per2/Cacna1b/Scn5a/Gnao1/Pdgfb/Gch1/Avpr1a/Agtr1b/Bdkrb2/Ptger3…	80
GO:0003013	circulatory system process	80/1780	471/23843	3.19595e-12	8.47246e-09	6.80233e-09	Id2/Ece1/Cd34/Slc1a1/Trpa1/Pkp2/Adora2b/Calca/Chrm3/Ehd3/Pde2a/Myh6/Amot/Acta2/Tmem65/Adora2a/Nppc/Rgs2/Adra2b/Met/Oprl1/Tacr3/Ank2/Fgg/Ptgs2/Ptprm/Cyp4f18/Enpep/Casr/Kcnh6/Ednra/Ptpro/P2ry2/Npr3/Prkg1/Tnni2/Pparg/Agtr1a/Cacna1c/Kcne1l/Tnnt2/Adm/Esr2/Pde3a/Il18/Kdr/Sgcd/Klk1b9/Edn2/Stc1/Mrvi1/Npy4r/Sema3a/Kcne1/Col1a2/Pde4b/Nos2/Tac1/Per2/Cacna1b/Scn5a/Gnao1/Pdgfb/Gch1/Avpr1a/Agtr1b/Bdkrb2/Ptger3…	80
GO:0003012	muscle system process	66/1780	375/23843	5.29267e-11	9.35391e-08	7.51002e-08	Arg2/Cacna1s/Ece1/Gsn/Trpa1/Pkp2/Gatm/Npnt/Actn2/Adora2b/Calca/Chrm3/Ehd3/Myh3/Foxp1/Myh6/Acta2/Myh4/Rgs2/P2rx3/Adra2b/Lmod3/Met/Tacr3/Myh8/Ank2/Ptgs2/Jsrp1/Mybpc1/Myom2/Lmcd1/Ednra/Trim72/Prkg1/Tnni2/Myod1/Cacna1c/Kcne1l/Tnnt2/Col14a1/Sphk1/Myom1/Synm/Edn2/Stc1/Mrvi1/Myh1/Abcc8/Sstr2/Cmya5/Gata6/Wisp1/Myh11/Myocd/Mybpc2/Pde4b/Scn5a/Calcrl/Sorbs2/Bdkrb2/Ptger3/Actc1/Scn10a/P2rx1/Chrm1/Cacnb2	66
GO:0003018	vascular process in circulatory system	42/1780	194/23843	2.81606e-10	3.17585e-07	2.54981e-07	Ece1/Adora2b/Calca/Chrm3/Pde2a/Amot/Acta2/Adora2a/Nppc/Rgs2/Adra2b/Fgg/Ptgs2/Ptprm/Casr/Ednra/P2ry2/Prkg1/Agtr1a/Cacna1c/Adm/Esr2/Pde3a/Il18/Kdr/Edn2/Mrvi1/Nos2/Per2/Pdgfb/Gch1/Avpr1a/Agtr1b/Bdkrb2/Ptger3/Mylk3/Cysltr1/Serpinf2/Cftr/P2rx1/Apln/Chrm1	42
GO:0035296	regulation of tube diameter	37/1780	159/23843	3.75514e-10	3.17585e-07	2.54981e-07	Ece1/Adora2b/Calca/Chrm3/Acta2/Adora2a/Nppc/Rgs2/Adra2b/Fgg/Ptgs2/Ptprm/Casr/Ednra/P2ry2/Prkg1/Agtr1a/Cacna1c/Adm/Esr2/Kdr/Edn2/Mrvi1/Nos2/Per2/Pdgfb/Gch1/Avpr1a/Agtr1b/Bdkrb2/Ptger3/Cysltr1/Serpinf2/Cftr/P2rx1/Apln/Chrm1	37
GO:0097746	regulation of blood vessel diameter	37/1780	159/23843	3.75514e-10	3.17585e-07	2.54981e-07	Ece1/Adora2b/Calca/Chrm3/Acta2/Adora2a/Nppc/Rgs2/Adra2b/Fgg/Ptgs2/Ptprm/Casr/Ednra/P2ry2/Prkg1/Agtr1a/Cacna1c/Adm/Esr2/Kdr/Edn2/Mrvi1/Nos2/Per2/Pdgfb/Gch1/Avpr1a/Agtr1b/Bdkrb2/Ptger3/Cysltr1/Serpinf2/Cftr/P2rx1/Apln/Chrm1	37
GO:0006936	muscle contraction	53/1780	283/23843	4.19293e-10	3.17585e-07	2.54981e-07	Arg2/Cacna1s/Trpa1/Pkp2/Npnt/Actn2/Adora2b/Calca/Chrm3/Ehd3/Myh3/Myh6/Acta2/Myh4/Rgs2/P2rx3/Adra2b/Lmod3/Met/Tacr3/Myh8/Ank2/Ptgs2/Jsrp1/Mybpc1/Myom2/Ednra/Prkg1/Tnni2/Cacna1c/Kcne1l/Tnnt2/Sphk1/Myom1/Synm/Edn2/Stc1/Mrvi1/Myh1/Sstr2/Myh11/Myocd/Mybpc2/Pde4b/Scn5a/Calcrl/Bdkrb2/Ptger3/Actc1/Scn10a/P2rx1/Chrm1/Cacnb2	53
GO:0050880	regulation of blood vessel size	37/1780	170/23843	2.73065e-09	1.80974e-06	1.45299e-06	Ece1/Adora2b/Calca/Chrm3/Acta2/Adora2a/Nppc/Rgs2/Adra2b/Fgg/Ptgs2/Ptprm/Casr/Ednra/P2ry2/Prkg1/Agtr1a/Cacna1c/Adm/Esr2/Kdr/Edn2/Mrvi1/Nos2/Per2/Pdgfb/Gch1/Avpr1a/Agtr1b/Bdkrb2/Ptger3/Cysltr1/Serpinf2/Cftr/P2rx1/Apln/Chrm1	37
GO:0035150	regulation of tube size	37/1780	171/23843	3.23721e-09	1.90708e-06	1.53115e-06	Ece1/Adora2b/Calca/Chrm3/Acta2/Adora2a/Nppc/Rgs2/Adra2b/Fgg/Ptgs2/Ptprm/Casr/Ednra/P2ry2/Prkg1/Agtr1a/Cacna1c/Adm/Esr2/Kdr/Edn2/Mrvi1/Nos2/Per2/Pdgfb/Gch1/Avpr1a/Agtr1b/Bdkrb2/Ptger3/Cysltr1/Serpinf2/Cftr/P2rx1/Apln/Chrm1	37
GO:0001525	angiogenesis	74/1780	492/23843	5.78519e-09	3.06731e-06	2.46266e-06	Fgf1/Cd34/Col4a1/Robo1/Jun/Adora2b/Foxj2/Ctsh/Amot/Plau/Tspan12/Thy1/Sema3e/Nrxn1/Thbs1/Adamts1/Itgb3/Tek/Adra2b/Col4a2/Prkcb/Ephb1/Rgcc/Cxcl10/Ptgs2/Stard13/Ptprm/Ets1/Tgfa/Enpep/Ednra/Ptprb/Fgfr2/Pdgfra/Aqp1/Itgb2/Cd40/Ntrk1/Pparg/Arhgap24/Agtr1a/Efnb2/Vash2/Pik3r6/Adm/Il18/Sphk1/Kdr/Adam12/Wisp3/Nrp1/Clec14a/Hpse/Hdac9/Vav3/Abcc8/Gata6/Fgf18/Thbs2/Bmper/Serpine1/Tlr3/Calcrl/Ramp1/Pf4/Meox2/Ths…	74
GO:1901342	regulation of vasculature development	54/1780	316/23843	8.56713e-09	4.12936e-06	3.31536e-06	Fgf1/Cd34/Adora2b/Foxj2/Ctsh/Amot/Tspan12/Sema3e/Thbs1/Adamts1/Itgb3/Tek/Col4a2/Prkcb/Rgcc/Cxcl10/Ptgs2/Stard13/Ptprm/Ets1/Aqp1/Itgb2/Cd40/Ntrk1/Pparg/Agtr1a/Efnb2/Vash2/Pik3r6/Egr1/Adm/Sphk1/Kdr/Adam12/Wisp3/Nrp1/Hdac9/Abcc8/Gata6/Fgf18/Thbs2/Myocd/Serpine1/Tlr3/Asb4/Pdgfb/Pf4/Meox2/Xdh/Hc/Fasl/Tmem100/Cysltr1/Ism1	54
GO:0032103	positive regulation of response to external stimulus	50/1780	284/23843	1.11148e-08	4.9109e-06	3.94284e-06	Cpb2/Snca/Nckap1l/Adora2b/Ccl3/Pla2g4a/Pde2a/Dapk2/Cd6/Thbs1/Met/Cxcl10/Ptgs2/Ets1/Btk/Casr/Tnfrsf11a/Ednra/Csf1/Fcgr3/Lbp/Ddx60/Thbs4/Kdr/Klk7/Edn2/Il33/Nrp1/Il16/Ccr7/Pla2g7/Fgf18/Serpine1/Tlr3/Cd28/Tac1/Il17c/Ctss/F7/Pdgfb/Arg1/Tnfsf4/Pf4/Ntf3/Sell/Ptger3/Artn/Serpinf2/Ocm/Cxcl1	50
GO:1903522	regulation of blood circulation	43/1780	227/23843	1.28597e-08	5.24477e-06	4.2109e-06	Slc1a1/Trpa1/Pkp2/Calca/Chrm3/Ehd3/Myh6/Tmem65/Rgs2/Adra2b/Tacr3/Ank2/Fgg/Ptgs2/Casr/Kcnh6/Prkg1/Agtr1a/Cacna1c/Kcne1l/Tnnt2/Adm/Edn2/Stc1/Sema3a/Kcne1/Pde4b/Tac1/Per2/Cacna1b/Scn5a/Gnao1/Pdgfb/Gch1/Avpr1a/Agtr1b/Ptger3/Cysltr1/Scn10a/P2rx1/Apln/Chrm1/Cacnb2	43
GO:0043046	DNA methylation involved in gamete generation	11/1780	19/23843	1.67966e-08	6.36113e-06	5.10719e-06	Ddx4/Mov10l1/Mael/Piwil2/Tdrkh/Ctcfl/Asz1/Tdrd1/Tdrd9/Piwil4/Tdrd5	11
GO:0022412	cellular process involved in reproduction in multicellular organism	59/1780	368/23843	2.00547e-08	7.08867e-06	5.69131e-06	Ddx4/Tex11/Mov10l1/Stra8/Mael/Piwil2/Sohlh2/Tdrkh/Dazl/Spesp1/Taf7l/Sycp3/Ctcfl/Brdt/Sycp1/Hook1/Boll/Asz1/4930447C04Rik/Ccdc36/Calca/Dpep3/Tdrd1/Zglp1/Hfm1/Spink2/Arrb1/Tdrd9/Kitl/Nppc/Sycp2/Mei1/Grb14/Spag16/Spaca1/Tmem119/Plcb1/Rimbp3/Topaz1/Tnp1/Sohlh1/Lgr5/Figla/Adad1/Bmpr1b/Prss42/Pde3a/Ago4/Hist1h2ba/Nobox/Tdrd7/Pacrg/Pabpc1l/Piwil4/Tdrd5/Rxfp2/Dhh/Prss44/Cftr	59
GO:0050920	regulation of chemotaxis	39/1780	202/23843	3.51533e-08	1.16489e-05	9.35264e-06	Fgf1/Robo1/Nckap1l/Plxna2/Dapk2/Sema3e/Thbs1/Met/Cxcl10/Sema3c/Casr/Ednra/Csf1/Pdgfra/Lbp/Efnb2/Thbs4/Kdr/Edn2/Nrp1/Mmp28/Il16/Ccr7/Pla2g7/Sema3a/Fgf18/Robo2/Serpine1/Plxna4/F7/Pdgfb/Pf4/Ntf3/Sell/Hc/Artn/Pou4f2/Ocm/Cxcl1	39
GO:0050878	regulation of body fluid levels	54/1780	337/23843	8.043e-08	2.50847e-05	2.01399e-05	Cpb2/Serpine2/Cd34/Chrm3/Btc/Cela2a/Plau/Adora2a/Thbs1/Itgb3/Tspan8/Met/Oprl1/Fgg/Sct/Serpinc1/Adtrp/Sytl2/Cldn1/Ptpro/P2ry2/Tfpi2/Pdgfra/Aqp1/Prkcq/Npr3/Alox12b/Prkg1/Adm/Scnn1b/Thbd/Hpse/Serpine1/Tac1/Selp/Atp2b2/Krt16/F7/F2rl2/Pdgfb/Abca12/Pf4/Oprk1/Xdh/Treml1/Ptger3/F5/Trp63/Serpinf2/Cftr/P2rx1/Apln/Serpind1/Chrm1	54
GO:0015893	drug transport	37/1780	193/23843	9.44258e-08	2.78136e-05	2.23309e-05	Arg2/Slc1a1/Snca/Rab3b/Car4/Slc25a24/Slc19a3/Slc47a1/Ngb/Adora2a/Cubn/Car12/Syt4/Prkcb/Slc1a6/Slc47a2/Stra6/Slc6a2/Cldn1/Slc22a3/Abcb11/Aqp1/Nr1i2/Abcg3/Slc5a8/Slc22a1/Kcnj10/Slc36a2/Per2/Slc13a3/Arg1/Slc35f3/Oprk1/Hbb-y/Atp8b1/Pcp4/Drd3	37
GO:0042445	hormone metabolic process	38/1780	202/23843	1.0668e-07	2.89473e-05	2.32411e-05	Ece1/Cpn1/Akr1cl/Igf2/Adh4/Akr1c13/Plb1/Dab2/Afp/Rdh9/Akr1c14/Pax8/Akr1c18/Dkkl1/Adh7/Akr1c12/Stra6/Adh1/Enpep/Duoxa2/Pdgfra/Iyd/Prkg1/Duox2/Rdh10/Crhbp/Egr1/Bmpr1b/Adm/Pde8b/Cpq/Foxa1/Lrat/Hsd17b13/Bmp2/Cyp26a1/Reln/Cacna1h	38
GO:0007283	spermatogenesis	70/1780	489/23843	1.09194e-07	2.89473e-05	2.32411e-05	Ddx4/Mov10l1/Stra8/Mael/Piwil2/Sohlh2/Tdrkh/Dazl/Taf7l/Gtsf1/Sycp3/Brdt/Sycp1/Hook1/Boll/Asz1/Clgn/Gal3st1/Nlrp14/4930447C04Rik/D1Pas1/Rln1/Ccdc36/Calca/Tdrd1/Syce3/Zglp1/Hfm1/Spink2/Tdrd9/Foxa3/Rgs2/Mei1/Eif4g3/Tspan8/Mroh2b/Spag16/Spaca1/Tmem119/Rimbp3/Topaz1/Tnp1/Cabs1/Sohlh1/Adad1/Prss42/Sox30/Hist1h2ba/Tdrd7/Pacrg/Piwil4/Spata16/Spata20/Cnbd2/Zfp541/Sox8/Tdrd5/Apob/Fancf/Adcy10/Rgn/Dhh/Oaz3/…	70
GO:0019932	second-messenger-mediated signaling	53/1780	332/23843	1.19723e-07	3.02273e-05	2.42687e-05	Ece1/Adcy2/Ntrk2/Rln1/Adora2b/Calca/Rasd1/Pde2a/Lrrk2/Itpr1/Adora2a/Thbs1/Rgs2/Adra2b/Adcy7/Oprl1/Pclo/Ank2/Cxcl10/Sct/Jsrp1/Lmcd1/Dyrk2/Pde10a/Prkg1/Agtr1a/Adm/Pde3a/Sphk1/Kdr/Neurod1/Edn2/Mrvi1/Ptgfr/Cmya5/Rit2/Nos2/Kiss1r/Rxfp2/Selp/Rgn/Nfatc2/Calcrl/Mrap/Ramp1/Pf4/Avpr1a/Treml1/Ptger3/Kcnc2/Ndnf/Drd3/Tmem100	53
GO:0034587	piRNA metabolic process	10/1780	18/23843	1.31556e-07	3.17051e-05	2.54552e-05	Ddx4/Mov10l1/Mael/Piwil2/Tdrkh/Asz1/Tdrd1/Henmt1/Tdrd9/Piwil4	10
GO:0055074	calcium ion homeostasis	65/1780	448/23843	1.87909e-07	4.3317e-05	3.47781e-05	Tex101/Inpp4b/Trpa1/Snca/Ric3/App/Calca/Calb2/Ccl3/Itpr2/Itpr1/Gcm2/Capn3/Thy1/Itgb3/Prkcb/Efhc1/Oprl1/Reg1/Slc24a1/Ank2/Cxcl10/Jsrp1/Cckbr/Casr/Atp2c2/Ednra/P2ry2/Slc24a5/Cd52/Pdgfra/Cd40/Prkg1/Agtr1a/Cacna1c/Adm/Calb1/Hcrtr1/Kdr/Edn2/Stc1/Pvalb/Ptgfr/Grin2a/Ngf/Cacna1i/Tac1/Trpc6/Tmtc2/Pde6a/Scn5a/Atp2b2/Trpv6/Tmem178/Rgn/F2rl2/Avpr1a/Mchr1/Agtr1b/Bdkrb2/Ptger3/Fasl/Drd3/Ocm/Cxcl1	65
GO:0034754	cellular hormone metabolic process	23/1780	93/23843	2.37449e-07	5.24565e-05	4.2116e-05	Ece1/Akr1cl/Adh4/Akr1c13/Plb1/Dab2/Afp/Rdh9/Akr1c14/Akr1c18/Adh7/Akr1c12/Stra6/Adh1/Pdgfra/Rdh10/Egr1/Bmpr1b/Adm/Lrat/Bmp2/Cyp26a1/Cacna1h	23
GO:0043270	positive regulation of ion transport	47/1780	286/23843	2.57017e-07	5.45082e-05	4.37633e-05	Tex101/Trpa1/Snca/Rab3b/Actn2/Ehd3/Itpr1/Capn3/Thy1/Adora2a/Syt4/Ank2/Cxcl10/Htr3a/Cyp4f18/Plcb1/Casr/Atp2c2/Tnfrsf11a/Ednra/P2ry2/Prkg1/Kcne1l/Stc1/Abcc8/Kcne1/Serpine1/Slc36a2/Trpc6/Ctss/Cldn16/Scn5a/Atp2b2/Rgn/Pdgfb/Lrrc55/Oprk1/Reln/Avpr1a/Mchr1/Pcp4/Kcnc2/Cftr/Cxcl1/P2rx1/Chrm1/Cacnb2	47
GO:0007292	female gamete generation	29/1780	138/23843	3.03654e-07	6.1922e-05	4.97156e-05	Stra8/Piwil2/Sohlh2/Dazl/Sycp3/4930447C04Rik/Ccdc36/Pla2g4a/Zglp1/Hfm1/Plau/Afp/Nppc/Adamts1/Sycp2/Grb14/Ptgs2/Plcb1/Sohlh1/Lgr5/Plat/Figla/Bmpr1b/Pde3a/Edn2/Nobox/Pabpc1l/Tdrd5/Rxfp2	29
GO:0006939	smooth muscle contraction	25/1780	109/23843	3.44175e-07	6.75858e-05	5.42629e-05	Trpa1/Npnt/Adora2b/Calca/Chrm3/Acta2/Rgs2/P2rx3/Adra2b/Tacr3/Ptgs2/Ednra/Prkg1/Cacna1c/Sphk1/Edn2/Mrvi1/Sstr2/Myh11/Myocd/Calcrl/Bdkrb2/Ptger3/P2rx1/Chrm1	25
GO:0007611	learning or memory	45/1780	272/23843	3.77632e-07	6.91224e-05	5.54967e-05	Lmx1a/Lamb1/Lrrn4/Dkk1/Ntrk2/Gatm/Jun/Igf2/App/Pde1b/Bdnf/Bche/Nrxn1/Nptx2/Syt4/Camk4/Brinp1/Stra6/Sct/Ptgs2/Plcb1/Ntrk1/Cacna1c/Fzd9/Egr1/Esr2/Calb1/Epm2a/Pde8b/Abcc8/Grin2a/Dgki/Ngf/Tac1/Kcnab1/Shc3/Slc12a5/Gria1/Pak7/Ntf3/Oprk1/Reln/Adam2/Drd3/Pak6	45
GO:0045765	regulation of angiogenesis	47/1780	290/23843	3.89708e-07	6.91224e-05	5.54967e-05	Fgf1/Cd34/Adora2b/Foxj2/Ctsh/Amot/Tspan12/Sema3e/Thbs1/Adamts1/Itgb3/Tek/Col4a2/Prkcb/Rgcc/Cxcl10/Ptgs2/Stard13/Ptprm/Ets1/Aqp1/Itgb2/Cd40/Ntrk1/Pparg/Agtr1a/Vash2/Pik3r6/Adm/Sphk1/Kdr/Adam12/Wisp3/Nrp1/Hdac9/Abcc8/Gata6/Fgf18/Thbs2/Serpine1/Tlr3/Pf4/Meox2/Hc/Fasl/Cysltr1/Ism1	47
GO:0046717	acid secretion	26/1780	117/23843	3.91112e-07	6.91224e-05	5.54967e-05	Ntrk2/Snca/Pla2g4a/Pla2g12a/Oc90/Bdnf/Adora2a/Syt4/Oprl1/Sct/Cckbr/Cyp4f18/Tnfrsf11a/P2ry2/Abcb11/Prkg1/Pla2g12b/Pla2g2f/Agxt/Nos2/Kiss1r/Aqp8/Avpr1a/Bdkrb2/Ptger3/Drd3	26
GO:0015711	organic anion transport	59/1780	402/23843	4.62358e-07	7.90781e-05	6.34898e-05	Arg2/Slc1a1/Ntrk2/Snca/Car4/Pla2g4a/Slc25a24/Slc6a19/Pla2g12a/Oc90/Bdnf/Adora2a/Thbs1/Syt4/Slc4a4/Slc1a6/Slc36a4/Mfsd2a/Stra6/Slco3a1/Slc16a4/Cyp4f18/Slc22a28/Slc22a3/Tnfrsf11a/P2ry2/Abcb11/Prkg1/Pparg/Pla2g12b/Pla2g2f/Slc4a1/Slc6a14/Slco1a5/Slc5a8/1700057G04Rik/Slc38a11/Slc26a4/Slc22a1/Agxt/Slc22a23/Kcnj10/Nos2/Kiss1r/Slc36a2/Per2/Slc13a3/Arg1/Abca12/Atp8b4/Aqp8/Avpr1a/Atp8b1/Bdkrb2/Ptger3/Slc2a…	59
GO:0006874	cellular calcium ion homeostasis	62/1780	433/23843	5.686e-07	9.35174e-05	7.50828e-05	Tex101/Inpp4b/Trpa1/Snca/Ric3/App/Calca/Calb2/Ccl3/Itpr2/Itpr1/Gcm2/Capn3/Thy1/Itgb3/Prkcb/Efhc1/Oprl1/Slc24a1/Ank2/Cxcl10/Jsrp1/Cckbr/Casr/Atp2c2/Ednra/P2ry2/Slc24a5/Cd52/Pdgfra/Cd40/Prkg1/Agtr1a/Cacna1c/Adm/Calb1/Hcrtr1/Kdr/Edn2/Stc1/Pvalb/Ptgfr/Grin2a/Ngf/Cacna1i/Tac1/Trpc6/Pde6a/Atp2b2/Trpv6/Tmem178/Rgn/F2rl2/Avpr1a/Mchr1/Agtr1b/Bdkrb2/Ptger3/Fasl/Drd3/Ocm/Cxcl1	62
GO:0050890	cognition	48/1780	303/23843	5.84846e-07	9.35174e-05	7.50828e-05	Lmx1a/Lamb1/Lrrn4/Dkk1/Ntrk2/Gatm/Jun/Igf2/App/Pde1b/Bdnf/Bche/Nrxn1/Nptx2/Syt4/Camk4/Brinp1/Gtf2a1l/Stra6/Sct/Ptgs2/Plcb1/Ntrk1/Cacna1c/Fzd9/Egr1/Esr2/Calb1/Epm2a/Pde8b/Abcc8/Grin2a/Dgki/Ngf/Tac1/Kcnab1/Shc3/Slc12a5/Gria1/Sobp/Pak7/Ntf3/Oprk1/Reln/Adam2/Drd3/Pak6/Chrm1	48
GO:0006836	neurotransmitter transport	42/1780	250/23843	5.99697e-07	9.35174e-05	7.50828e-05	Slc1a1/Ntrk2/Snca/Slc6a13/Rab3b/Lrrk2/Slc6a19/Adora2a/Nrxn1/Syt4/Slc1a6/Pclo/Sv2c/Cckbr/Slc6a2/Sytl2/Btk/Sytl4/Slc22a3/Ednra/Fcgr3/Sncaip/Aqp1/Syt17/Sphk1/Maob/Slc6a14/Syt13/Sytl5/Lin7a/Slc22a1/Dgki/Kcnj10/Ngf/Sv2b/Slc36a2/Per2/Cacna1b/Scn4a/Cadps2/P2rx1/Apln	42
GO:0030193	regulation of blood coagulation	20/1780	78/23843	7.68303e-07	0.000111144	8.92347e-05	Cpb2/Serpine2/Cd34/Plau/Thbs1/Tspan8/Fgg/Serpinc1/Adtrp/Pdgfra/Prkcq/Prkg1/Thbd/Hpse/Serpine1/Selp/F7/Pdgfb/Ptger3/Serpinf2	20
GO:1900046	regulation of hemostasis	20/1780	78/23843	7.68303e-07	0.000111144	8.92347e-05	Cpb2/Serpine2/Cd34/Plau/Thbs1/Tspan8/Fgg/Serpinc1/Adtrp/Pdgfra/Prkcq/Prkg1/Thbd/Hpse/Serpine1/Selp/F7/Pdgfb/Ptger3/Serpinf2	20
GO:0007281	germ cell development	44/1780	270/23843	7.75619e-07	0.000111144	8.92347e-05	Stra8/Piwil2/Sohlh2/Dazl/Taf7l/Sycp3/Sycp1/Hook1/Boll/Asz1/4930447C04Rik/Ccdc36/Calca/Tdrd1/Zglp1/Hfm1/Spink2/Kitl/Nppc/Mei1/Grb14/Spag16/Spaca1/Plcb1/Rimbp3/Topaz1/Tnp1/Sohlh1/Lgr5/Figla/Adad1/Bmpr1b/Prss42/Pde3a/Hist1h2ba/Nobox/Tdrd7/Pacrg/Pabpc1l/Tdrd5/Rxfp2/Dhh/Prss44/Cftr	44
GO:0031032	actomyosin structure organization	35/1780	194/23843	9.36824e-07	0.000130712	0.000104945	Krt19/Limch1/Actn2/Foxp1/Arrb1/Myh6/Phactr1/Nox4/Capn3/Lmod3/Frmd7/Tacstd2/Met/Rgcc/Mybpc1/Ldb3/Myom2/Pdgfra/Prkcq/Neb/Acta1/Tnnt2/Myom1/Wnt11/Arhgef5/Nrp1/Arhgap6/Mybpc2/Kiss1r/Tac1/Cnn1/Eln/Mylk3/Serpinf2/Actc1	35
GO:0001505	regulation of neurotransmitter levels	48/1780	310/23843	1.14742e-06	0.00015599	0.000125241	Cd34/Slc1a1/Ntrk2/Snca/Rab3b/Hdc/Lrrk2/Pde1b/Adora2a/Bche/Nrxn1/H2-M3/Syt4/Slc1a6/Tph2/Pclo/Ptgs2/Moxd1/Slc6a2/Sytl2/Sytl4/Slc22a3/Sncaip/Itgb2/Syt17/Enpp6/Sphk1/Maob/Syt13/Sytl5/Lin7a/Colq/Tph1/Grin2a/Dgki/Agxt/Kcnj10/Nos2/Ngf/Slc36a2/Per2/Cacna1b/Atp2b2/Rgn/Chdh/Gch1/Hnmt/Cadps2	48
GO:0042692	muscle cell differentiation	55/1780	376/23843	1.24506e-06	0.000165032	0.0001325	Cacna1s/Dkk1/Krt19/Npnt/Igf2/Actn2/Fhl2/Foxp1/Myh6/Nox4/Six1/Bdnf/Capn3/Popdc3/Il4ra/Smarca2/Lmod3/Met/Ank2/Cxcl10/Mybpc1/Ldb3/Myom2/Trim72/Fgfr2/Pdgfra/AW551984/Klhl40/Prkg1/Neb/Myod1/Acta1/Efnb2/Tnnt2/Adm/Col14a1/Myom1/Sgcd/Cav2/Hdac9/Scgb3a1/Gata6/Wisp1/Myh11/Myocd/Mybpc2/Pax3/Nek5/Pdgfb/Nfatc2/Ntf3/Bmp2/Sorbs2/Mylk3/Actc1	55
GO:0007411	axon guidance	37/1780	214/23843	1.3552e-06	0.000175251	0.000140704	Lmx1a/Dcc/Robo1/App/Foxp1/Plxna2/Bdnf/Sema3e/Nfasc/Plxnb3/Ephb1/Ptprm/Sema3c/Alcam/Ptpro/Lgi1/Ispd/Ntrk1/Efnb2/Bmpr1b/Flrt2/Nrp1/Efnb1/Sema3a/Robo3/Robo2/Lama2/Gfra3/Plxna4/Unc5d/Ntf3/Tnfrsf26/Reln/Unc5a/Artn/Pou4f2/Ocm	37
GO:0051146	striated muscle cell differentiation	46/1780	295/23843	1.56068e-06	0.000189508	0.000152151	Cacna1s/Dkk1/Krt19/Igf2/Actn2/Fhl2/Foxp1/Myh6/Nox4/Bdnf/Capn3/Popdc3/Il4ra/Lmod3/Met/Cxcl10/Mybpc1/Ldb3/Myom2/Trim72/Pdgfra/AW551984/Klhl40/Prkg1/Neb/Myod1/Acta1/Efnb2/Tnnt2/Col14a1/Myom1/Cav2/Hdac9/Scgb3a1/Gata6/Wisp1/Myh11/Myocd/Mybpc2/Pax3/Nek5/Nfatc2/Bmp2/Sorbs2/Mylk3/Actc1	46
GO:0006937	regulation of muscle contraction	29/1780	149/23843	1.61528e-06	0.000189508	0.000152151	Arg2/Pkp2/Npnt/Adora2b/Calca/Chrm3/Ehd3/Rgs2/Adra2b/Tacr3/Ank2/Ptgs2/Prkg1/Tnni2/Cacna1c/Tnnt2/Sphk1/Edn2/Stc1/Mrvi1/Sstr2/Myocd/Pde4b/Scn5a/Calcrl/Ptger3/Scn10a/P2rx1/Chrm1	29
GO:0030195	negative regulation of blood coagulation	15/1780	49/23843	1.62894e-06	0.000189508	0.000152151	Cpb2/Serpine2/Cd34/Plau/Thbs1/Tspan8/Fgg/Adtrp/Pdgfra/Prkg1/Thbd/Serpine1/Pdgfb/Ptger3/Serpinf2	15
GO:1900047	negative regulation of hemostasis	15/1780	49/23843	1.62894e-06	0.000189508	0.000152151	Cpb2/Serpine2/Cd34/Plau/Thbs1/Tspan8/Fgg/Adtrp/Pdgfra/Prkg1/Thbd/Serpine1/Pdgfb/Ptger3/Serpinf2	15
GO:0061045	negative regulation of wound healing	18/1780	68/23843	1.64417e-06	0.000189508	0.000152151	Cpb2/Serpine2/Cd34/Plau/Thbs1/Tspan8/Fgg/Adtrp/Pdgfra/Cd109/Prkg1/Thbd/Abcc8/Serpine1/Pdgfb/Wfdc1/Ptger3/Serpinf2	18
GO:0097485	neuron projection guidance	37/1780	216/23843	1.70547e-06	0.000192392	0.000154467	Lmx1a/Dcc/Robo1/App/Foxp1/Plxna2/Bdnf/Sema3e/Nfasc/Plxnb3/Ephb1/Ptprm/Sema3c/Alcam/Ptpro/Lgi1/Ispd/Ntrk1/Efnb2/Bmpr1b/Flrt2/Nrp1/Efnb1/Sema3a/Robo3/Robo2/Lama2/Gfra3/Plxna4/Unc5d/Ntf3/Tnfrsf26/Reln/Unc5a/Artn/Pou4f2/Ocm	37
GO:0050818	regulation of coagulation	20/1780	82/23843	1.80475e-06	0.000197375	0.000158468	Cpb2/Serpine2/Cd34/Plau/Thbs1/Tspan8/Fgg/Serpinc1/Adtrp/Pdgfra/Prkcq/Prkg1/Thbd/Hpse/Serpine1/Selp/F7/Pdgfb/Ptger3/Serpinf2	20
GO:1904018	positive regulation of vasculature development	34/1780	191/23843	1.8241e-06	0.000197375	0.000158468	Fgf1/Cd34/Ctsh/Thbs1/Itgb3/Tek/Prkcb/Ptgs2/Ets1/Aqp1/Itgb2/Cd40/Ntrk1/Agtr1a/Efnb2/Vash2/Pik3r6/Egr1/Adm/Sphk1/Kdr/Adam12/Nrp1/Hdac9/Gata6/Fgf18/Myocd/Serpine1/Tlr3/Asb4/Pdgfb/Hc/Tmem100/Cysltr1	34
GO:0009187	cyclic nucleotide metabolic process	28/1780	143/23843	2.14409e-06	0.000227359	0.000182541	Adcy2/Adora2b/Pde2a/Hpca/Pde1b/Gpr161/Thbs1/Nppc/Adcy7/Cxcl10/Sct/Gucy2c/Pde10a/Aqp1/Npr3/Adm/Pde3a/Pde1c/Gucy2g/Rit2/Pde4b/Nos2/Atp2b2/Adcy10/Ramp1/Pf4/Drd3/Guca1b	28
GO:0055001	muscle cell development	34/1780	193/23843	2.3238e-06	0.000237694	0.000190838	Cacna1s/Krt19/Actn2/Fhl2/Foxp1/Myh6/Capn3/Lmod3/Met/Ank2/Mybpc1/Ldb3/Myom2/Pdgfra/Klhl40/Prkg1/Neb/Myod1/Acta1/Tnnt2/Adm/Col14a1/Myom1/Sgcd/Cav2/Hdac9/Wisp1/Myh11/Myocd/Mybpc2/Nfatc2/Sorbs2/Mylk3/Actc1	34
GO:0008202	steroid metabolic process	44/1780	281/23843	2.33121e-06	0.000237694	0.000190838	Dgat2/Fgf1/Lipa/Rdh1/Akr1cl/Igf2/App/Adora2b/Akr1c13/Fgl1/Dab2/Afp/Cubn/Cyp2r1/Cyp1a2/Akr1c14/Akr1c18/Dkkl1/Akr1c12/Serpina12/Hmgcs2/Cyp3a13/Pdgfra/Prkg1/Agtr1a/Cyp24a1/Igfbp7/Egr1/Bmpr1b/Adm/Cebpa/Akr1c21/Pde8b/Apob/Dhh/Tnfsf4/Bmp2/Cyp26a1/Cyp2b10/Atp8b1/Hsd17b6/Cacna1h/Cftr/Nr1h4	44
GO:0072507	divalent inorganic cation homeostasis	65/1780	482/23843	2.53353e-06	0.000253448	0.000203487	Tex101/Inpp4b/Trpa1/Snca/Ric3/App/Calca/Calb2/Ccl3/Itpr2/Itpr1/Gcm2/Capn3/Thy1/Itgb3/Prkcb/Efhc1/Oprl1/Reg1/Slc24a1/Ank2/Cxcl10/Jsrp1/Cckbr/Casr/Atp2c2/Ednra/P2ry2/Slc24a5/Cd52/Pdgfra/Cd40/Prkg1/Agtr1a/Cacna1c/Adm/Calb1/Hcrtr1/Kdr/Edn2/Stc1/Pvalb/Ptgfr/Grin2a/Ngf/Cacna1i/Tac1/Trpc6/Tmtc2/Pde6a/Scn5a/Atp2b2/Trpv6/Tmem178/Rgn/F2rl2/Avpr1a/Mchr1/Agtr1b/Bdkrb2/Ptger3/Fasl/Drd3/Ocm/Cxcl1	65
GO:0050819	negative regulation of coagulation	15/1780	51/23843	2.85907e-06	0.000280718	0.000225382	Cpb2/Serpine2/Cd34/Plau/Thbs1/Tspan8/Fgg/Adtrp/Pdgfra/Prkg1/Thbd/Serpine1/Pdgfb/Ptger3/Serpinf2	15
GO:0030335	positive regulation of cell migration	66/1780	494/23843	2.9314e-06	0.000282587	0.000226882	Ddr2/Lamb1/Fgf1/Nckap1l/Jun/App/Ctsh/Dapk2/Amot/Kitl/Plau/Nox4/Acta2/Dab2/Thy1/Sema3e/Thbs1/Pld1/Itgb3/Tek/Cpeb1/Met/Cxcl10/Ptgs2/Ets1/Sema3c/Il1r1/Ednra/Csf1/P2ry2/Pdgfra/Aqp1/Lbp/Cd40/Lgr6/Irs1/Egr1/Thbs4/Il18/Sphk1/Kdr/Wnt11/Fam110c/Edn2/Gab2/Nrp1/Dock8/Hdac9/Ccr7/Spn/Pla2g7/Sema3a/Fgf18/Serpine1/Tac1/Selp/F7/Pdgfb/Tnfsf4/Pf4/Ntf3/Bmp2/Reln/Sell/Ptger3/Cxcl1	66
GO:0010959	regulation of metal ion transport	56/1780	397/23843	3.14883e-06	0.000298127	0.000239358	Tex101/Serpine2/Snca/Actn2/Ehd3/Hpca/Itpr1/Hecw2/Kcns1/Capn3/Thy1/Adora2a/Neto2/Itgb3/Oprl1/Ank2/Cxcl10/Ptgs2/Jsrp1/Plcb1/Casr/Gem/Atp2c2/Ednra/Rem2/Prkg1/Kcne1l/Scnn1b/Stc1/Il16/Abcc8/Kcne1/Pde4b/Ngf/Serpine1/Trpc6/Cacna1b/Cldn16/Scn5a/Atp2b2/Kcnab1/Hecw1/Gnao1/Kcng1/Rgn/Pdgfb/Lrrc55/Fxyd3/Oprk1/Mchr1/Ptger3/Kcnc2/Drd3/Cxcl1/P2rx1/Cacnb2	56
GO:1901615	organic hydroxy compound metabolic process	60/1780	437/23843	3.43168e-06	0.000319207	0.000256283	Dgat2/Inpp4b/Fgf1/Lipa/Snca/Gdpd1/App/Hdc/Adh4/Fgl1/Plb1/Pde1b/Dab2/Cubn/Cyp2r1/Pax8/Tph2/Tacr3/Akr1c18/Dkkl1/Adh7/Serpina12/Moxd1/Adh1/Cyp4f18/Plcb1/Hmgcs2/Duoxa2/Slc24a5/Synj2/Iyd/Sncaip/Prkg1/Duox2/Agtr1a/Rdh10/Cyp24a1/Hprt/Sphk1/Maob/Cebpa/Cpq/Tph1/Grin2a/Per2/Atp2b2/Apob/Lrat/Pck1/Tnfsf4/Gch1/Bmp2/Cyp26a1/Reln/Pnmt/Atp8b1/Mogat1/Cacna1h/Cftr/Nr1h4	60
GO:0072503	cellular divalent inorganic cation homeostasis	62/1780	459/23843	4.06144e-06	0.000371051	0.000297908	Tex101/Inpp4b/Trpa1/Snca/Ric3/App/Calca/Calb2/Ccl3/Itpr2/Itpr1/Gcm2/Capn3/Thy1/Itgb3/Prkcb/Efhc1/Oprl1/Slc24a1/Ank2/Cxcl10/Jsrp1/Cckbr/Casr/Atp2c2/Ednra/P2ry2/Slc24a5/Cd52/Pdgfra/Cd40/Prkg1/Agtr1a/Cacna1c/Adm/Calb1/Hcrtr1/Kdr/Edn2/Stc1/Pvalb/Ptgfr/Grin2a/Ngf/Cacna1i/Tac1/Trpc6/Pde6a/Atp2b2/Trpv6/Tmem178/Rgn/F2rl2/Avpr1a/Mchr1/Agtr1b/Bdkrb2/Ptger3/Fasl/Drd3/Ocm/Cxcl1	62
GO:0008277	regulation of G-protein coupled receptor protein signaling pathway	24/1780	116/23843	4.12901e-06	0.000371051	0.000297908	Ece1/Snca/Lrrk2/Arrb1/Rgs2/Itgb3/Met/Oprl1/Kctd12/Plcb1/Frmpd1/Adm/Grk5/Cav2/Rgs5/Mrap/Pde6h/Ramp1/Klk14/Dnm1/Ptger3/Grp/Drd3/Apln	24
GO:0061041	regulation of wound healing	26/1780	132/23843	4.35893e-06	0.000379931	0.000305037	Cpb2/Serpine2/Cd34/Plau/Acta2/Capn3/Thbs1/Tspan8/Fgg/Serpinc1/Adtrp/Pdgfra/Prkcq/Cd109/Prkg1/Myod1/Thbd/Hpse/Abcc8/Serpine1/Selp/F7/Pdgfb/Wfdc1/Ptger3/Serpinf2	26
GO:0046068	cGMP metabolic process	16/1780	59/23843	4.37115e-06	0.000379931	0.000305037	Adcy2/Adora2b/Pde2a/Hpca/Pde1b/Thbs1/Nppc/Adcy7/Gucy2c/Pde10a/Aqp1/Pde1c/Gucy2g/Nos2/Atp2b2/Guca1b	16
GO:0048477	oogenesis	20/1780	88/23843	5.79753e-06	0.000486315	0.00039045	Stra8/Piwil2/Sohlh2/Dazl/4930447C04Rik/Ccdc36/Zglp1/Hfm1/Nppc/Grb14/Plcb1/Sohlh1/Lgr5/Figla/Bmpr1b/Pde3a/Nobox/Pabpc1l/Tdrd5/Rxfp2	20
GO:0072001	renal system development	44/1780	291/23843	5.91767e-06	0.000486315	0.00039045	Arg2/Id2/Fgf1/Col4a1/Greb1l/Npnt/Lrrk2/Six1/Bdnf/Adamts1/Itgb3/Tek/Tacstd2/Pax8/Smad9/Stra6/Enpep/Hnf1b/Ednra/Ptpro/Fbn1/Fgfr2/Pdgfra/Aqp1/Lgr5/Agtr1a/Rdh10/Efnb2/Egr1/Calb1/Fras1/Wnt11/Nrp1/Sox4/Bmper/Sox8/Robo2/Myocd/Pdgfb/Bmp2/Irx2/Agtr1b/Trp63/Sox17	44
GO:0006940	regulation of smooth muscle contraction	17/1780	67/23843	5.95368e-06	0.000486315	0.00039045	Npnt/Adora2b/Calca/Chrm3/Rgs2/Adra2b/Tacr3/Ptgs2/Prkg1/Sphk1/Edn2/Mrvi1/Myocd/Calcrl/Ptger3/P2rx1/Chrm1	17
GO:0018958	phenol-containing compound metabolic process	22/1780	103/23843	5.96199e-06	0.000486315	0.00039045	Snca/Hdc/Pde1b/Pax8/Tph2/Tacr3/Moxd1/Duoxa2/Slc24a5/Iyd/Sncaip/Duox2/Agtr1a/Hprt/Maob/Cpq/Tph1/Grin2a/Atp2b2/Gch1/Reln/Pnmt	22
GO:0061138	morphogenesis of a branching epithelium	36/1780	219/23843	6.18324e-06	0.00049672	0.000398804	Grhl2/Fgf1/Col4a1/Greb1l/Npnt/Gcm1/Ctsh/Six1/Sema3e/Tek/Tacstd2/Met/Pax8/Sema3c/Casr/Hnf1b/Ednra/Csf1/Fgfr2/Pdgfra/Agtr1a/Rdh10/Adm/Rspo2/Kdr/Mgp/Nrp1/Esrp1/Sema3a/Sox8/Foxa1/Areg/Pdgfb/Bmp2/Agtr1b/Trp63	36
GO:0001763	morphogenesis of a branching structure	38/1780	237/23843	6.32144e-06	0.000498646	0.00040035	Grhl2/Fgf1/Col4a1/Greb1l/Npnt/Gcm1/Lrrk2/Ctsh/Six1/Sema3e/Tek/Tacstd2/Met/Pax8/Sema3c/Casr/Hnf1b/Ednra/Csf1/Fgfr2/Pdgfra/Agtr1a/Rdh10/Adm/Rspo2/Kdr/Mgp/Nrp1/Esrp1/Sema3a/Sox8/Foxa1/Areg/Pdgfb/Bmp2/Agtr1b/Trp63/Bcl11a	38
GO:0055002	striated muscle cell development	31/1780	176/23843	6.39531e-06	0.000498646	0.00040035	Cacna1s/Krt19/Actn2/Fhl2/Foxp1/Myh6/Capn3/Lmod3/Met/Mybpc1/Ldb3/Myom2/Pdgfra/Klhl40/Prkg1/Neb/Myod1/Acta1/Tnnt2/Col14a1/Myom1/Cav2/Hdac9/Wisp1/Myh11/Myocd/Mybpc2/Nfatc2/Sorbs2/Mylk3/Actc1	31
GO:0046942	carboxylic acid transport	43/1780	283/23843	6.62706e-06	0.000507034	0.000407085	Arg2/Slc1a1/Ntrk2/Snca/Pla2g4a/Slc6a19/Pla2g12a/Oc90/Bdnf/Adora2a/Thbs1/Syt4/Slc1a6/Slc36a4/Mfsd2a/Stra6/Slco3a1/Slc16a4/Cyp4f18/Tnfrsf11a/P2ry2/Abcb11/Prkg1/Pparg/Pla2g12b/Pla2g2f/Slc6a14/Slco1a5/Slc5a8/Slc38a11/Slc26a4/Agxt/Kcnj10/Nos2/Kiss1r/Slc36a2/Per2/Slc13a3/Arg1/Aqp8/Avpr1a/Bdkrb2/Drd3	43
GO:0050921	positive regulation of chemotaxis	26/1780	135/23843	6.69415e-06	0.000507034	0.000407085	Nckap1l/Dapk2/Thbs1/Met/Cxcl10/Casr/Ednra/Csf1/Lbp/Thbs4/Kdr/Edn2/Nrp1/Il16/Ccr7/Pla2g7/Fgf18/Serpine1/F7/Pdgfb/Pf4/Ntf3/Sell/Artn/Ocm/Cxcl1	26
GO:0015849	organic acid transport	43/1780	284/23843	7.25577e-06	0.000541832	0.000435024	Arg2/Slc1a1/Ntrk2/Snca/Pla2g4a/Slc6a19/Pla2g12a/Oc90/Bdnf/Adora2a/Thbs1/Syt4/Slc1a6/Slc36a4/Mfsd2a/Stra6/Slco3a1/Slc16a4/Cyp4f18/Tnfrsf11a/P2ry2/Abcb11/Prkg1/Pparg/Pla2g12b/Pla2g2f/Slc6a14/Slco1a5/Slc5a8/Slc38a11/Slc26a4/Agxt/Kcnj10/Nos2/Kiss1r/Slc36a2/Per2/Slc13a3/Arg1/Aqp8/Avpr1a/Bdkrb2/Drd3	43
GO:0030239	myofibril assembly	17/1780	68/23843	7.39018e-06	0.000542403	0.000435482	Krt19/Actn2/Foxp1/Myh6/Capn3/Lmod3/Mybpc1/Ldb3/Myom2/Pdgfra/Neb/Acta1/Tnnt2/Myom1/Mybpc2/Mylk3/Actc1	17
GO:0019229	regulation of vasoconstriction	18/1780	75/23843	7.46802e-06	0.000542403	0.000435482	Chrm3/Adra2b/Fgg/Ptgs2/Casr/Agtr1a/Cacna1c/Adm/Edn2/Per2/Pdgfb/Avpr1a/Agtr1b/Ptger3/Cysltr1/P2rx1/Apln/Chrm1	18
GO:0030198	extracellular matrix organization	36/1780	222/23843	8.46033e-06	0.000598089	0.00048019	Ddr2/Cpb2/Col4a1/Npnt/App/Acan/Antxr1/Col5a2/Thbs1/Itgb3/Crispld2/Rgcc/Ets1/Ecm2/Pdgfra/Mmp20/Col6a4/Col14a1/Thbs4/Flrt2/Olfml2b/Egflam/Thbs2/Myh11/Col1a2/Serpinb5/Ctss/Col5a3/Has1/Vit/Eln/Ndnf/Olfml2a/Abi3bp/Ccdc80/Serpinf2	36
GO:0090257	regulation of muscle system process	36/1780	222/23843	8.46033e-06	0.000598089	0.00048019	Arg2/Ece1/Pkp2/Npnt/Adora2b/Calca/Chrm3/Ehd3/Foxp1/Rgs2/Adra2b/Tacr3/Ank2/Ptgs2/Lmcd1/Prkg1/Tnni2/Cacna1c/Tnnt2/Col14a1/Sphk1/Edn2/Stc1/Mrvi1/Abcc8/Sstr2/Cmya5/Wisp1/Myocd/Pde4b/Scn5a/Calcrl/Ptger3/Scn10a/P2rx1/Chrm1	36
GO:0001655	urogenital system development	48/1780	333/23843	8.64525e-06	0.000602438	0.000483683	Arg2/Id2/Fgf1/Col4a1/Rln1/Greb1l/Npnt/Lrrk2/Six1/Bdnf/Adamts1/Itgb3/Tek/Tacstd2/Pax8/Smad9/Stra6/Enpep/Hnf1b/Ednra/Ptpro/Fbn1/Fgfr2/Pdgfra/Aqp1/Lgr5/Agtr1a/Rdh10/Efnb2/Egr1/Esr2/Calb1/Fras1/Wnt11/Nrp1/Sox4/Bmper/Sox8/Robo2/Foxa1/Myocd/Serpinb5/Pdgfb/Bmp2/Irx2/Agtr1b/Trp63/Sox17	48
GO:0008217	regulation of blood pressure	33/1780	196/23843	8.84183e-06	0.000602438	0.000483683	Id2/Ece1/Cd34/Calca/Myh6/Acta2/Adra2b/Oprl1/Tacr3/Ptgs2/Cyp4f18/Enpep/Ptpro/Npr3/Pparg/Agtr1a/Cacna1c/Adm/Klk1b9/Edn2/Col1a2/Nos2/Tac1/Cacna1b/Pdgfb/Gch1/Avpr1a/Agtr1b/Bdkrb2/Drd3/Serpinf2/P2rx1/Apln	33
GO:0071248	cellular response to metal ion	24/1780	121/23843	8.86273e-06	0.000602438	0.000483683	Id2/Gsn/Slc40a1/Snca/Jun/Slc25a24/Lrrk2/Hpca/Capn3/Nrxn1/Cyp1a2/Fos/Akr1c18/Spag16/Fbp1/Tfr2/Aqp1/Pparg/Crhbp/Cebpa/Glra2/Grin2a/Scn5a/Fosb	24
GO:0042310	vasoconstriction	21/1780	98/23843	9.1326e-06	0.000612925	0.000492102	Chrm3/Acta2/Adra2b/Fgg/Ptgs2/Casr/Ednra/Agtr1a/Cacna1c/Adm/Edn2/Per2/Pdgfb/Avpr1a/Agtr1b/Bdkrb2/Ptger3/Cysltr1/P2rx1/Apln/Chrm1	21
GO:0002687	positive regulation of leukocyte migration	26/1780	138/23843	1.01206e-05	0.000670743	0.000538523	Nckap1l/App/Dapk2/Kitl/Thy1/Thbs1/Itgb3/Cxcl10/Il1r1/Ednra/Csf1/Lbp/Thbs4/Edn2/Dock8/Ccr7/Spn/Pla2g7/Serpine1/Selp/F7/Tnfsf4/Pf4/Sell/Ptger3/Cxcl1	26
GO:0019935	cyclic-nucleotide-mediated signaling	28/1780	155/23843	1.07877e-05	0.00070613	0.000566934	Ece1/Adcy2/Adora2b/Calca/Pde2a/Adora2a/Thbs1/Rgs2/Adra2b/Adcy7/Oprl1/Pclo/Cxcl10/Sct/Pde10a/Prkg1/Adm/Pde3a/Mrvi1/Ptgfr/Rxfp2/Calcrl/Mrap/Ramp1/Pf4/Ptger3/Kcnc2/Drd3	28
GO:0034765	regulation of ion transmembrane transport	59/1780	445/23843	1.21964e-05	0.000788604	0.00063315	Cacna1s/Tex101/Snca/Actn2/Ehd3/Hpca/Hecw2/Kcns1/Capn3/Thy1/Nrxn1/Thbs1/Kcnv2/Neto2/Itgb3/Oprl1/Ank2/Cxcl10/Jsrp1/Htr3a/Plcb1/Gem/Ednra/Rem2/Prkg1/Cacna1c/Kcne1l/Rasgrf2/Crhbp/Abcc8/Kcne1/Kcnj13/Pde4b/Kcnj10/Ngf/Slc36a2/Trpc6/Per2/Scn11a/Ctss/Cacna1b/Clic5/Scn5a/Kcnab1/Hecw1/Kcng1/Rgn/Lrrc55/Fxyd3/Oprk1/Scn4a/Reln/Ptger3/Kcnc2/Cacna1h/Drd3/Cftr/Scn10a/Cacnb2	59
GO:0051480	regulation of cytosolic calcium ion concentration	48/1780	338/23843	1.293e-05	0.000825963	0.000663145	Tex101/Trpa1/Snca/Ric3/Calb2/Ccl3/Itpr2/Itpr1/Capn3/Thy1/Itgb3/Oprl1/Ank2/Cxcl10/Jsrp1/Cckbr/Ednra/P2ry2/Cd52/Pdgfra/Prkg1/Agtr1a/Cacna1c/Adm/Calb1/Hcrtr1/Kdr/Edn2/Pvalb/Ptgfr/Grin2a/Ngf/Cacna1i/Tac1/Trpc6/Pde6a/Atp2b2/Trpv6/Tmem178/F2rl2/Avpr1a/Mchr1/Agtr1b/Bdkrb2/Ptger3/Fasl/Ocm/Cxcl1	48
GO:0050900	leukocyte migration	45/1780	310/23843	1.36026e-05	0.000858582	0.000689334	Cd34/Nckap1l/App/Ccl3/Dapk2/Kitl/Thy1/Thbs1/Itgb3/Add2/Cxcl10/Plcb1/Il1r1/Ednra/Ptpro/Csf1/Fcgr3/Itgb2/Lbp/2610528A11Rik/Thbs4/Spns2/Arhgef5/Edn2/Hist1h2ba/Il33/Dock8/Mmp28/Vav3/Il16/Ccr7/Spn/Pla2g7/Pde4b/Serpine1/Selp/F7/Pdgfb/Tnfsf4/Pf4/Sell/Hc/Ptger3/Artn/Cxcl1	45
GO:0061458	reproductive system development	59/1780	447/23843	1.39703e-05	0.00087142	0.000699641	Tex11/Sohlh2/Grhl2/Serpine2/Krt19/Rln1/Greb1l/Nefh/Igf2/Ldoc1/Pla2g4a/Gcm1/Plac1/Spink2/Arrb1/Nrk/Esx1/Gcm2/Kitl/Afp/Spata22/Adamts1/Sycp2/Met/Stra6/Ptgs2/Hnf1b/Sohlh1/Fgfr2/Pdgfra/Ntrk1/Pparg/Rdh10/Vash2/Bmpr1b/Adm/Esr2/Ago4/Kdr/Cebpa/Edn2/Nobox/Sema3a/Sox8/Foxa1/Myocd/Serpine1/Cdx4/Serpinb5/Synb/Rxfp2/Vgf/Fancf/Pdgfb/Dhh/Lrrc6/Trp63/Bmp15/Cftr	59
GO:0033690	positive regulation of osteoblast proliferation	7/1780	13/23843	1.46659e-05	0.000904168	0.000725933	Itgb3/Cthrc1/Tmem119/Ltf/Hpse/Sox8/Bmp2	7
GO:0019233	sensory perception of pain	25/1780	133/23843	1.55009e-05	0.000944665	0.000758448	Trpa1/Calca/Penk/P2rx3/Oprl1/Ephb1/Ptgs2/Cckbr/Ednra/P2ry2/Aqp1/Ntrk1/Il18/Grin2a/Kcnj10/Ngf/Tac1/Scn11a/Ctss/Cacna1b/Oprk1/Asic3/Cacna1h/Tmem100/Scn10a	25
GO:0006816	calcium ion transport	54/1780	399/23843	1.57017e-05	0.00094603	0.000759544	Cacna1s/Tex101/Trpa1/Snca/Ehd3/Hpca/Itpr2/Itpr1/Capn3/Thy1/Adora2a/Itgb3/Prkcb/Oprl1/Slc24a1/Ank2/Cxcl10/Ptgs2/Jsrp1/Casr/Gem/Atp2c2/Ednra/Slc24a5/Rem2/Cacna1c/Pkd1l3/Stc1/Il16/Grin2a/Kcne1/Pde4b/Ngf/Serpine1/Cacna1i/Trpc6/Cacna1b/Cldn16/Atp2b2/Trpv6/Gnao1/Rgn/Pdgfb/Calcrl/Ramp1/Trpm6/Myb/Mchr1/Ptger3/Fasl/Cacna1h/Cysltr1/P2rx1/Cacnb2	54
GO:0008016	regulation of heart contraction	29/1780	167/23843	1.65891e-05	0.000977285	0.000784637	Slc1a1/Pkp2/Calca/Ehd3/Myh6/Tmem65/Rgs2/Tacr3/Ank2/Kcnh6/Prkg1/Cacna1c/Kcne1l/Tnnt2/Adm/Edn2/Stc1/Sema3a/Kcne1/Pde4b/Tac1/Cacna1b/Scn5a/Gnao1/Gch1/Avpr1a/Scn10a/Apln/Cacnb2	29
GO:0097164	ammonium ion metabolic process	29/1780	167/23843	1.65891e-05	0.000977285	0.000784637	Snca/Akr1cl/Hdc/Smpdl3a/Akr1c13/Pde1b/Bche/Lpcat2/Akr1c14/Tph2/Tacr3/Akr1c18/Akr1c12/Moxd1/Sncaip/Agtr1a/Enpp6/Hprt/Sphk1/Maob/Pla2g7/Gm853/Tph1/Grin2a/Atp2b2/Chdh/Lrat/Gch1/Hnmt	29
GO:0060047	heart contraction	33/1780	202/23843	1.68747e-05	0.000983185	0.000789375	Slc1a1/Pkp2/Calca/Ehd3/Myh6/Tmem65/Rgs2/Met/Tacr3/Ank2/Kcnh6/Prkg1/Tnni2/Cacna1c/Kcne1l/Tnnt2/Adm/Sgcd/Edn2/Stc1/Sema3a/Kcne1/Pde4b/Tac1/Cacna1b/Scn5a/Gnao1/Gch1/Avpr1a/Actc1/Scn10a/Apln/Cacnb2	33
GO:0007596	blood coagulation	28/1780	159/23843	1.76417e-05	0.00100838	0.000809599	Cpb2/Serpine2/Cd34/Plau/Thbs1/Itgb3/Tspan8/Fgg/Serpinc1/Adtrp/Tfpi2/Pdgfra/Prkcq/Prkg1/Thbd/Hpse/Serpine1/Selp/F7/F2rl2/Pdgfb/Pf4/Treml1/Ptger3/F5/Serpinf2/P2rx1/Serpind1	28
GO:0051321	meiotic cell cycle	48/1780	342/23843	1.76875e-05	0.00100838	0.000809599	Ddx4/Tex11/Mov10l1/Stra8/Mael/Piwil2/Tdrkh/Dazl/Sycp3/Brdt/Sycp1/Tex12/Smc1b/Boll/Asz1/Clgn/4930447C04Rik/Ccdc36/3830403N18Rik/Xlr5a/Dpep3/Tdrd1/Syce3/Hus1b/Xlr3c/Xlr4c/Hfm1/Xlr4b/Xlr4a/Tdrd9/Spata22/Gm773/Nppc/Xlr5b/Cpeb1/Sycp2/Mei1/Eif4g3/Grb14/Xlr5c/Plcb1/Ccnb3/Topaz1/Pde3a/Ago4/H1foo/Piwil4/Ccna1	48
GO:0050729	positive regulation of inflammatory response	23/1780	118/23843	1.82067e-05	0.00102694	0.000824503	Snca/Adora2b/Ccl3/Pla2g4a/Pde2a/Cd6/Ptgs2/Ets1/Btk/Tnfrsf11a/Ednra/Fcgr3/Lbp/Il33/Ccr7/Serpine1/Tlr3/Cd28/Tac1/Il17c/Ctss/Tnfsf4/Ptger3	23
GO:0043062	extracellular structure organization	40/1780	267/23843	1.91573e-05	0.00106918	0.000858416	Ddr2/Cpb2/Cd34/Col4a1/Npnt/App/Acan/Antxr1/Col5a2/Thbs1/Itgb3/Crispld2/Rgcc/Ets1/Ecm2/Pdgfra/Lipg/Mmp20/Col6a4/Col14a1/Thbs4/Flrt2/Olfml2b/Pla2g7/Egflam/Thbs2/Myh11/Col1a2/Serpinb5/Ctss/Apob/Col5a3/Has1/Vit/Eln/Ndnf/Olfml2a/Abi3bp/Ccdc80/Serpinf2	40
GO:0048608	reproductive structure development	58/1780	443/23843	2.09163e-05	0.00115519	0.000927473	Tex11/Sohlh2/Grhl2/Serpine2/Krt19/Rln1/Greb1l/Nefh/Igf2/Ldoc1/Pla2g4a/Gcm1/Plac1/Spink2/Arrb1/Nrk/Esx1/Gcm2/Kitl/Afp/Adamts1/Sycp2/Met/Stra6/Ptgs2/Hnf1b/Sohlh1/Fgfr2/Pdgfra/Ntrk1/Pparg/Rdh10/Vash2/Bmpr1b/Adm/Esr2/Ago4/Kdr/Cebpa/Edn2/Nobox/Sema3a/Sox8/Foxa1/Myocd/Serpine1/Cdx4/Serpinb5/Synb/Rxfp2/Vgf/Fancf/Pdgfb/Dhh/Lrrc6/Trp63/Bmp15/Cftr	58
GO:0007599	hemostasis	28/1780	161/23843	2.23802e-05	0.0012233	0.000982153	Cpb2/Serpine2/Cd34/Plau/Thbs1/Itgb3/Tspan8/Fgg/Serpinc1/Adtrp/Tfpi2/Pdgfra/Prkcq/Prkg1/Thbd/Hpse/Serpine1/Selp/F7/F2rl2/Pdgfb/Pf4/Treml1/Ptger3/F5/Serpinf2/P2rx1/Serpind1	28
GO:0003015	heart process	33/1780	205/23843	2.30109e-05	0.00124494	0.00099953	Slc1a1/Pkp2/Calca/Ehd3/Myh6/Tmem65/Rgs2/Met/Tacr3/Ank2/Kcnh6/Prkg1/Tnni2/Cacna1c/Kcne1l/Tnnt2/Adm/Sgcd/Edn2/Stc1/Sema3a/Kcne1/Pde4b/Tac1/Cacna1b/Scn5a/Gnao1/Gch1/Avpr1a/Actc1/Scn10a/Apln/Cacnb2	33
GO:0055007	cardiac muscle cell differentiation	24/1780	128/23843	2.37503e-05	0.00126303	0.00101405	Dkk1/Actn2/Fhl2/Foxp1/Myh6/Nox4/Met/Myom2/Pdgfra/AW551984/Prkg1/Myod1/Efnb2/Col14a1/Myom1/Gata6/Wisp1/Myh11/Myocd/Pax3/Bmp2/Sorbs2/Mylk3/Actc1	24
GO:0097756	negative regulation of blood vessel diameter	21/1780	104/23843	2.38217e-05	0.00126303	0.00101405	Chrm3/Acta2/Adra2b/Fgg/Ptgs2/Casr/Ednra/Agtr1a/Cacna1c/Adm/Edn2/Per2/Pdgfb/Avpr1a/Agtr1b/Bdkrb2/Ptger3/Cysltr1/P2rx1/Apln/Chrm1	21
GO:0046058	cAMP metabolic process	20/1780	97/23843	2.68726e-05	0.00141068	0.0011326	Adcy2/Pde2a/Hpca/Pde1b/Gpr161/Nppc/Adcy7/Cxcl10/Sct/Pde10a/Npr3/Adm/Pde3a/Pde1c/Rit2/Pde4b/Adcy10/Ramp1/Pf4/Drd3	20
GO:0045214	sarcomere organization	13/1780	47/23843	2.71496e-05	0.00141125	0.00113305	Krt19/Actn2/Foxp1/Myh6/Capn3/Mybpc1/Ldb3/Myom2/Neb/Tnnt2/Myom1/Mybpc2/Mylk3	13
GO:0006869	lipid transport	45/1780	319/23843	2.81037e-05	0.00143998	0.00115612	Igfbp3/Pla2g4a/Abca13/Pla2g12a/Oc90/Dab2/Thbs1/Itgb3/Abca16/Mfsd2a/Stra6/Slco3a1/Osbpl6/Cyp4f18/Tnfrsf11a/P2ry2/Abcb11/Lipg/Lbp/Pparg/Agtr1a/Pla2g12b/Pla2g2f/Spns2/Abcg3/Slco1a5/Cav2/Slc5a8/1700057G04Rik/Abca6/Nos2/Kiss1r/Tac1/Apob/Abca14/Gltpd2/Lrat/Abca12/Atp8b4/Aqp8/Atp8b1/Bdkrb2/Abca8a/Drd3/Cftr	45
GO:0050817	coagulation	28/1780	163/23843	2.82455e-05	0.00143998	0.00115612	Cpb2/Serpine2/Cd34/Plau/Thbs1/Itgb3/Tspan8/Fgg/Serpinc1/Adtrp/Tfpi2/Pdgfra/Prkcq/Prkg1/Thbd/Hpse/Serpine1/Selp/F7/F2rl2/Pdgfb/Pf4/Treml1/Ptger3/F5/Serpinf2/P2rx1/Serpind1	28
GO:0097755	positive regulation of blood vessel diameter	17/1780	75/23843	2.95855e-05	0.00146757	0.00117827	Adora2b/Calca/Adora2a/Nppc/Rgs2/Ptprm/Casr/Prkg1/Adm/Esr2/Kdr/Mrvi1/Nos2/Gch1/Bdkrb2/Cftr/Apln	17
GO:0006692	prostanoid metabolic process	12/1780	41/23843	2.9617e-05	0.00146757	0.00117827	Akr1cl/Hpgd/Pla2g4a/Mgst1/Akr1c13/Akr1c14/Akr1c18/Akr1c12/Ptgs2/Sphk1/Edn2/Avpr1a	12
GO:0006693	prostaglandin metabolic process	12/1780	41/23843	2.9617e-05	0.00146757	0.00117827	Akr1cl/Hpgd/Pla2g4a/Mgst1/Akr1c13/Akr1c14/Akr1c18/Akr1c12/Ptgs2/Sphk1/Edn2/Avpr1a	12
GO:0002027	regulation of heart rate	19/1780	90/23843	2.99551e-05	0.00147057	0.00118069	Slc1a1/Pkp2/Calca/Myh6/Tacr3/Ank2/Kcnh6/Cacna1c/Kcne1l/Adm/Edn2/Sema3a/Kcne1/Tac1/Scn5a/Gch1/Avpr1a/Scn10a/Cacnb2	19
GO:0035051	cardiocyte differentiation	28/1780	164/23843	3.16718e-05	0.00154059	0.0012369	Dkk1/Actn2/Fhl2/Foxp1/Myh6/Nox4/Prickle1/Met/Sema3c/Myom2/Pdgfra/AW551984/Prkg1/Myod1/Efnb2/Col14a1/Myom1/Gata6/Wisp1/Myh11/Myocd/Pax3/Pdgfb/Bmp2/Sorbs2/Mylk3/Actc1/Sox17	28
GO:1903035	negative regulation of response to wounding	18/1780	83/23843	3.29044e-05	0.00158599	0.00127335	Cpb2/Serpine2/Cd34/Plau/Thbs1/Tspan8/Fgg/Adtrp/Pdgfra/Cd109/Prkg1/Thbd/Abcc8/Serpine1/Pdgfb/Wfdc1/Ptger3/Serpinf2	18
GO:0060326	cell chemotaxis	40/1780	274/23843	3.50628e-05	0.0016748	0.00134465	Fgf1/Nckap1l/Ccl3/Dapk2/Thbs1/Plxnb3/Met/Ephb1/Cxcl10/Ednra/Ptpro/Csf1/Fcgr3/Pdgfra/Prkcq/Itgb2/Lbp/Agtr1a/2610528A11Rik/Thbs4/Kdr/Arhgef5/Edn2/Nrp1/Mmp28/Vav3/Il16/Ccr7/Pla2g7/Fgf18/Pde4b/Serpine1/F7/Defb5/Pdgfb/Pf4/Efcab1/Sell/Hc/Cxcl1	40
GO:0051047	positive regulation of secretion	62/1780	492/23843	3.55639e-05	0.00168357	0.00135169	Cpb2/Cd34/Trpa1/Snca/Adora2b/Ccl3/Lrrk2/Arrb1/Dab2/Il4ra/Adora2a/Tek/Syt4/Nell2/Cyp2j6/Oprl1/Rgcc/Fgg/Sct/Myo5b/Cckbr/Cyp4f18/Tfr2/Sytl2/Sytl4/Casr/Tnfrsf11a/P2ry2/Aqp1/Prkcq/Itgb2/Alox12b/Agtr1a/Irs1/Sphk1/Myom1/Edn2/Gab2/Il33/Stxbp5/Sox4/Ccr7/Flt3/Ankrd1/Kiss1r/Cacna1i/Tac1/Crtam/Cacna1b/Tnfsf4/Mmp12/Oprk1/Avpr1a/Pcp4/Hc/Cacna1h/Drd3/Cadps2/Cftr/Apln/Nr1h4/Rab27b	62
GO:0006721	terpenoid metabolic process	14/1780	55/23843	3.7457e-05	0.00174208	0.00139867	Rdh1/Adh4/Plb1/Cyp1a2/Cyp2j6/Rdh9/Akr1c18/Adh7/Stra6/Adh1/Hmgcs2/Rdh10/Lrat/Cyp26a1	14
GO:0045744	negative regulation of G-protein coupled receptor protein signaling pathway	14/1780	55/23843	3.7457e-05	0.00174208	0.00139867	Snca/Arrb1/Rgs2/Met/Oprl1/Adm/Grk5/Rgs5/Mrap/Klk14/Dnm1/Ptger3/Drd3/Apln	14
GO:0006941	striated muscle contraction	27/1780	157/23843	3.81429e-05	0.00175855	0.0014119	Arg2/Cacna1s/Pkp2/Ehd3/Myh3/Myh6/Rgs2/Lmod3/Met/Myh8/Ank2/Jsrp1/Mybpc1/Myom2/Tnni2/Cacna1c/Kcne1l/Tnnt2/Myom1/Synm/Stc1/Mybpc2/Pde4b/Scn5a/Actc1/Scn10a/Cacnb2	27
GO:0048265	response to pain	11/1780	36/23843	4.07115e-05	0.0018608	0.00149399	Trpa1/Calca/Thbs1/P2rx3/Slc6a2/Ntrk1/Thbs4/Tac1/Cacna1b/Gch1/Reln	11
GO:0050673	epithelial cell proliferation	53/1780	403/23843	4.12633e-05	0.001866	0.00149817	Igfbp3/Id2/Cpb2/Fgf1/Cd34/Robo1/Jun/Stox1/Foxp1/Plau/Six1/Dab2/Thbs1/Itgb3/Tek/Plxnb3/Tacstd2/Ehf/Reg1/Rgcc/Ptprm/Tgfa/Hnf1b/Ednra/Fgfr2/Cd109/Pparg/Lgr5/Agtr1a/Efnb2/Vash2/Lims2/Esr2/Thbs4/Kdr/Sav1/Cav2/Esrp1/Bmper/Areg/Serpinb5/Scn5a/Marveld3/Rgn/Pdgfb/Arg1/Mmp12/Bmp2/Wfdc1/Gdf5/Xdh/Trp63/Apln	53
GO:0002685	regulation of leukocyte migration	30/1780	184/23843	4.15293e-05	0.001866	0.00149817	Nckap1l/App/Dapk2/Kitl/Thy1/Thbs1/Itgb3/Cxcl10/Plcb1/Il1r1/Ednra/Csf1/Lbp/Thbs4/Edn2/Il33/Dock8/Mmp28/Ccr7/Spn/Pla2g7/Serpine1/Selp/F7/Tnfsf4/Pf4/Sell/Hc/Ptger3/Cxcl1	30
GO:1901343	negative regulation of vasculature development	22/1780	116/23843	4.25988e-05	0.00189797	0.00152383	Foxj2/Amot/Sema3e/Thbs1/Adamts1/Tek/Col4a2/Rgcc/Cxcl10/Stard13/Ptprm/Pparg/Wisp3/Abcc8/Thbs2/Serpine1/Pdgfb/Pf4/Meox2/Xdh/Fasl/Ism1	22
GO:0010927	cellular component assembly involved in morphogenesis	21/1780	108/23843	4.30003e-05	0.0018999	0.00152538	Krt19/Actn2/Ugt8a/Foxp1/Myh6/Pmp22/Capn3/Nfasc/Lmod3/Mybpc1/Spaca1/Ldb3/Myom2/Pdgfra/Neb/Acta1/Tnnt2/Myom1/Mybpc2/Mylk3/Actc1	21
GO:0014706	striated muscle tissue development	55/1780	424/23843	4.37276e-05	0.00191606	0.00153836	Cacna1s/Id2/Fgf1/Dkk1/Pkp2/Actn2/Tsc22d3/Fhl2/Foxp1/Myh6/Kcnk2/Nox4/Six1/Bdnf/Capn3/Popdc3/Atf3/Lmod3/Fos/Met/Ephb1/Sema3c/Myom2/Fgfr2/Pdgfra/AW551984/Klhl40/Prkg1/Myod1/Acta1/Efnb2/Tnnt2/Egr1/Col14a1/Myom1/Asb2/Sgcd/Sav1/Cav2/Hdac9/Ccm2l/Gata6/Wisp1/Ankrd1/Myh11/Sox8/Myocd/Pax3/Bmp2/Sorbs2/Meox2/Eln/Mylk3/Actc1/Sox17	55
GO:0060537	muscle tissue development	57/1780	445/23843	4.58204e-05	0.00199131	0.00159877	Cacna1s/Id2/Fgf1/Dkk1/Pkp2/Actn2/Tsc22d3/Fhl2/Foxp1/Myh6/Kcnk2/Nox4/Six1/Bdnf/Capn3/Popdc3/Atf3/Lmod3/Fos/Met/Ephb1/Stra6/Sema3c/Myom2/Fgfr2/Pdgfra/AW551984/Klhl40/Prkg1/Myod1/Acta1/Efnb2/Tnnt2/Egr1/Col14a1/Myom1/Asb2/Sgcd/Sav1/Cav2/Hdac9/Ccm2l/Gata6/Wisp1/Ankrd1/Myh11/Sox8/Myocd/Pax3/Bmp2/Sorbs2/Meox2/Eln/Mylk3/Trp63/Actc1/Sox17	57
GO:0023061	signal release	59/1780	466/23843	4.75421e-05	0.00204933	0.00164536	Igfbp3/Hmgn3/Ntrk2/Trpa1/Snca/Fam3b/Lrrk2/Arrb1/Brsk2/Dab2/Adora2a/Nrxn1/Syt4/Nell2/Pax8/Pclo/Fgg/Sct/Cckbr/Tfr2/Sytl2/Btk/Sytl4/Casr/Hnf1b/Sncaip/Aqp1/Syt17/Pparg/Agtr1a/Cacna1c/Irs1/Crhbp/Adm/Sphk1/Neurod1/Syt13/Edn2/Pde1c/Pde8b/Sytl5/Lin7a/Sox4/Abcc8/Dgki/Nos2/Ngf/Kiss1r/Tac1/Per2/Vgf/Cacna1b/Trpv6/Oprk1/Ptger3/Cadps2/Cftr/Apln/Nr1h4	59
GO:2000181	negative regulation of blood vessel morphogenesis	21/1780	109/23843	4.95637e-05	0.00211925	0.00170149	Foxj2/Amot/Sema3e/Thbs1/Adamts1/Tek/Col4a2/Rgcc/Cxcl10/Stard13/Ptprm/Pparg/Wisp3/Abcc8/Thbs2/Serpine1/Pf4/Meox2/Xdh/Fasl/Ism1	21
GO:0001822	kidney development	39/1780	269/23843	5.09454e-05	0.0021609	0.00173493	Arg2/Id2/Fgf1/Greb1l/Npnt/Lrrk2/Six1/Bdnf/Adamts1/Itgb3/Tek/Tacstd2/Pax8/Smad9/Stra6/Enpep/Hnf1b/Ednra/Ptpro/Fbn1/Fgfr2/Pdgfra/Aqp1/Agtr1a/Rdh10/Efnb2/Egr1/Calb1/Fras1/Wnt11/Nrp1/Sox4/Bmper/Sox8/Robo2/Pdgfb/Bmp2/Irx2/Agtr1b	39
GO:0010038	response to metal ion	35/1780	232/23843	5.33705e-05	0.0022387	0.0017974	Id2/Gsn/Slc40a1/Snca/Gatm/Jun/Pla2g4a/Slc25a24/Lrrk2/Hpca/Capn3/Nrxn1/Thbs1/Cyp1a2/Fos/Akr1c18/Fgg/Spag16/Fbp1/Tfr2/Casr/Aqp1/Pparg/Crhbp/Tnnt2/Atp12a/Cebpa/Pde1c/Abcc8/Glra2/Grin2a/Scn5a/Trpv6/Fosb/Xdh	35
GO:0010876	lipid localization	48/1780	357/23843	5.36293e-05	0.0022387	0.0017974	Igfbp3/Dgat2/Pla2g4a/Abca13/Pla2g12a/Oc90/Dab2/Thbs1/Itgb3/Abca16/Mfsd2a/Enpp1/Stra6/Slco3a1/Osbpl6/Cyp4f18/Tnfrsf11a/P2ry2/Abcb11/Lipg/Lbp/Pparg/Agtr1a/Pla2g12b/Pla2g2f/Spns2/Abcg3/Slco1a5/Cav2/Slc5a8/1700057G04Rik/Abca6/Nos2/Kiss1r/Tac1/Apob/Abca14/Gltpd2/Lrat/Abca12/Atp8b4/Aqp8/Atp8b1/Bdkrb2/Abca8a/Drd3/Cftr/Fitm1	48
GO:1902624	positive regulation of neutrophil migration	11/1780	37/23843	5.40464e-05	0.0022387	0.0017974	Nckap1l/Dapk2/Il1r1/Ednra/Lbp/Thbs4/Ccr7/Pf4/Sell/Ptger3/Cxcl1	11
GO:0001667	ameboidal-type cell migration	50/1780	378/23843	5.79271e-05	0.00238085	0.00191152	Ddr2/Fgf1/Robo1/Jun/Ctsh/Amot/Kitl/Acta2/Sema3e/Thbs1/Itgb3/Tek/Tacstd2/Mesp2/Met/Rgcc/Ptgs2/Stard13/Ptprm/Ets1/Sema3c/Aqp1/Itgb2/Cd40/Pparg/Efnb2/Kdr/Wnt11/Gab2/Stc1/Nrp1/Clec14a/Hdac9/Efnb1/Ptprr/Sema3a/Fgf18/Bmper/Sox8/Serpine1/Tac1/Krt16/Marveld3/Pax3/Pdgfb/Mmp12/Meox2/Has1/Fat2/Sox17	50
GO:0007612	learning	27/1780	161/23843	5.99118e-05	0.00244348	0.00196181	Lrrn4/Dkk1/Ntrk2/Jun/App/Pde1b/Bdnf/Bche/Nrxn1/Nptx2/Stra6/Sct/Ptgs2/Cacna1c/Epm2a/Pde8b/Abcc8/Grin2a/Dgki/Tac1/Slc12a5/Pak7/Oprk1/Reln/Adam2/Drd3/Pak6	27
GO:0090132	epithelium migration	38/1780	263/23843	6.80498e-05	0.0027542	0.00221128	Grhl2/Fgf1/Robo1/Jun/Ctsh/Amot/Thbs1/Itgb3/Tek/Tacstd2/Met/Rgcc/Ptgs2/Stard13/Ptprm/Ets1/Aqp1/Itgb2/Cd40/Pparg/Efnb2/Kdr/Gab2/Stc1/Nrp1/Clec14a/Hdac9/Ptprr/Sema3a/Fgf18/Bmper/Serpine1/Tac1/Krt16/Marveld3/Pdgfb/Meox2/Fat2	38
GO:0071715	icosanoid transport	13/1780	51/23843	6.93908e-05	0.00276624	0.00222094	Pla2g4a/Pla2g12a/Oc90/Slco3a1/Cyp4f18/Tnfrsf11a/P2ry2/Pla2g12b/Pla2g2f/Nos2/Kiss1r/Bdkrb2/Drd3	13
GO:1901571	fatty acid derivative transport	13/1780	51/23843	6.93908e-05	0.00276624	0.00222094	Pla2g4a/Pla2g12a/Oc90/Slco3a1/Cyp4f18/Tnfrsf11a/P2ry2/Pla2g12b/Pla2g2f/Nos2/Kiss1r/Bdkrb2/Drd3	13
GO:0090130	tissue migration	38/1780	265/23843	8.01617e-05	0.00317177	0.00254653	Grhl2/Fgf1/Robo1/Jun/Ctsh/Amot/Thbs1/Itgb3/Tek/Tacstd2/Met/Rgcc/Ptgs2/Stard13/Ptprm/Ets1/Aqp1/Itgb2/Cd40/Pparg/Efnb2/Kdr/Gab2/Stc1/Nrp1/Clec14a/Hdac9/Ptprr/Sema3a/Fgf18/Bmper/Serpine1/Tac1/Krt16/Marveld3/Pdgfb/Meox2/Fat2	38
GO:0015908	fatty acid transport	17/1780	81/23843	8.34963e-05	0.00327924	0.00263282	Pla2g4a/Pla2g12a/Oc90/Thbs1/Mfsd2a/Slco3a1/Cyp4f18/Tnfrsf11a/P2ry2/Pparg/Pla2g12b/Pla2g2f/Slc5a8/Nos2/Kiss1r/Bdkrb2/Drd3	17
GO:0048754	branching morphogenesis of an epithelial tube	29/1780	182/23843	8.45179e-05	0.00329496	0.00264544	Fgf1/Col4a1/Greb1l/Npnt/Ctsh/Six1/Sema3e/Tek/Tacstd2/Met/Pax8/Casr/Hnf1b/Ednra/Csf1/Fgfr2/Pdgfra/Agtr1a/Rdh10/Rspo2/Kdr/Mgp/Nrp1/Esrp1/Sox8/Foxa1/Areg/Bmp2/Agtr1b	29
GO:1904062	regulation of cation transmembrane transport	43/1780	315/23843	9.0524e-05	0.00350334	0.00281275	Tex101/Snca/Actn2/Ehd3/Hpca/Hecw2/Kcns1/Capn3/Thy1/Nrxn1/Neto2/Itgb3/Oprl1/Ank2/Cxcl10/Jsrp1/Plcb1/Gem/Ednra/Rem2/Prkg1/Kcne1l/Rasgrf2/Crhbp/Abcc8/Kcne1/Pde4b/Ngf/Slc36a2/Ctss/Scn5a/Kcnab1/Hecw1/Kcng1/Rgn/Lrrc55/Fxyd3/Oprk1/Reln/Ptger3/Kcnc2/Drd3/Cacnb2	43
GO:1903034	regulation of response to wounding	27/1780	165/23843	9.22699e-05	0.00354504	0.00284622	Cpb2/Serpine2/Cd34/Plau/Acta2/Capn3/Thbs1/Tspan8/Fgg/Serpinc1/Adtrp/Pdgfra/Prkcq/Cd109/Prkg1/Myod1/Thbd/Hpse/Abcc8/Serpine1/Selp/F7/Pdgfb/Wfdc1/Ptger3/Serpinf2/Ocm	27
GO:0045766	positive regulation of angiogenesis	28/1780	174/23843	9.32288e-05	0.00355611	0.00285511	Fgf1/Cd34/Ctsh/Thbs1/Itgb3/Tek/Prkcb/Ptgs2/Ets1/Aqp1/Itgb2/Cd40/Ntrk1/Agtr1a/Vash2/Pik3r6/Adm/Sphk1/Kdr/Adam12/Nrp1/Hdac9/Gata6/Fgf18/Serpine1/Tlr3/Hc/Cysltr1	28
GO:0031639	plasminogen activation	9/1780	27/23843	9.60855e-05	0.0036389	0.00292158	Cpb2/Serpine2/Plau/Thbs1/Fgg/Plat/Hist1h2ba/Serpine1/Serpinf2	9
GO:0032620	interleukin-17 production	10/1780	33/23843	9.85047e-05	0.00370406	0.00297389	Arg2/Nckap1l/Slamf6/Prkcq/Ly9/Il18/Mr1/Tnfsf4/Il15/Nr1h4	10
GO:1901568	fatty acid derivative metabolic process	23/1780	131/23843	0.000100425	0.00372848	0.00299351	Dgat2/Akr1cl/Hpgd/Pla2g4a/Mgst1/Akr1c13/Them5/Hmgcll1/Cyp2j6/Ggt5/Akr1c14/Akr1c18/Akr1c12/Ptgs2/Cyp2c55/Cyp4f18/Alox12b/Sphk1/Edn2/Cyp2a4/Cyp2b10/Avpr1a/Oxct2b	23
GO:0016525	negative regulation of angiogenesis	20/1780	106/23843	0.000100561	0.00372848	0.00299351	Foxj2/Amot/Sema3e/Thbs1/Adamts1/Tek/Col4a2/Rgcc/Cxcl10/Stard13/Ptprm/Pparg/Wisp3/Abcc8/Thbs2/Serpine1/Pf4/Meox2/Fasl/Ism1	20
GO:0001523	retinoid metabolic process	12/1780	46/23843	0.000102877	0.00374399	0.00300596	Rdh1/Adh4/Plb1/Cyp2j6/Rdh9/Akr1c18/Adh7/Stra6/Adh1/Rdh10/Lrat/Cyp26a1	12
GO:0032309	icosanoid secretion	12/1780	46/23843	0.000102877	0.00374399	0.00300596	Pla2g4a/Pla2g12a/Oc90/Cyp4f18/Tnfrsf11a/P2ry2/Pla2g12b/Pla2g2f/Nos2/Kiss1r/Bdkrb2/Drd3	12
GO:0048469	cell maturation	29/1780	184/23843	0.000103097	0.00374399	0.00300596	Dazl/Id2/App/Calca/Lrrk2/Nrxn1/Nppc/Nfasc/Grb14/Plcb1/Btk/Pparg/Esr2/Pde3a/Bfsp2/Kdr/Cebpa/Bfsp1/Pabpc1l/Kcne1/Sox8/Foxa1/Ngf/Tdrd5/Rxfp2/Pdgfb/Cftr/Il15/Bcl11a	29
GO:0042060	wound healing	45/1780	337/23843	0.000106291	0.00383371	0.00307799	Cpb2/Serpine2/Cd34/Clec10a/Plau/Acta2/Capn3/Thbs1/Itgb3/Tspan8/Igsf10/Fgg/Serpinc1/Adtrp/Trim72/Tfpi2/Pdgfra/Aqp1/Prkcq/Cd109/Lgr6/Prkg1/Myod1/Arhgap24/Fzd9/Scnn1b/Thbd/Hpse/Abcc8/Ccm2l/Serpine1/Selp/F7/F2rl2/Pdgfb/Mmp12/Pf4/Wfdc1/Treml1/Ptger3/F5/Ndnf/Serpinf2/P2rx1/Serpind1	45
GO:0019934	cGMP-mediated signaling	6/1780	12/23843	0.000107028	0.00383422	0.0030784	Pde2a/Thbs1/Prkg1/Pde3a/Mrvi1/Kcnc2	6
GO:0010631	epithelial cell migration	37/1780	261/23843	0.000125501	0.00446582	0.00358549	Fgf1/Robo1/Jun/Ctsh/Amot/Thbs1/Itgb3/Tek/Tacstd2/Met/Rgcc/Ptgs2/Stard13/Ptprm/Ets1/Aqp1/Itgb2/Cd40/Pparg/Efnb2/Kdr/Gab2/Stc1/Nrp1/Clec14a/Hdac9/Ptprr/Sema3a/Fgf18/Bmper/Serpine1/Tac1/Krt16/Marveld3/Pdgfb/Meox2/Fat2	37
GO:0048483	autonomic nervous system development	12/1780	47/23843	0.000128841	0.00455408	0.00365636	Six1/Kif26a/Ednra/Ntrk1/Nrp1/Sox4/Sema3a/Sox8/Gfra3/Plxna4/Ntf3/Trp63	12
GO:0008207	C21-steroid hormone metabolic process	10/1780	34/23843	0.000130265	0.00456055	0.00366155	Akr1cl/Akr1c13/Dab2/Afp/Akr1c14/Akr1c18/Akr1c12/Egr1/Bmp2/Cacna1h	10
GO:0050678	regulation of epithelial cell proliferation	45/1780	340/23843	0.000130744	0.00456055	0.00366155	Cpb2/Fgf1/Robo1/Jun/Stox1/Foxp1/Plau/Six1/Dab2/Thbs1/Itgb3/Tek/Plxnb3/Tacstd2/Reg1/Rgcc/Ptprm/Tgfa/Ednra/Fgfr2/Cd109/Pparg/Agtr1a/Efnb2/Vash2/Lims2/Esr2/Thbs4/Kdr/Sav1/Cav2/Esrp1/Serpinb5/Scn5a/Marveld3/Rgn/Pdgfb/Arg1/Mmp12/Bmp2/Wfdc1/Gdf5/Xdh/Trp63/Apln	45
GO:0034767	positive regulation of ion transmembrane transport	25/1780	151/23843	0.000136383	0.00472616	0.00379452	Tex101/Snca/Actn2/Ehd3/Capn3/Thy1/Ank2/Cxcl10/Htr3a/Plcb1/Ednra/Prkg1/Kcne1l/Abcc8/Kcne1/Slc36a2/Trpc6/Ctss/Rgn/Lrrc55/Oprk1/Reln/Kcnc2/Cftr/Cacnb2	25
GO:0032102	negative regulation of response to external stimulus	42/1780	311/23843	0.000138156	0.00475652	0.00381889	Arg2/Cpb2/Serpine2/Cd34/Nlrp14/Robo1/Plau/Sema3e/Adora2a/Nrxn1/Thbs1/Nlrp4c/Tspan8/Il1r2/Fgg/Ets1/Adtrp/Sema3c/Grid2/Pdgfra/Cd109/Prkg1/Pparg/Nlrp9c/Ltf/Thbd/Nrp1/Mmp28/Abcc8/Spn/Sema3a/Robo2/Ctnna2/Serpine1/Pdgfb/Calcrl/Wfdc1/Hc/Ptger3/Drd3/Serpinf2/Nr1h4	42
GO:0071241	cellular response to inorganic substance	29/1780	188/23843	0.000151594	0.00518196	0.00416047	Id2/Gsn/Slc40a1/Trpa1/Snca/Jun/Slc25a24/Lrrk2/Hpca/Capn3/Nrxn1/Thbs1/Cyp1a2/Fos/Akr1c18/Spag16/Fbp1/Tfr2/Aqp1/Pparg/Crhbp/Cebpa/Glra2/Grin2a/Scn5a/Adcy10/Tnfsf4/Fosb/Kcnc2	29
GO:0042391	regulation of membrane potential	54/1780	434/23843	0.000153277	0.00518196	0.00416047	Cacna1s/Abcb5/Gabra1/Trpa1/Hebp2/Pkp2/Snca/Jun/App/Actn2/Stox1/Ehd3/Lrrk2/Tmem108/Kcnk2/Bdnf/Popdc3/Adora2a/Nrxn1/Glrb/P2rx3/Cngb1/Slc1a6/Met/Ank2/Htr3a/Kcnh6/Grid2/Best2/Cacna1c/Kcne1l/Kdr/Slc26a4/Glra2/Grin2a/Dgki/Kcne1/Kcnj10/Cacna1i/Tac1/Scn11a/Cacna1b/Scn5a/Gabrg1/Gria1/Scn4a/Reln/Chrna2/Kcnc2/Cacna1h/Cftr/Scn10a/P2rx1/Cacnb2	54
GO:0097529	myeloid leukocyte migration	28/1780	179/23843	0.000153446	0.00518196	0.00416047	Nckap1l/Ccl3/Dapk2/Thbs1/Cxcl10/Plcb1/Il1r1/Ednra/Ptpro/Csf1/Fcgr3/Itgb2/Lbp/Thbs4/Arhgef5/Edn2/Mmp28/Vav3/Ccr7/Pla2g7/Pde4b/Serpine1/Pdgfb/Pf4/Sell/Hc/Ptger3/Cxcl1	28
GO:0051924	regulation of calcium ion transport	36/1780	254/23843	0.000154423	0.00518197	0.00416048	Tex101/Snca/Ehd3/Hpca/Itpr1/Capn3/Thy1/Adora2a/Itgb3/Oprl1/Ank2/Cxcl10/Ptgs2/Jsrp1/Casr/Gem/Atp2c2/Ednra/Rem2/Stc1/Il16/Kcne1/Pde4b/Ngf/Serpine1/Trpc6/Cacna1b/Cldn16/Atp2b2/Gnao1/Rgn/Pdgfb/Mchr1/Ptger3/P2rx1/Cacnb2	36
GO:0070838	divalent metal ion transport	55/1780	445/23843	0.000159219	0.00530926	0.00426267	Cacna1s/Tex101/Slc40a1/Trpa1/Snca/Ehd3/Hpca/Itpr2/Itpr1/Capn3/Thy1/Adora2a/Itgb3/Prkcb/Oprl1/Slc24a1/Ank2/Cxcl10/Ptgs2/Jsrp1/Casr/Gem/Atp2c2/Ednra/Slc24a5/Rem2/Cacna1c/Pkd1l3/Stc1/Il16/Grin2a/Kcne1/Pde4b/Ngf/Serpine1/Cacna1i/Trpc6/Cacna1b/Cldn16/Atp2b2/Trpv6/Gnao1/Rgn/Pdgfb/Calcrl/Ramp1/Trpm6/Myb/Mchr1/Ptger3/Fasl/Cacna1h/Cysltr1/P2rx1/Cacnb2	55
GO:0016101	diterpenoid metabolic process	12/1780	48/23843	0.000160219	0.00530926	0.00426267	Rdh1/Adh4/Plb1/Cyp2j6/Rdh9/Akr1c18/Adh7/Stra6/Adh1/Rdh10/Lrat/Cyp26a1	12
GO:0050727	regulation of inflammatory response	42/1780	314/23843	0.000170854	0.00562649	0.00451737	Nlrp14/Snca/Adora2b/Ccl3/Pla2g4a/Pde2a/A2m/Cd6/Adora2a/Nlrp4c/Il1r2/Ptgs2/Ets1/Duoxa2/Btk/Tnfrsf11a/Il1r1/Ednra/Fcgr3/Lbp/Pparg/Nlrp9c/Il33/Ccr7/Spn/Nos2/Serpine1/Tlr3/Bcl6b/Cd28/Tac1/Il17c/Ctss/Otud7a/Calcrl/Tnfsf4/Dnase1l3/Pglyrp2/Wfdc1/Ptger3/Il1rl2/Nr1h4	42
GO:0090023	positive regulation of neutrophil chemotaxis	9/1780	29/23843	0.000179136	0.00586284	0.00470713	Nckap1l/Dapk2/Ednra/Lbp/Thbs4/Ccr7/Pf4/Sell/Cxcl1	9
GO:0040013	negative regulation of locomotion	41/1780	305/23843	0.000182198	0.00589697	0.00473453	Igfbp3/Pkp2/Robo1/Acan/Thy1/Sema3e/Adora2a/Thbs1/Plxnb3/Tacstd2/Rgcc/Stard13/Ptprm/Sema3c/Plcb1/Muc2/Prkg1/Pparg/Mid2/Wnt11/Il33/Stc1/Nrp1/Mmp28/Abcc8/Ptprr/Sema3a/Arap3/Robo2/Myocd/Serpine1/Kiss1r/Krt16/Marveld3/Rgn/Pdgfb/Nav3/Meox2/Has1/Hc/Trim56	41
GO:0051928	positive regulation of calcium ion transport	21/1780	119/23843	0.000183532	0.00589697	0.00473453	Tex101/Snca/Ehd3/Itpr1/Capn3/Thy1/Ank2/Cxcl10/Casr/Atp2c2/Ednra/Stc1/Kcne1/Serpine1/Trpc6/Cldn16/Atp2b2/Rgn/Pdgfb/Mchr1/Cacnb2	21
GO:0032412	regulation of ion transmembrane transporter activity	34/1780	237/23843	0.000183708	0.00589697	0.00473453	Actn2/Ehd3/Hpca/Hecw2/Kcns1/Nrxn1/Neto2/Oprl1/Ank2/Jsrp1/Htr3a/Plcb1/Gem/Rem2/Prkg1/Kcne1l/Rasgrf2/Crhbp/Abcc8/Kcne1/Pde4b/Trpc6/Ctss/Kcnab1/Hecw1/Kcng1/Rgn/Lrrc55/Fxyd3/Reln/Kcnc2/Drd3/Cftr/Cacnb2	34
GO:0019933	cAMP-mediated signaling	24/1780	145/23843	0.000184628	0.00589697	0.00473453	Ece1/Adcy2/Adora2b/Calca/Pde2a/Adora2a/Rgs2/Adra2b/Adcy7/Oprl1/Pclo/Cxcl10/Sct/Pde10a/Adm/Pde3a/Ptgfr/Rxfp2/Calcrl/Mrap/Ramp1/Pf4/Ptger3/Drd3	24
GO:2001212	regulation of vasculogenesis	6/1780	13/23843	0.000186196	0.00591146	0.00474616	Cd34/Adm/Kdr/Asb4/Xdh/Tmem100	6
GO:0072511	divalent inorganic cation transport	55/1780	448/23843	0.000189298	0.00594966	0.00477684	Cacna1s/Tex101/Slc40a1/Trpa1/Snca/Ehd3/Hpca/Itpr2/Itpr1/Capn3/Thy1/Adora2a/Itgb3/Prkcb/Oprl1/Slc24a1/Ank2/Cxcl10/Ptgs2/Jsrp1/Casr/Gem/Atp2c2/Ednra/Slc24a5/Rem2/Cacna1c/Pkd1l3/Stc1/Il16/Grin2a/Kcne1/Pde4b/Ngf/Serpine1/Cacna1i/Trpc6/Cacna1b/Cldn16/Atp2b2/Trpv6/Gnao1/Rgn/Pdgfb/Calcrl/Ramp1/Trpm6/Myb/Mchr1/Ptger3/Fasl/Cacna1h/Cysltr1/P2rx1/Cacnb2	55
GO:0010632	regulation of epithelial cell migration	31/1780	209/23843	0.000189644	0.00594966	0.00477684	Fgf1/Jun/Ctsh/Amot/Thbs1/Itgb3/Tek/Tacstd2/Met/Rgcc/Ptgs2/Stard13/Ptprm/Ets1/Aqp1/Cd40/Pparg/Kdr/Gab2/Stc1/Nrp1/Hdac9/Ptprr/Sema3a/Fgf18/Bmper/Serpine1/Tac1/Marveld3/Pdgfb/Meox2	31
GO:1903532	positive regulation of secretion by cell	54/1780	439/23843	0.000205157	0.00639848	0.00513718	Cpb2/Cd34/Trpa1/Snca/Adora2b/Ccl3/Lrrk2/Arrb1/Dab2/Il4ra/Adora2a/Tek/Syt4/Nell2/Cyp2j6/Rgcc/Fgg/Sct/Myo5b/Cckbr/Tfr2/Sytl4/Casr/Prkcq/Itgb2/Agtr1a/Irs1/Sphk1/Myom1/Edn2/Gab2/Il33/Stxbp5/Sox4/Ccr7/Flt3/Ankrd1/Kiss1r/Cacna1i/Tac1/Crtam/Cacna1b/Tnfsf4/Mmp12/Oprk1/Avpr1a/Pcp4/Hc/Cacna1h/Cadps2/Cftr/Apln/Nr1h4/Rab27b	54
GO:0050808	synapse organization	44/1780	337/23843	0.000209821	0.00650567	0.00522324	Lmx1a/Cacna1s/Dkk1/Ntrk2/Col4a1/Snca/App/Lrrk2/Xlr4b/Tmem108/Farp1/Six1/Bdnf/Sema3e/Nrxn1/Glrb/Nfasc/Ephb1/Pclo/Ngef/Pcdhb7/Myo5b/Grid2/Fgfr2/Ntrk1/Fzd9/Rab17/Dact1/Slitrk4/Pcdh17/Flrt2/Col4a5/Colq/Sdk2/Ky/Thbs2/Ctnna2/Clstn2/Atp2b2/Pdgfb/Reln/Lrrc4/Cdh9/Cacnb2	44
GO:0042311	vasodilation	10/1780	36/23843	0.00022007	0.00678378	0.00544653	Adora2b/Calca/Adora2a/Rgs2/Casr/Prkg1/Mrvi1/Gch1/Bdkrb2/Cftr	10
GO:0033688	regulation of osteoblast proliferation	8/1780	24/23843	0.000236013	0.00723317	0.00580733	Itgb3/Cthrc1/Tmem119/Npr3/Ltf/Hpse/Sox8/Bmp2	8
GO:0007043	cell-cell junction assembly	18/1780	96/23843	0.000238117	0.00723461	0.00580848	Grhl2/Prkch/Pkp2/Cgn/Ugt8a/Nfasc/Gjb2/Cldn1/Ptpro/Pof1b/Wnt11/Cdh10/Marveld3/Cdh9/Cdh6/Cdh18/Cdh20/Nr1h4	18
GO:0001964	startle response	9/1780	30/23843	0.000239057	0.00723461	0.00580848	Penk/Adora2a/Nrxn1/Glrb/Csmd1/Grid2/Grin2a/Ctnna2/Drd3	9
GO:0007140	male meiotic nuclear division	12/1780	50/23843	0.000242882	0.00723461	0.00580848	Ddx4/Tex11/Mov10l1/Mael/Tdrkh/Brdt/Asz1/Dpep3/Tdrd9/Sycp2/Mei1/Ago4	12
GO:0009994	oocyte differentiation	12/1780	50/23843	0.000242882	0.00723461	0.00580848	Sohlh2/Dazl/Zglp1/Nppc/Grb14/Plcb1/Sohlh1/Lgr5/Pde3a/Pabpc1l/Tdrd5/Rxfp2	12
GO:0043949	regulation of cAMP-mediated signaling	12/1780	50/23843	0.000242882	0.00723461	0.00580848	Ece1/Adora2b/Pde2a/Rgs2/Oprl1/Cxcl10/Sct/Pde10a/Rxfp2/Mrap/Pf4/Ptger3	12
GO:0006305	DNA alkylation	14/1780	65/23843	0.000259429	0.00761209	0.00611156	Ddx4/Mov10l1/Mael/Piwil2/Tdrkh/Ctcfl/Grhl2/H19/Asz1/Tdrd1/Tdrd9/H1foo/Piwil4/Tdrd5	14
GO:0006306	DNA methylation	14/1780	65/23843	0.000259429	0.00761209	0.00611156	Ddx4/Mov10l1/Mael/Piwil2/Tdrkh/Ctcfl/Grhl2/H19/Asz1/Tdrd1/Tdrd9/H1foo/Piwil4/Tdrd5	14
GO:0010466	negative regulation of peptidase activity	35/1780	251/23843	0.000259862	0.00761209	0.00611156	Serpine2/Snca/Timp3/App/A2m/Spink2/Arrb1/Itih5/Adora2a/Thbs1/Naip5/Wnt9a/Ptgs2/Serpinc1/Serpina12/Spock1/8030411F24Rik/Tfpi2/Aqp1/Cd109/Col28a1/Cryaa/Serpinb9e/Serpinb9c/Ltf/Naip1/Ngf/Serpine1/Serpinb5/Serpina9/Wfdc1/Itih3/Cst12/Serpinf2/Serpind1	35
GO:0048738	cardiac muscle tissue development	34/1780	242/23843	0.000273912	0.00797956	0.00640659	Id2/Fgf1/Dkk1/Pkp2/Actn2/Fhl2/Foxp1/Myh6/Kcnk2/Nox4/Met/Myom2/Fgfr2/Pdgfra/AW551984/Prkg1/Myod1/Efnb2/Tnnt2/Col14a1/Myom1/Sgcd/Sav1/Ccm2l/Gata6/Wisp1/Ankrd1/Myh11/Myocd/Pax3/Bmp2/Sorbs2/Mylk3/Actc1	34
GO:0010842	retina layer formation	7/1780	19/23843	0.000288721	0.00826732	0.00663762	Tspan12/Ptprm/Foxn4/Calb1/Fjx1/Sdk2/Fat3	7
GO:0030002	cellular anion homeostasis	7/1780	19/23843	0.000288721	0.00826732	0.00663762	Gcm2/Enpp1/Slc34a2/Stc1/Bsnd/Slc12a5/Fasl	7
GO:0030320	cellular monovalent inorganic anion homeostasis	7/1780	19/23843	0.000288721	0.00826732	0.00663762	Gcm2/Enpp1/Slc34a2/Stc1/Bsnd/Slc12a5/Fasl	7
GO:0007188	adenylate cyclase-modulating G-protein coupled receptor signaling pathway	28/1780	186/23843	0.000295475	0.00826732	0.00663762	Adcy2/Rln1/Adora2b/Calca/Chrm3/Adora2a/Rgs2/Itgb3/Adra2b/Adcy7/Oprl1/Htr5b/Casr/Ednra/Npr3/Adm/Ptgfr/Sstr2/Rxfp2/Gnao1/Calcrl/Mrap/Ramp1/Oprk1/Ptger3/Drd3/Cysltr1/Chrm1	28
GO:0009566	fertilization	28/1780	186/23843	0.000295475	0.00826732	0.00663762	Tex11/Mael/Tdrkh/Spesp1/Ly6k/Tex101/Clgn/Spink2/Plb1/Tdrd9/Spata22/Glrb/Sycp2/Dkkl1/Plcb1/Rimbp3/Duox2/Lyzl4/Plcd4/Zp2/Trpc6/Apob/Adam3/Klk14/Pmis2/Adam2/Cacna1h/Spag8	28
GO:0007204	positive regulation of cytosolic calcium ion concentration	40/1780	302/23843	0.00029571	0.00826732	0.00663762	Tex101/Trpa1/Snca/Ric3/Ccl3/Itpr2/Itpr1/Capn3/Thy1/Itgb3/Oprl1/Ank2/Cxcl10/Jsrp1/Cckbr/Ednra/P2ry2/Cd52/Pdgfra/Prkg1/Agtr1a/Cacna1c/Adm/Kdr/Edn2/Ptgfr/Grin2a/Ngf/Cacna1i/Tac1/Trpc6/Trpv6/F2rl2/Avpr1a/Mchr1/Agtr1b/Bdkrb2/Ptger3/Fasl/Cxcl1	40
GO:0022898	regulation of transmembrane transporter activity	34/1780	243/23843	0.000296097	0.00826732	0.00663762	Actn2/Ehd3/Hpca/Hecw2/Kcns1/Nrxn1/Neto2/Oprl1/Ank2/Jsrp1/Htr3a/Plcb1/Gem/Rem2/Prkg1/Kcne1l/Rasgrf2/Crhbp/Abcc8/Kcne1/Pde4b/Trpc6/Ctss/Kcnab1/Hecw1/Kcng1/Rgn/Lrrc55/Fxyd3/Reln/Kcnc2/Drd3/Cftr/Cacnb2	34
GO:0007528	neuromuscular junction development	12/1780	51/23843	0.000296264	0.00826732	0.00663762	Cacna1s/Ntrk2/Col4a1/App/Lrrk2/Six1/Fgfr2/Fzd9/Col4a5/Colq/Ky/Cacnb2	12
GO:0007613	memory	22/1780	132/23843	0.000303939	0.00841724	0.00675799	Lmx1a/Lrrn4/Ntrk2/Igf2/App/Bdnf/Syt4/Camk4/Brinp1/Ptgs2/Plcb1/Egr1/Calb1/Abcc8/Grin2a/Ngf/Tac1/Gria1/Pak7/Ntf3/Reln/Pak6	22
GO:0006198	cAMP catabolic process	6/1780	14/23843	0.000305267	0.00841724	0.00675799	Pde2a/Pde1b/Pde10a/Pde3a/Pde1c/Pde4b	6
GO:0072073	kidney epithelium development	23/1780	141/23843	0.000309647	0.00841724	0.00675799	Arg2/Fgf1/Greb1l/Npnt/Six1/Bdnf/Tacstd2/Pax8/Smad9/Hnf1b/Ptpro/Fgfr2/Aqp1/Agtr1a/Efnb2/Calb1/Bmper/Sox8/Robo2/Pdgfb/Bmp2/Irx2/Agtr1b	23
GO:0003014	renal system process	18/1780	98/23843	0.000310614	0.00841724	0.00675799	Gsn/Btc/Adora2a/Oprl1/Ednra/Ptpro/Aqp1/Npr3/Agtr1a/Cacna1c/Adm/Stc1/Tac1/Pdgfb/Avpr1a/Ptger3/Drd3/Serpinf2	18
GO:0052652	cyclic purine nucleotide metabolic process	18/1780	98/23843	0.000310614	0.00841724	0.00675799	Adcy2/Adora2b/Pde2a/Hpca/Gpr161/Nppc/Adcy7/Sct/Gucy2c/Aqp1/Npr3/Gucy2g/Rit2/Nos2/Adcy10/Ramp1/Drd3/Guca1b	18
GO:2001257	regulation of cation channel activity	25/1780	159/23843	0.000311161	0.00841724	0.00675799	Actn2/Ehd3/Hpca/Kcns1/Nrxn1/Neto2/Oprl1/Ank2/Jsrp1/Gem/Rem2/Prkg1/Kcne1l/Rasgrf2/Crhbp/Abcc8/Kcne1/Pde4b/Ctss/Kcnab1/Kcng1/Lrrc55/Reln/Kcnc2/Cacnb2	25
GO:0071624	positive regulation of granulocyte chemotaxis	9/1780	31/23843	0.00031469	0.00846948	0.00679994	Nckap1l/Dapk2/Ednra/Lbp/Thbs4/Ccr7/Pf4/Sell/Cxcl1	9
GO:0042430	indole-containing compound metabolic process	8/1780	25/23843	0.000324481	0.00868888	0.00697609	Pde1b/Tph2/Tdo2/Tph1/Grin2a/Aadat/Atp2b2/Gch1	8
GO:1903046	meiotic cell cycle process	29/1780	197/23843	0.000341724	0.00909116	0.00729906	Ddx4/Tex11/Mov10l1/Mael/Piwil2/Tdrkh/Dazl/Sycp3/Brdt/Sycp1/Tex12/Asz1/4930447C04Rik/Ccdc36/Dpep3/Syce3/Hus1b/Hfm1/Tdrd9/Spata22/Cpeb1/Sycp2/Mei1/Eif4g3/Grb14/Plcb1/Topaz1/Pde3a/Ago4	29
GO:0033002	muscle cell proliferation	31/1780	216/23843	0.000342933	0.00909116	0.00729906	Igfbp3/Id2/Fgf1/Hpgd/Jun/Foxp1/Foxj2/Kcnk2/Six1/Thbs1/Itgb3/Ephb1/Ptgs2/Ednra/Fgfr2/Npr3/Prkg1/Pparg/Egr1/Esr2/Il18/Sav1/Gata6/Wisp1/Myocd/Cnn1/Pdgfb/Calcrl/Serpinf2/Il15/Apln	31
GO:0009190	cyclic nucleotide biosynthetic process	18/1780	99/23843	0.00035356	0.00932624	0.00748781	Adcy2/Adora2b/Pde2a/Hpca/Gpr161/Nppc/Adcy7/Sct/Gucy2c/Aqp1/Npr3/Gucy2g/Rit2/Nos2/Adcy10/Ramp1/Drd3/Guca1b	18
GO:0015696	ammonium transport	20/1780	116/23843	0.000355378	0.00932778	0.00748904	Snca/Rab3b/Adora2a/Syt4/Prkcb/Cckbr/Slc6a2/Btk/Slc22a3/Ednra/Fcgr3/Aqp1/Maob/Slc22a1/Slc12a5/Oprk1/Scn4a/Pcp4/Drd3/P2rx1	20
GO:0051346	negative regulation of hydrolase activity	49/1780	397/23843	0.000364331	0.00951568	0.0076399	Serpine2/Snca/Timp3/Nckap1l/App/Csrnp3/Lrrk2/A2m/Spink2/Arrb1/Amot/Farp1/Itih5/Adora2a/Thbs1/Naip5/Rgs2/Plxnb3/Wnt9a/Ptgs2/Serpinc1/Serpina12/Sytl2/Spock1/8030411F24Rik/Tfpi2/Aqp1/Cd109/Col28a1/Cryaa/Tnnt2/Serpinb9e/Epm2a/Serpinb9c/Ltf/Tmem132d/Cmya5/Naip1/Ngf/Serpine1/Serpinb5/Rgn/Serpina9/Wfdc1/Efcab1/Itih3/Cst12/Serpinf2/Serpind1	49
GO:1902622	regulation of neutrophil migration	11/1780	45/23843	0.000368625	0.00958064	0.00769205	Nckap1l/Dapk2/Il1r1/Ednra/Lbp/Thbs4/Ccr7/Pf4/Sell/Ptger3/Cxcl1	11
GO:0009410	response to xenobiotic stimulus	31/1780	217/23843	0.000372062	0.00958654	0.00769679	Snca/Ddit4/Pde2a/Akr1c13/Pde1b/Adora2a/Cyp2r1/Cyp1a2/Cyp2j6/Tacr3/Akr1c12/Cyp2c55/Ednra/Cyp2j9/Aqp1/Gsto2/Agtr1a/Irs1/Crhbp/Egr1/Nr1i2/Hprt/Grin2a/Pdgfb/Pck1/Cyp2a4/Cyp26a1/Oprk1/Cyp2b10/Agtr1b/Drd3	31
GO:0006720	isoprenoid metabolic process	15/1780	75/23843	0.000373374	0.00958654	0.00769679	Rdh1/Adh4/Plb1/Cyp1a2/Cyp2j6/Rdh9/Akr1c18/Adh7/Stra6/Adh1/Hmgcs2/Ispd/Rdh10/Lrat/Cyp26a1	15
GO:0055013	cardiac muscle cell development	16/1780	83/23843	0.000374277	0.00958654	0.00769679	Actn2/Fhl2/Foxp1/Myh6/Met/Myom2/Pdgfra/Prkg1/Col14a1/Myom1/Wisp1/Myh11/Myocd/Sorbs2/Mylk3/Actc1	16
GO:0032409	regulation of transporter activity	35/1780	256/23843	0.000378817	0.0096562	0.00775272	Snca/Actn2/Ehd3/Hpca/Hecw2/Kcns1/Nrxn1/Neto2/Oprl1/Ank2/Jsrp1/Htr3a/Plcb1/Gem/Rem2/Prkg1/Kcne1l/Rasgrf2/Crhbp/Abcc8/Kcne1/Pde4b/Trpc6/Ctss/Kcnab1/Hecw1/Kcng1/Rgn/Lrrc55/Fxyd3/Reln/Kcnc2/Drd3/Cftr/Cacnb2	35
GO:0009914	hormone transport	45/1780	357/23843	0.00039299	0.00996953	0.00800429	Igfbp3/Hmgn3/Trpa1/Fam3b/Arrb1/Brsk2/Dab2/Adora2a/Nrxn1/Nell2/Pax8/Pclo/Fgg/Sct/Cckbr/Tfr2/Btk/Sytl4/Casr/Hnf1b/Aqp1/Pparg/Agtr1a/Cacna1c/Irs1/Crhbp/Adm/Neurod1/Edn2/Pde1c/Pde8b/Sox4/Slc22a1/Abcc8/Nos2/Kiss1r/Tac1/Per2/Vgf/Trpv6/Oprk1/Ptger3/Cftr/Apln/Nr1h4	45
GO:0006855	drug transmembrane transport	13/1780	60/23843	0.000400803	0.0101193	0.00812455	Slc1a1/Slc19a3/Slc47a1/Slc1a6/Slc47a2/Stra6/Aqp1/Abcg3/Slc22a1/Kcnj10/Slc36a2/Per2/Atp8b1	13
GO:2000027	regulation of organ morphogenesis	29/1780	199/23843	0.000405421	0.0101874	0.00817922	Cpb2/Fgf1/Cd34/Dkk1/Stox1/Plau/Six1/Bdnf/Dab2/Tacstd2/Cthrc1/Met/Pax8/Sema3c/Hnf1b/Ednra/Csf1/Fgfr2/Pdgfra/Agtr1a/Lims2/Dact1/Rspo2/Wnt11/Pax9/Sox8/Bmp2/Agtr1b/Sox17	29
GO:0045745	positive regulation of G-protein coupled receptor protein signaling pathway	9/1780	32/23843	0.000409049	0.0102301	0.00821348	Ece1/Lrrk2/Itgb3/Cav2/Mrap/Pde6h/Klk14/Grp/Drd3	9
GO:0042448	progesterone metabolic process	7/1780	20/23843	0.000415673	0.0102986	0.00826847	Akr1cl/Akr1c13/Afp/Akr1c14/Akr1c18/Akr1c12/Egr1	7
GO:0045986	negative regulation of smooth muscle contraction	7/1780	20/23843	0.000415673	0.0102986	0.00826847	Adora2b/Calca/Rgs2/Ptgs2/Prkg1/Mrvi1/Calcrl	7
GO:1904064	positive regulation of cation transmembrane transport	22/1780	135/23843	0.000419699	0.01035	0.00830974	Tex101/Snca/Actn2/Ehd3/Capn3/Thy1/Ank2/Cxcl10/Plcb1/Ednra/Prkg1/Kcne1l/Abcc8/Kcne1/Slc36a2/Ctss/Rgn/Lrrc55/Oprk1/Reln/Kcnc2/Cacnb2	22
GO:0046879	hormone secretion	44/1780	348/23843	0.00042433	0.0104157	0.00836252	Igfbp3/Hmgn3/Trpa1/Fam3b/Arrb1/Brsk2/Dab2/Adora2a/Nrxn1/Nell2/Pax8/Pclo/Fgg/Sct/Cckbr/Tfr2/Btk/Sytl4/Casr/Hnf1b/Aqp1/Pparg/Agtr1a/Cacna1c/Irs1/Crhbp/Adm/Neurod1/Edn2/Pde1c/Pde8b/Sox4/Abcc8/Nos2/Kiss1r/Tac1/Per2/Vgf/Trpv6/Oprk1/Ptger3/Cftr/Apln/Nr1h4	44
GO:0031295	T cell costimulation	8/1780	26/23843	0.000438213	0.0107069	0.00859632	Efnb2/Cd86/Efnb1/Ccr7/Spn/Cd28/Cd5/Tnfsf4	8
GO:0035023	regulation of Rho protein signal transduction	21/1780	127/23843	0.000459718	0.0111809	0.00897682	Prex2/Arhgef6/Robo1/Arrb1/Arap2/Tiam2/Farp1/Met/Arhgef28/Ngef/Arhgef40/Abra/Arhgef37/Arhgef9/Rasgrf2/Arhgef5/Nrp1/Vav3/Rit2/Arap3/F2rl2	21
GO:0048659	smooth muscle cell proliferation	24/1780	154/23843	0.000463881	0.0112306	0.00901675	Igfbp3/Id2/Hpgd/Jun/Foxj2/Thbs1/Itgb3/Ptgs2/Ednra/Fgfr2/Npr3/Prkg1/Pparg/Egr1/Esr2/Il18/Wisp1/Myocd/Cnn1/Pdgfb/Calcrl/Serpinf2/Il15/Apln	24
GO:0070588	calcium ion transmembrane transport	36/1780	269/23843	0.000474945	0.0114365	0.00918206	Cacna1s/Tex101/Trpa1/Snca/Ehd3/Hpca/Itpr2/Itpr1/Capn3/Thy1/Itgb3/Oprl1/Slc24a1/Ank2/Cxcl10/Jsrp1/Gem/Atp2c2/Ednra/Slc24a5/Rem2/Cacna1c/Grin2a/Kcne1/Pde4b/Ngf/Trpc6/Cacna1b/Atp2b2/Trpv6/Rgn/Trpm6/Ptger3/Fasl/Cacna1h/Cacnb2	36
GO:0042428	serotonin metabolic process	6/1780	15/23843	0.0004767	0.0114365	0.00918206	Pde1b/Tph2/Tph1/Grin2a/Atp2b2/Gch1	6
GO:0050810	regulation of steroid biosynthetic process	14/1780	69/23843	0.000496592	0.0118601	0.00952214	Fgf1/Igf2/Adora2b/Dab2/Akr1c18/Dkkl1/Prkg1/Igfbp7/Egr1/Pde8b/Apob/Dhh/Bmp2/Nr1h4	14
GO:0001657	ureteric bud development	18/1780	102/23843	0.000514703	0.012075	0.00969473	Arg2/Fgf1/Greb1l/Npnt/Six1/Bdnf/Tacstd2/Pax8/Smad9/Hnf1b/Fgfr2/Agtr1a/Calb1/Bmper/Sox8/Robo2/Bmp2/Agtr1b	18
GO:0033559	unsaturated fatty acid metabolic process	18/1780	102/23843	0.000514703	0.012075	0.00969473	Akr1cl/Hpgd/Pla2g4a/Mgst1/Akr1c13/Cyp2j6/Akr1c14/Akr1c18/Akr1c12/Ptgs2/Cyp2c55/Cyp4f18/Alox12b/Sphk1/Edn2/Cyp2a4/Cyp2b10/Avpr1a	18
GO:0072163	mesonephric epithelium development	18/1780	102/23843	0.000514703	0.012075	0.00969473	Arg2/Fgf1/Greb1l/Npnt/Six1/Bdnf/Tacstd2/Pax8/Smad9/Hnf1b/Fgfr2/Agtr1a/Calb1/Bmper/Sox8/Robo2/Bmp2/Agtr1b	18
GO:0072164	mesonephric tubule development	18/1780	102/23843	0.000514703	0.012075	0.00969473	Arg2/Fgf1/Greb1l/Npnt/Six1/Bdnf/Tacstd2/Pax8/Smad9/Hnf1b/Fgfr2/Agtr1a/Calb1/Bmper/Sox8/Robo2/Bmp2/Agtr1b	18
GO:0001819	positive regulation of cytokine production	49/1780	404/23843	0.000542773	0.0125839	0.0101033	Cd34/Adora2b/Ccl3/Nfam1/Lrrk2/Cd6/Il4ra/Thbs1/H2-M3/Naip5/Tek/Cyp2j6/Slamf6/Rgcc/Ptgs2/Plcb1/P2ry2/Fcgr3/Prkcq/Lbp/Cd40/Ddx60/Ly9/Agtr1a/Egr1/Il18/Wnt11/Il33/Hpse/Irf8/Abcc8/Ccm2l/Ccr7/Spn/Flt3/Pde4b/Serpine1/Tlr3/Cd28/Crtam/Il17c/Irf7/Tnfsf4/Mmp12/Pf4/Hc/Il1rl2/Serpinf2/Il15	49
GO:0007266	Rho protein signal transduction	28/1780	193/23843	0.000543512	0.0125839	0.0101033	Prex2/Arhgef6/Robo1/Rhoh/Arrb1/Arap2/Tiam2/Farp1/Met/Arhgef28/Ngef/Arhgef40/Ednra/Abra/Arhgef37/Arhgef9/Rhobtb1/Agtr1a/Rasgrf2/Arhgef5/Nrp1/Vav3/Rit2/Arap3/Col1a2/F2rl2/Pak7/Pak6	28
GO:0030595	leukocyte chemotaxis	28/1780	193/23843	0.000543512	0.0125839	0.0101033	Nckap1l/Ccl3/Dapk2/Thbs1/Cxcl10/Ednra/Ptpro/Csf1/Fcgr3/Itgb2/Lbp/2610528A11Rik/Thbs4/Arhgef5/Edn2/Mmp28/Vav3/Il16/Ccr7/Pla2g7/Pde4b/Serpine1/F7/Pdgfb/Pf4/Sell/Hc/Cxcl1	28
GO:0006182	cGMP biosynthetic process	10/1780	40/23843	0.000557779	0.012858	0.0103234	Adcy2/Adora2b/Hpca/Nppc/Adcy7/Gucy2c/Aqp1/Gucy2g/Nos2/Guca1b	10
GO:0003407	neural retina development	13/1780	62/23843	0.000560488	0.0128645	0.0103286	Tspan12/Thy1/Ptprm/Foxn4/Calb1/Neurod1/Ush1c/Fjx1/Sdk2/Sox8/Ikzf1/Pou4f2/Fat3	13
GO:0001656	metanephros development	16/1780	86/23843	0.000566038	0.0129359	0.0103859	Id2/Greb1l/Six1/Pax8/Hnf1b/Fbn1/Pdgfra/Aqp1/Rdh10/Egr1/Calb1/Fras1/Sox8/Robo2/Pdgfb/Irx2	16
GO:2000243	positive regulation of reproductive process	14/1780	70/23843	0.000578708	0.0129996	0.010437	Piwil2/Dazl/Plb1/Plau/Eif4g3/Plcb1/Topaz1/P2ry2/Plat/Pde3a/Il18/Sema3a/Cacna1h/Cftr	14
GO:0051592	response to calcium ion	18/1780	103/23843	0.000580914	0.0129996	0.010437	Jun/Pla2g4a/Slc25a24/Hpca/Capn3/Nrxn1/Thbs1/Fos/Akr1c18/Fgg/Spag16/Casr/Crhbp/Tnnt2/Pde1c/Scn5a/Trpv6/Fosb	18
GO:0032660	regulation of interleukin-17 production	8/1780	27/23843	0.000582266	0.0129996	0.010437	Arg2/Nckap1l/Slamf6/Prkcq/Ly9/Il18/Tnfsf4/Il15	8
GO:0033687	osteoblast proliferation	8/1780	27/23843	0.000582266	0.0129996	0.010437	Itgb3/Cthrc1/Tmem119/Npr3/Ltf/Hpse/Sox8/Bmp2	8
GO:0010743	regulation of macrophage derived foam cell differentiation	7/1780	21/23843	0.000583535	0.0129996	0.010437	Prkch/Itgb3/Csf1/Pparg/Il18/Apob/Pf4	7
GO:0031290	retinal ganglion cell axon guidance	7/1780	21/23843	0.000583535	0.0129996	0.010437	Ephb1/Ptprm/Bmpr1b/Nrp1/Robo2/Pou4f2/Ocm	7
GO:0007015	actin filament organization	47/1780	385/23843	0.000604415	0.0134084	0.0107653	Gsn/Pdlim3/Pls1/Nckap1l/Actn2/Rhoh/Arrb1/Nedd9/Phactr1/Nox4/Tmsb15a/Add2/Lmod3/Pfn4/Frmd7/Tacstd2/Met/Rgcc/Magel2/Mybpc1/Shroom1/Myom2/Gdpd2/Prkcq/Rhobtb1/Acta1/Pof1b/Cryaa/Tnnt2/Cobll1/Myom1/Wnt11/Mical2/Arhgef5/Ush1c/Avil/Nrp1/Arhgap25/Arhgap6/Mybpc2/Kiss1r/Tac1/Sorbs2/Eln/Serpinf2/Actc1/Hcls1	47
GO:0006690	icosanoid metabolic process	19/1780	112/23843	0.00060737	0.0134178	0.0107728	Akr1cl/Hpgd/Pla2g4a/Mgst1/Akr1c13/Cyp2j6/Ggt5/Akr1c14/Akr1c18/Akr1c12/Ptgs2/Cyp2c55/Cyp4f18/Alox12b/Sphk1/Edn2/Cyp2a4/Cyp2b10/Avpr1a	19
GO:0042180	cellular ketone metabolic process	27/1780	185/23843	0.000615662	0.0135446	0.0108746	Dgat2/Snca/Akr1cl/Pla2g4a/Adh4/Akr1c13/Dab2/Afp/Akr1c14/Akr1c18/Dkkl1/Tdo2/Akr1c12/Ptgs2/Cyp4f18/Prkg1/Pparg/Irs1/Egr1/Cyp4f40/Aadat/Rgn/Bmp2/Cyp2b10/Avpr1a/Cacna1h/Nr1h4	27
GO:0002690	positive regulation of leukocyte chemotaxis	16/1780	87/23843	0.000646305	0.01416	0.0113687	Nckap1l/Dapk2/Thbs1/Cxcl10/Ednra/Csf1/Lbp/Thbs4/Edn2/Ccr7/Pla2g7/Serpine1/F7/Pf4/Sell/Cxcl1	16
GO:0010035	response to inorganic substance	52/1780	439/23843	0.000651258	0.0142098	0.0114087	Id2/Gsn/Slc40a1/Trpa1/Snca/Gatm/Nefh/Jun/Pla2g4a/Slc25a24/Lrrk2/Hpca/Foxp1/Ngb/Capn3/Nrxn1/Thbs1/Cyp1a2/Fos/Met/Akr1c18/Fgg/Spag16/Plcb1/Fbp1/Tfr2/Casr/Aqp1/Pparg/Cryaa/Crhbp/Tnnt2/Slc4a1/Kdr/Atp12a/Cebpa/Pde1c/Abcc8/Ccr7/Glra2/Grin2a/Trpc6/Scn5a/Trpv6/Adcy10/Rgn/Tnfsf4/Gch1/Fosb/Xdh/Avpr1a/Kcnc2	52
GO:0030336	negative regulation of cell migration	33/1780	244/23843	0.000663743	0.0142767	0.0114624	Igfbp3/Pkp2/Robo1/Acan/Thy1/Thbs1/Plxnb3/Tacstd2/Rgcc/Stard13/Ptprm/Plcb1/Muc2/Prkg1/Pparg/Wnt11/Il33/Stc1/Mmp28/Abcc8/Ptprr/Sema3a/Arap3/Myocd/Serpine1/Kiss1r/Krt16/Marveld3/Pdgfb/Nav3/Meox2/Has1/Hc	33
GO:0044106	cellular amine metabolic process	15/1780	79/23843	0.000666208	0.0142767	0.0114624	Snca/Gdpd1/Hdc/Pde1b/Tph2/Tacr3/Tdo2/Moxd1/Hprt/Maob/Gm853/Aadat/Oaz3/Hnmt/Nr1h4	15
GO:0007129	synapsis	11/1780	48/23843	0.000667092	0.0142767	0.0114624	Tex11/Mael/Sycp3/Sycp1/Tex12/4930447C04Rik/Ccdc36/Syce3/Spata22/Cpeb1/Ago4	11
GO:0055083	monovalent inorganic anion homeostasis	9/1780	34/23843	0.000667789	0.0142767	0.0114624	Gcm2/Car12/Slc12a3/Enpp1/Slc34a2/Stc1/Bsnd/Slc12a5/Fasl	9
GO:0097366	response to bronchodilator	9/1780	34/23843	0.000667789	0.0142767	0.0114624	Pde1b/Adora2a/Thbs1/Aqp1/Hprt/Ccr7/Grin2a/Kcnc2/Drd3	9
GO:0007409	axonogenesis	54/1780	461/23843	0.000675739	0.01436	0.0115293	Lmx1a/Dcc/Ntrk2/Robo1/Nefh/App/Foxp1/Plxna2/Brsk2/Bdnf/Thy1/Sema3e/Nfasc/Plxnb3/Arhgef28/Ephb1/Myo5b/Ptprm/Sema3c/Ecm2/Alcam/Ptpro/Lgi1/Lingo1/Fgfr2/Ispd/Ntrk1/Efnb2/Bmpr1b/Slitrk4/Flrt2/Stxbp5/Nrp1/Efnb1/Sema3a/Robo3/Robo2/Ctnna2/Ngf/Lama2/Gfra3/Plxna4/Col25a1/Lrrc55/Unc5d/Ntf3/Tnfrsf26/Reln/Unc5a/Nrn1/Artn/Pou4f2/Ocm/Bcl11a	54
GO:0007416	synapse assembly	24/1780	158/23843	0.000677102	0.01436	0.0115293	Ntrk2/Snca/App/Xlr4b/Farp1/Six1/Bdnf/Nrxn1/Ephb1/Pclo/Pcdhb7/Grid2/Ntrk1/Rab17/Slitrk4/Pcdh17/Flrt2/Colq/Sdk2/Thbs2/Clstn2/Pdgfb/Reln/Cdh9	24
GO:0010955	negative regulation of protein processing	10/1780	41/23843	0.000688894	0.0144722	0.0116193	Cpb2/Serpine2/Lrrk2/A2m/Thbs1/Naip5/Il1r2/Naip1/Serpine1/Serpinf2	10
GO:1903318	negative regulation of protein maturation	10/1780	41/23843	0.000688894	0.0144722	0.0116193	Cpb2/Serpine2/Lrrk2/A2m/Thbs1/Naip5/Il1r2/Naip1/Serpine1/Serpinf2	10
GO:0048660	regulation of smooth muscle cell proliferation	23/1780	149/23843	0.00069058	0.0144722	0.0116193	Igfbp3/Id2/Hpgd/Jun/Foxj2/Thbs1/Itgb3/Ptgs2/Fgfr2/Npr3/Prkg1/Pparg/Egr1/Esr2/Il18/Wisp1/Myocd/Cnn1/Pdgfb/Calcrl/Serpinf2/Il15/Apln	23
GO:0051091	positive regulation of DNA binding transcription factor activity	31/1780	225/23843	0.000695624	0.0145138	0.0116528	Ddr2/Hmgn3/Prkch/Ripk4/App/Nfam1/Bdnf/Capn3/Prkcb/Rgcc/Traf1/Tnfrsf11a/Abra/Prkcq/Itgb2/Cd40/Ntrk1/Pparg/Mid2/Esr2/Sphk1/Neurod1/Arhgef5/Sav1/Ltf/Foxa1/Myocd/Ngf/Tlr3/Reln/Card14	31
GO:0019218	regulation of steroid metabolic process	17/1780	96/23843	0.000698188	0.0145138	0.0116528	Dgat2/Fgf1/Igf2/Adora2b/Dab2/Akr1c18/Dkkl1/Serpina12/Prkg1/Agtr1a/Igfbp7/Egr1/Pde8b/Apob/Dhh/Bmp2/Nr1h4	17
GO:0002526	acute inflammatory response	21/1780	131/23843	0.000700781	0.0145138	0.0116528	Vnn1/A2m/Cd6/Ptgs2/Cd163/Btk/Tnfrsf11a/Fcgr3/Lbp/Pparg/Klk1b9/Ccr7/Spn/Tac1/Tnfsf4/Dnase1l3/Bdkrb2/Ptger3/Mylk3/Serpinf2/Cxcl1	21
GO:0002031	G-protein coupled receptor internalization	6/1780	16/23843	0.000714703	0.0146017	0.0117233	Arrb1/Adm/Dnm1/Ptger3/Drd3/Apln	6
GO:0010566	regulation of ketone biosynthetic process	6/1780	16/23843	0.000714703	0.0146017	0.0117233	Dab2/Akr1c18/Dkkl1/Prkg1/Egr1/Bmp2	6
GO:1901160	primary amino compound metabolic process	6/1780	16/23843	0.000714703	0.0146017	0.0117233	Pde1b/Tph2/Tph1/Grin2a/Atp2b2/Gch1	6
GO:0010744	positive regulation of macrophage derived foam cell differentiation	5/1780	11/23843	0.000727055	0.0146017	0.0117233	Prkch/Csf1/Il18/Apob/Pf4	5
GO:0044557	relaxation of smooth muscle	5/1780	11/23843	0.000727055	0.0146017	0.0117233	Adora2b/Rgs2/Prkg1/Mrvi1/Abcc8	5
GO:0060600	dichotomous subdivision of an epithelial terminal unit	5/1780	11/23843	0.000727055	0.0146017	0.0117233	Ctsh/Sema3c/Nrp1/Sema3a/Areg	5
GO:0086016	AV node cell action potential	5/1780	11/23843	0.000727055	0.0146017	0.0117233	Ank2/Cacna1c/Scn5a/Scn10a/Cacnb2	5
GO:0086027	AV node cell to bundle of His cell signaling	5/1780	11/23843	0.000727055	0.0146017	0.0117233	Ank2/Cacna1c/Scn5a/Scn10a/Cacnb2	5
GO:0001823	mesonephros development	18/1780	105/23843	0.000735574	0.014717	0.0118159	Arg2/Fgf1/Greb1l/Npnt/Six1/Bdnf/Tacstd2/Pax8/Smad9/Hnf1b/Fgfr2/Agtr1a/Calb1/Bmper/Sox8/Robo2/Bmp2/Agtr1b	18
GO:0031294	lymphocyte costimulation	8/1780	28/23843	0.000762269	0.0151199	0.0121394	Efnb2/Cd86/Efnb1/Ccr7/Spn/Cd28/Cd5/Tnfsf4	8
GO:0044728	DNA methylation or demethylation	15/1780	80/23843	0.000764264	0.0151199	0.0121394	Ddx4/Mov10l1/Mael/Piwil2/Tdrkh/Ctcfl/Grhl2/H19/Asz1/Tdrd1/Tdrd9/Aicda/H1foo/Piwil4/Tdrd5	15
GO:1903317	regulation of protein maturation	15/1780	80/23843	0.000764264	0.0151199	0.0121394	Cpb2/Serpine2/Gsn/Lrrk2/A2m/Nkd2/Thbs1/Naip5/Il1r2/Tfr2/Tnp1/Sox4/Naip1/Serpine1/Serpinf2	15
GO:0042737	drug catabolic process	22/1780	141/23843	0.000770836	0.0151932	0.0121982	Ece1/Cpn1/Snca/Ctsh/Cubn/Cyp2r1/Cyp1a2/Cyp2j6/Akr1c18/Adh7/Moxd1/Cyp2c55/Adh1/Cyp2j9/Nr1i2/Dpyd/Pck1/Cyp2a4/Cyp2b10/Oxct2b/Fmo4/Hgd	22
GO:0007130	synaptonemal complex assembly	7/1780	22/23843	0.000801052	0.0156146	0.0125366	Tex11/Sycp3/Sycp1/Tex12/Syce3/Cpeb1/Ago4	7
GO:0007263	nitric oxide mediated signal transduction	7/1780	22/23843	0.000801052	0.0156146	0.0125366	Rln1/Rasd1/Thbs1/Neurod1/Nos2/Kcnc2/Ndnf	7
GO:0042573	retinoic acid metabolic process	7/1780	22/23843	0.000801052	0.0156146	0.0125366	Rdh9/Akr1c18/Adh7/Stra6/Adh1/Rdh10/Cyp26a1	7
GO:0051271	negative regulation of cellular component movement	37/1780	287/23843	0.000814446	0.0158176	0.0126995	Igfbp3/Pkp2/Robo1/Acan/Thy1/Sema3e/Thbs1/Plxnb3/Tacstd2/Rgcc/Stard13/Ptprm/Sema3c/Plcb1/Muc2/Prkg1/Pparg/Wnt11/Il33/Stc1/Nrp1/Mmp28/Abcc8/Ptprr/Sema3a/Arap3/Myocd/Serpine1/Kiss1r/Krt16/Marveld3/Rgn/Pdgfb/Nav3/Meox2/Has1/Hc	37
GO:0051056	regulation of small GTPase mediated signal transduction	35/1780	267/23843	0.000823715	0.0159392	0.0127972	Prex2/Psd4/Arhgef6/Robo1/Arrb1/Arap2/Amot/Tiam2/Kitl/Farp1/Dock2/Frmd7/Met/Arhgef28/Ngef/Fbp1/Arhgef40/Csf1/Abra/Arhgef37/Arhgef9/Ntrk1/Arhgap24/Rasgrf2/Arhgef5/Nrp1/Vav3/Arhgap25/Rit2/Dgki/Arap3/Iqsec3/Ngf/F2rl2/Reln	35
GO:0055006	cardiac cell development	16/1780	89/23843	0.000836292	0.0159892	0.0128373	Actn2/Fhl2/Foxp1/Myh6/Met/Myom2/Pdgfra/Prkg1/Col14a1/Myom1/Wisp1/Myh11/Myocd/Sorbs2/Mylk3/Actc1	16
GO:0001504	neurotransmitter uptake	9/1780	35/23843	0.000840015	0.0159892	0.0128373	Slc1a1/Snca/Rab3b/Slc1a6/Slc6a2/Slc22a3/Kcnj10/Slc36a2/Per2	9
GO:0090022	regulation of neutrophil chemotaxis	9/1780	35/23843	0.000840015	0.0159892	0.0128373	Nckap1l/Dapk2/Ednra/Lbp/Thbs4/Ccr7/Pf4/Sell/Cxcl1	9
GO:1901381	positive regulation of potassium ion transmembrane transport	9/1780	35/23843	0.000840015	0.0159892	0.0128373	Actn2/Ank2/Prkg1/Kcne1l/Abcc8/Kcne1/Lrrc55/Oprk1/Kcnc2	9
GO:0042417	dopamine metabolic process	10/1780	42/23843	0.000844393	0.0159892	0.0128373	Snca/Pde1b/Tacr3/Moxd1/Sncaip/Agtr1a/Hprt/Maob/Grin2a/Gch1	10
GO:0050918	positive chemotaxis	10/1780	42/23843	0.000844393	0.0159892	0.0128373	Plxnb3/Met/Casr/Kdr/Nrp1/Il16/Robo3/F7/Ntf3/Artn	10
GO:0098742	cell-cell adhesion via plasma-membrane adhesion molecules	25/1780	170/23843	0.000859048	0.0162088	0.0130136	Robo1/Cd6/Nrxn1/Plxnb3/Ptprm/Cldn1/Alcam/Grid2/Pcdh18/Sdk2/Robo2/Clstn2/Crtam/Cdh10/Selp/Dsc3/Unc5d/Bmp2/Cdh9/Sell/Fat2/Cdh6/Cdh18/Cdh20/Fat3	25
GO:0006584	catecholamine metabolic process	12/1780	57/23843	0.000870197	0.0162457	0.0130433	Snca/Hdc/Pde1b/Tacr3/Moxd1/Sncaip/Agtr1a/Hprt/Maob/Grin2a/Gch1/Pnmt	12
GO:0009712	catechol-containing compound metabolic process	12/1780	57/23843	0.000870197	0.0162457	0.0130433	Snca/Hdc/Pde1b/Tacr3/Moxd1/Sncaip/Agtr1a/Hprt/Maob/Grin2a/Gch1/Pnmt	12
GO:0015800	acidic amino acid transport	12/1780	57/23843	0.000870197	0.0162457	0.0130433	Slc1a1/Ntrk2/Snca/Bdnf/Adora2a/Syt4/Slc1a6/Prkg1/Kcnj10/Per2/Slc13a3/Avpr1a	12
GO:2000146	negative regulation of cell motility	34/1780	258/23843	0.000883066	0.0164281	0.0131897	Igfbp3/Pkp2/Robo1/Acan/Thy1/Thbs1/Plxnb3/Tacstd2/Rgcc/Stard13/Ptprm/Plcb1/Muc2/Prkg1/Pparg/Wnt11/Il33/Stc1/Mmp28/Abcc8/Ptprr/Sema3a/Arap3/Myocd/Serpine1/Kiss1r/Krt16/Marveld3/Rgn/Pdgfb/Nav3/Meox2/Has1/Hc	34
GO:1901379	regulation of potassium ion transmembrane transport	14/1780	73/23843	0.00089735	0.0166355	0.0133562	Actn2/Kcns1/Neto2/Ank2/Prkg1/Kcne1l/Abcc8/Kcne1/Kcnab1/Kcng1/Lrrc55/Oprk1/Ptger3/Kcnc2	14
GO:0008406	gonad development	29/1780	209/23843	0.000907468	0.0167644	0.0134597	Tex11/Sohlh2/Nefh/Pla2g4a/Spink2/Arrb1/Kitl/Afp/Adamts1/Sohlh1/Pdgfra/Ntrk1/Rdh10/Bmpr1b/Esr2/Ago4/Kdr/Edn2/Nobox/Sema3a/Sox8/Serpine1/Rxfp2/Vgf/Fancf/Dhh/Lrrc6/Bmp15/Cftr	29
GO:0048511	rhythmic process	35/1780	269/23843	0.000941712	0.0173221	0.0139075	Sohlh2/Id2/Ntrk2/Pla2g4a/Arrb1/Bdnf/Afp/Adora2a/Adamts1/Arntl2/Oprl1/Fbxl21/Magel2/Cckbr/Hnf1b/Tnfrsf11a/Prkg2/Pdgfra/Ntrk1/Prkg1/Pparg/Mapk10/Egr1/Bmpr1b/Esr2/Hcrtr1/Edn2/Opn4/Dpyd/Grin2a/Nos2/Ngf/Per2/Ptger3/Drd3	35
GO:0007127	meiosis I	19/1780	116/23843	0.000944191	0.0173221	0.0139075	Ddx4/Tex11/Mov10l1/Mael/Piwil2/Sycp3/Brdt/Sycp1/Tex12/4930447C04Rik/Ccdc36/Syce3/Hfm1/Tdrd9/Spata22/Cpeb1/Mei1/Eif4g3/Ago4	19
GO:0140013	meiotic nuclear division	26/1780	181/23843	0.000976481	0.0178528	0.0143335	Ddx4/Tex11/Mov10l1/Mael/Piwil2/Tdrkh/Dazl/Sycp3/Brdt/Sycp1/Tex12/Asz1/4930447C04Rik/Ccdc36/Dpep3/Syce3/Hfm1/Tdrd9/Spata22/Cpeb1/Sycp2/Mei1/Eif4g3/Plcb1/Pde3a/Ago4	26
GO:0007517	muscle organ development	48/1780	405/23843	0.00101498	0.0184929	0.0148475	Mov10l1/Cacna1s/Dkk1/Pkp2/Tsc22d3/Foxp1/Myh6/Kcnk2/Six1/Bdnf/Capn3/Popdc3/Atf3/Lmod3/Fos/Met/Ephb1/Stra6/Myom2/Trim72/Fgfr2/Klhl40/Myod1/Acta1/Efnb2/Tnnt2/Egr1/Col14a1/Myom1/Asb2/Sgcd/Sav1/Cav2/Hdac9/Ccm2l/Gata6/Wisp1/Ky/Ankrd1/Sox8/Myocd/Pax3/Unc45b/Bmp2/Meox2/Eln/Actc1/Sox17	48
GO:0045104	intermediate filament cytoskeleton organization	10/1780	43/23843	0.00102758	0.0185947	0.0149292	Krt18/Pkp2/Nefh/Krt14/Arhgef28/Tchh/Bfsp2/Synm/Krt20/Krt16	10
GO:0086010	membrane depolarization during action potential	10/1780	43/23843	0.00102758	0.0185947	0.0149292	Cacna1s/Cacna1c/Cacna1i/Scn11a/Cacna1b/Scn5a/Scn4a/Cacna1h/Scn10a/Cacnb2	10
GO:0009214	cyclic nucleotide catabolic process	6/1780	17/23843	0.00103512	0.018604	0.0149367	Pde2a/Pde1b/Pde10a/Pde3a/Pde1c/Pde4b	6
GO:0021681	cerebellar granular layer development	6/1780	17/23843	0.00103512	0.018604	0.0149367	Serpine2/Nrxn1/Grid2/Faim2/Atp2b2/Cend1	6
GO:1904705	regulation of vascular smooth muscle cell proliferation	9/1780	36/23843	0.00104666	0.0186849	0.0150016	Hpgd/Jun/Foxj2/Prkg1/Pparg/Myocd/Cnn1/Pdgfb/Apln	9
GO:1990874	vascular smooth muscle cell proliferation	9/1780	36/23843	0.00104666	0.0186849	0.0150016	Hpgd/Jun/Foxj2/Prkg1/Pparg/Myocd/Cnn1/Pdgfb/Apln	9
GO:0015850	organic hydroxy compound transport	30/1780	221/23843	0.00107079	0.0190515	0.015296	Igfbp3/Snca/Rab3b/Adora2b/Dab2/Adora2a/Syt4/Prkcb/Stra6/Slc6a2/Slc22a3/Abcb11/Fcgr3/Aqp1/Lipg/Agtr1a/Maob/Abcg3/Slco1a5/Slc22a1/Tac1/Apob/Abca12/Oprk1/Aqp8/Pcp4/Ptger3/Drd3/Cftr/P2rx1	30
GO:0048485	sympathetic nervous system development	7/1780	23/23843	0.00107788	0.0191134	0.0153456	Ntrk1/Nrp1/Sox4/Sema3a/Gfra3/Plxna4/Trp63	7
GO:0031349	positive regulation of defense response	39/1780	312/23843	0.00108373	0.0191531	0.0153775	Snca/Coch/Adora2b/Ccl3/Pla2g4a/Pde2a/Penk/Cd6/H2-M3/Slamf6/Ptgs2/Ets1/Btk/Tnfrsf11a/Ednra/Fcgr3/Lbp/Ddx60/Klk7/Il33/Ltf/Cd86/Nlrc5/Tril/Ccr7/Serpine1/Tlr3/Cd28/Tac1/Crtam/Il17c/Ctss/Irf7/Arg1/Tnfsf4/Mmp12/Ptger3/Cxcl1/Nr1h4	39
GO:0035637	multicellular organismal signaling	21/1780	136/23843	0.00114977	0.0200096	0.0160652	Trpa1/Pkp2/Ehd3/Tmem65/Nfasc/P2rx3/Ank2/Kcnh6/Cacna1c/Kcne1l/Kcne1/Cacna1i/Scn11a/Scn5a/Gria1/Scn4a/Avpr1a/Cacna1h/Scn10a/P2rx1/Cacnb2	21
GO:0061982	meiosis I cell cycle process	19/1780	118/23843	0.00116551	0.0200096	0.0160652	Ddx4/Tex11/Mov10l1/Mael/Piwil2/Sycp3/Brdt/Sycp1/Tex12/4930447C04Rik/Ccdc36/Syce3/Hfm1/Tdrd9/Spata22/Cpeb1/Mei1/Eif4g3/Ago4	19
GO:0010755	regulation of plasminogen activation	5/1780	12/23843	0.00116993	0.0200096	0.0160652	Cpb2/Serpine2/Thbs1/Serpine1/Serpinf2	5
GO:0019627	urea metabolic process	5/1780	12/23843	0.00116993	0.0200096	0.0160652	Arg2/Cebpa/Arg1/Nags/Nr1h4	5
GO:0030638	polyketide metabolic process	5/1780	12/23843	0.00116993	0.0200096	0.0160652	Akr1cl/Akr1c13/Akr1c14/Akr1c18/Akr1c12	5
GO:0030647	aminoglycoside antibiotic metabolic process	5/1780	12/23843	0.00116993	0.0200096	0.0160652	Akr1cl/Akr1c13/Akr1c14/Akr1c18/Akr1c12	5
GO:0035810	positive regulation of urine volume	5/1780	12/23843	0.00116993	0.0200096	0.0160652	Btc/Adora2a/Oprl1/Npr3/Ptger3	5
GO:0044597	daunorubicin metabolic process	5/1780	12/23843	0.00116993	0.0200096	0.0160652	Akr1cl/Akr1c13/Akr1c14/Akr1c18/Akr1c12	5
GO:0044598	doxorubicin metabolic process	5/1780	12/23843	0.00116993	0.0200096	0.0160652	Akr1cl/Akr1c13/Akr1c14/Akr1c18/Akr1c12	5
GO:1902287	semaphorin-plexin signaling pathway involved in axon guidance	5/1780	12/23843	0.00116993	0.0200096	0.0160652	Plxna2/Plxnb3/Nrp1/Sema3a/Plxna4	5
GO:1902105	regulation of leukocyte differentiation	36/1780	283/23843	0.00120861	0.0205633	0.0165098	Inpp4b/Id2/Nckap1l/Jun/Vnn1/Ccl3/Nfam1/Kitl/Il4ra/H2-M3/Itgb3/Fos/Tmem176a/Csf1/Fbn1/H2-Oa/Pik3r6/Tmem176b/Il18/Cldn18/Ccr7/Flt3/Cd28/Cd101/Tmem178/Tnfsf4/Pglyrp2/Pf4/Myb/Ikzf1/Il1rl2/Zfp608/Pou4f2/Il15/Hcls1/Ikzf3	36
GO:0009611	response to wounding	53/1780	462/23843	0.00121006	0.0205633	0.0165098	Cpb2/Serpine2/Cd34/Nefh/Jun/Clec10a/Plau/Acta2/Capn3/Thbs1/Itgb3/Mir22hg/Tspan8/Igsf10/Fgg/Serpinc1/Adtrp/Trim72/Tfpi2/Nmnat3/Pdgfra/Aqp1/Prkcq/Cd109/Lgr6/Prkg1/Myod1/Arhgap24/Fzd9/2810403D21Rik/Adm/Scnn1b/Thbd/Hpse/Abcc8/Ccm2l/Grin2a/Serpine1/Selp/F7/F2rl2/Pdgfb/Mmp12/Pf4/Wfdc1/Treml1/Ptger3/F5/Ndnf/Serpinf2/Ocm/P2rx1/Serpind1	53
GO:0045137	development of primary sexual characteristics	29/1780	213/23843	0.00122589	0.0207365	0.0166488	Tex11/Sohlh2/Nefh/Pla2g4a/Spink2/Arrb1/Kitl/Afp/Adamts1/Sohlh1/Pdgfra/Ntrk1/Rdh10/Bmpr1b/Esr2/Ago4/Kdr/Edn2/Nobox/Sema3a/Sox8/Serpine1/Rxfp2/Vgf/Fancf/Dhh/Lrrc6/Bmp15/Cftr	29
GO:0015718	monocarboxylic acid transport	22/1780	146/23843	0.00123481	0.0207365	0.0166488	Pla2g4a/Pla2g12a/Oc90/Thbs1/Mfsd2a/Stra6/Slco3a1/Slc16a4/Cyp4f18/Tnfrsf11a/P2ry2/Abcb11/Pparg/Pla2g12b/Pla2g2f/Slco1a5/Slc5a8/Nos2/Kiss1r/Aqp8/Bdkrb2/Drd3	22
GO:0022612	gland morphogenesis	22/1780	146/23843	0.00123481	0.0207365	0.0166488	Cpb2/Rln1/Robo1/Plau/Met/Sema3c/Tgfa/Csf1/Fgfr2/Duox2/Lims2/Esr2/Nrp1/Esrp1/Sema3a/Foxa1/Areg/Serpinb5/Sostdc1/Pax3/Pdgfb/Trp63	22
GO:0043268	positive regulation of potassium ion transport	10/1780	44/23843	0.00124203	0.0207365	0.0166488	Actn2/Ank2/Prkg1/Kcne1l/Abcc8/Kcne1/Lrrc55/Oprk1/Kcnc2/Cxcl1	10
GO:0045103	intermediate filament-based process	10/1780	44/23843	0.00124203	0.0207365	0.0166488	Krt18/Pkp2/Nefh/Krt14/Arhgef28/Tchh/Bfsp2/Synm/Krt20/Krt16	10
GO:0043950	positive regulation of cAMP-mediated signaling	8/1780	30/23843	0.00125545	0.0207365	0.0166488	Ece1/Adora2b/Cxcl10/Sct/Rxfp2/Mrap/Pf4/Ptger3	8
GO:0045932	negative regulation of muscle contraction	8/1780	30/23843	0.00125545	0.0207365	0.0166488	Arg2/Adora2b/Calca/Rgs2/Ptgs2/Prkg1/Mrvi1/Calcrl	8
GO:0050482	arachidonic acid secretion	8/1780	30/23843	0.00125545	0.0207365	0.0166488	Pla2g4a/Pla2g12a/Oc90/Pla2g12b/Pla2g2f/Kiss1r/Bdkrb2/Drd3	8
GO:1903963	arachidonate transport	8/1780	30/23843	0.00125545	0.0207365	0.0166488	Pla2g4a/Pla2g12a/Oc90/Pla2g12b/Pla2g2f/Kiss1r/Bdkrb2/Drd3	8
GO:0002688	regulation of leukocyte chemotaxis	18/1780	110/23843	0.00128409	0.0210764	0.0169217	Nckap1l/Dapk2/Thbs1/Cxcl10/Ednra/Csf1/Lbp/Thbs4/Edn2/Mmp28/Ccr7/Pla2g7/Serpine1/F7/Pf4/Sell/Hc/Cxcl1	18
GO:0008585	female gonad development	18/1780	110/23843	0.00128409	0.0210764	0.0169217	Sohlh2/Nefh/Pla2g4a/Arrb1/Kitl/Afp/Adamts1/Sohlh1/Pdgfra/Bmpr1b/Esr2/Kdr/Edn2/Nobox/Serpine1/Vgf/Fancf/Bmp15	18
GO:1903524	positive regulation of blood circulation	15/1780	84/23843	0.00128796	0.0210764	0.0169217	Slc1a1/Rgs2/Tacr3/Fgg/Ptgs2/Casr/Adm/Edn2/Scn5a/Pdgfb/Gch1/Avpr1a/Ptger3/Cysltr1/Apln	15
GO:0045987	positive regulation of smooth muscle contraction	9/1780	37/23843	0.00129259	0.0210871	0.0169303	Npnt/Chrm3/Adra2b/Tacr3/Ptgs2/Sphk1/Edn2/Myocd/Ptger3	9
GO:0034329	cell junction assembly	26/1780	185/23843	0.00134902	0.0217554	0.0174669	Grhl2/Prkch/Pkp2/Cgn/Actn2/Ugt8a/Thy1/Itgb3/Tek/Nfasc/Gjb2/Cldn1/Ptpro/Pof1b/Col16a1/Kdr/Wnt11/Nrp1/Arhgap6/Cdh10/Marveld3/Cdh9/Cdh6/Cdh18/Cdh20/Nr1h4	26
GO:0006835	dicarboxylic acid transport	14/1780	76/23843	0.00135235	0.0217554	0.0174669	Slc1a1/Ntrk2/Snca/Bdnf/Adora2a/Syt4/Slc1a6/Prkg1/Slc26a4/Agxt/Kcnj10/Per2/Slc13a3/Avpr1a	14
GO:0030801	positive regulation of cyclic nucleotide metabolic process	11/1780	52/23843	0.00135407	0.0217554	0.0174669	Adora2b/Hpca/Gpr161/Nppc/Cxcl10/Sct/Adm/Rit2/Nos2/Ramp1/Pf4	11
GO:0071622	regulation of granulocyte chemotaxis	11/1780	52/23843	0.00135407	0.0217554	0.0174669	Nckap1l/Dapk2/Thbs1/Ednra/Csf1/Lbp/Thbs4/Ccr7/Pf4/Sell/Cxcl1	11
GO:1905207	regulation of cardiocyte differentiation	11/1780	52/23843	0.00135407	0.0217554	0.0174669	Dkk1/Foxp1/Prickle1/Sema3c/Efnb2/Col14a1/Gata6/Wisp1/Myocd/Bmp2/Sox17	11
GO:2000241	regulation of reproductive process	24/1780	166/23843	0.00136923	0.0219325	0.017609	Piwil2/Dazl/Ccdc36/Gcm1/Spink2/Plb1/Nrk/Plau/Spata22/Nppc/Eif4g3/Grb14/Plcb1/Topaz1/P2ry2/Fgfr2/Plat/Pde3a/Il18/Zp2/Sema3a/Mmp12/Cacna1h/Cftr	24
GO:0045785	positive regulation of cell adhesion	45/1780	379/23843	0.00137982	0.0220356	0.0176918	Nckap1l/Npnt/Igf2/Vnn1/Calca/Cd6/Dab2/Thy1/Il4ra/Thbs1/H2-M3/Itgb3/Tek/Fgg/Ets1/Ecm2/Csf1/Prkcq/Efnb2/Pik3r6/Col16a1/Slc4a1/Il18/Kdr/Nrp1/Cd86/Dock8/Vav3/Efnb1/Ccr7/Spn/Egflam/Cd28/Cd5/Selp/Tnfsf4/Myb/Ikzf1/Vit/Skap1/Ndnf/Il1rl2/Abi3bp/Ccdc80/Il15	45
GO:0001508	action potential	21/1780	138/23843	0.00138859	0.022109	0.0177508	Cacna1s/Trpa1/Pkp2/P2rx3/Ank2/Cacna1c/Kcne1l/Grin2a/Kcne1/Cacna1i/Tac1/Scn11a/Cacna1b/Scn5a/Gria1/Scn4a/Kcnc2/Cacna1h/Scn10a/P2rx1/Cacnb2	21
GO:0002763	positive regulation of myeloid leukocyte differentiation	12/1780	60/23843	0.00139879	0.0221384	0.0177744	Id2/Jun/Ccl3/Kitl/Itgb3/Fos/Csf1/Cd101/Pf4/Ikzf1/Pou4f2/Hcls1	12
GO:0055081	anion homeostasis	12/1780	60/23843	0.00139879	0.0221384	0.0177744	Dgat2/Gcm2/Car12/Slc12a3/Enpp1/Lipg/Slc34a2/Stc1/Bsnd/Slc12a5/Fasl/Nr1h4	12
GO:0051051	negative regulation of transport	56/1780	498/23843	0.00142226	0.0222142	0.0178352	Arg2/Igfbp3/Serpine2/Cd34/Snca/Actn2/Pde2a/Lrrk2/Hecw2/Thbs1/Itgb3/Syt4/Prkcb/Oprl1/Il1r2/Mdfic/Rgcc/Enpp1/Pkia/Sct/Ptgs2/Cyp4f18/Sytl4/Tnfrsf9/Gem/Prkg2/Rem2/Prkg1/Pparg/Irs1/Kcne1l/Crhbp/Maob/Tbc1d4/Edn2/Pde1c/Pde8b/Il33/Stc1/Ssc5d/Sox4/Abcc8/Prom2/Lrrc32/Pkdcc/Kcne1/Kcnab1/Hecw1/Gnao1/Tnfsf4/Oaz3/Oprk1/Ptger3/Drd3/Snph/Nr1h4	56
GO:0014829	vascular smooth muscle contraction	7/1780	24/23843	0.00142453	0.0222142	0.0178352	Chrm3/Acta2/Adra2b/Ednra/Edn2/P2rx1/Chrm1	7
GO:0030728	ovulation	7/1780	24/23843	0.00142453	0.0222142	0.0178352	Pla2g4a/Plau/Afp/Adamts1/Ptgs2/Plat/Edn2	7
GO:0061436	establishment of skin barrier	7/1780	24/23843	0.00142453	0.0222142	0.0178352	Cela2a/Met/Cldn1/Alox12b/Krt16/Abca12/Trp63	7
GO:1901018	positive regulation of potassium ion transmembrane transporter activity	7/1780	24/23843	0.00142453	0.0222142	0.0178352	Actn2/Ank2/Prkg1/Abcc8/Kcne1/Lrrc55/Kcnc2	7
GO:0010544	negative regulation of platelet activation	6/1780	18/23843	0.00145524	0.0225373	0.0180946	Serpine2/Fgg/Pdgfra/Prkg1/Pdgfb/Ptger3	6
GO:0042572	retinol metabolic process	6/1780	18/23843	0.00145524	0.0225373	0.0180946	Adh4/Plb1/Adh7/Adh1/Rdh10/Lrat	6
GO:0007218	neuropeptide signaling pathway	15/1780	85/23843	0.001458	0.0225373	0.0180946	Calca/Penk/Glrb/Oprl1/Pdyn/Ecel1/Hcrtr1/Sstr2/Glra2/Kiss1r/Tac1/Oprk1/Mchr1/Grp/Cysltr1	15
GO:0019228	neuronal action potential	10/1780	45/23843	0.00149158	0.0229228	0.0184041	Trpa1/P2rx3/Cacna1i/Scn11a/Scn5a/Gria1/Scn4a/Cacna1h/Scn10a/P2rx1	10
GO:0050891	multicellular organismal water homeostasis	10/1780	45/23843	0.00149158	0.0229228	0.0184041	Cela2a/Met/Cldn1/Aqp1/Alox12b/Scnn1b/Krt16/Abca12/Trp63/Cftr	10
GO:0015844	monoamine transport	16/1780	94/23843	0.0015288	0.0232922	0.0187007	Snca/Rab3b/Adora2b/Adora2a/Syt4/Prkcb/Slc6a2/Slc22a3/Fcgr3/Maob/Slc22a1/Oprk1/Pcp4/Ptger3/Drd3/P2rx1	16
GO:0032414	positive regulation of ion transmembrane transporter activity	16/1780	94/23843	0.0015288	0.0232922	0.0187007	Actn2/Ehd3/Ank2/Htr3a/Plcb1/Prkg1/Abcc8/Kcne1/Trpc6/Ctss/Rgn/Lrrc55/Reln/Kcnc2/Cftr/Cacnb2	16
GO:0033555	multicellular organismal response to stress	16/1780	94/23843	0.0015288	0.0232922	0.0187007	Trpa1/Calca/Penk/Bdnf/Thbs1/P2rx3/Brinp1/Slc6a2/Ntrk1/Esr2/Thbs4/Pde8b/Tac1/Cacna1b/Gch1/Reln	16
GO:0010634	positive regulation of epithelial cell migration	20/1780	130/23843	0.00155786	0.023667	0.0190016	Fgf1/Jun/Ctsh/Amot/Thbs1/Itgb3/Tek/Met/Ptgs2/Ets1/Aqp1/Cd40/Kdr/Gab2/Nrp1/Hdac9/Fgf18/Serpine1/Tac1/Pdgfb	20
GO:0016339	calcium-dependent cell-cell adhesion via plasma membrane cell adhesion molecules	9/1780	38/23843	0.00158301	0.0239245	0.0192083	Nrxn1/Pcdh18/Cdh10/Selp/Cdh9/Sell/Cdh6/Cdh18/Cdh20	9
GO:0060562	epithelial tube morphogenesis	44/1780	371/23843	0.00158383	0.0239245	0.0192083	Grhl2/Fgf1/Col4a1/Greb1l/Robo1/Npnt/Stox1/Ctsh/Prickle1/Six1/Sema3e/Tek/Tacstd2/Cthrc1/Met/Pax8/Cxcl10/Stard13/Casr/Hnf1b/Ednra/Csf1/Fgfr2/Pdgfra/Lgr5/Agtr1a/Rdh10/Efnb2/Adm/Rspo2/Kdr/Mgp/Nrp1/Esrp1/Sox4/Sox8/Foxa1/Areg/Sostdc1/Pax3/Bmp2/Irx2/Agtr1b/Sox17	44
GO:0071277	cellular response to calcium ion	11/1780	53/23843	0.00159524	0.0239603	0.0192371	Jun/Slc25a24/Hpca/Capn3/Nrxn1/Fos/Akr1c18/Spag16/Crhbp/Scn5a/Fosb	11
GO:1901016	regulation of potassium ion transmembrane transporter activity	11/1780	53/23843	0.00159524	0.0239603	0.0192371	Actn2/Kcns1/Neto2/Ank2/Prkg1/Abcc8/Kcne1/Kcnab1/Kcng1/Lrrc55/Kcnc2	11
GO:0031638	zymogen activation	12/1780	61/23843	0.00162502	0.0243386	0.0195409	Cpb2/Serpine2/Ctsh/Plau/Thbs1/Fgg/Cuzd1/Plat/Klk1b9/Hist1h2ba/Serpine1/Serpinf2	12
GO:0046578	regulation of Ras protein signal transduction	31/1780	237/23843	0.00163793	0.0244628	0.0196406	Prex2/Psd4/Arhgef6/Robo1/Arrb1/Arap2/Tiam2/Kitl/Farp1/Dock2/Met/Arhgef28/Ngef/Fbp1/Arhgef40/Csf1/Abra/Arhgef37/Arhgef9/Ntrk1/Arhgap24/Rasgrf2/Arhgef5/Nrp1/Vav3/Rit2/Dgki/Arap3/Iqsec3/Ngf/F2rl2	31
GO:0009308	amine metabolic process	15/1780	86/23843	0.00164644	0.0245208	0.0196871	Snca/Gdpd1/Hdc/Pde1b/Tph2/Tacr3/Tdo2/Moxd1/Hprt/Maob/Gm853/Aadat/Oaz3/Hnmt/Nr1h4	15
GO:0072006	nephron development	21/1780	140/23843	0.00166854	0.0247804	0.0198956	Fgf1/Greb1l/Npnt/Six1/Itgb3/Tek/Tacstd2/Pax8/Enpep/Hnf1b/Ptpro/Pdgfra/Aqp1/Agtr1a/Egr1/Calb1/Sox8/Pdgfb/Bmp2/Irx2/Agtr1b	21
GO:1902107	positive regulation of leukocyte differentiation	23/1780	159/23843	0.00169139	0.0250496	0.0201117	Id2/Nckap1l/Jun/Vnn1/Ccl3/Kitl/Il4ra/H2-M3/Itgb3/Fos/Csf1/Pik3r6/Il18/Ccr7/Cd101/Tnfsf4/Pf4/Myb/Ikzf1/Il1rl2/Pou4f2/Il15/Hcls1	23
GO:0043087	regulation of GTPase activity	36/1780	289/23843	0.00174891	0.0256445	0.0205893	Tbc1d12/Ntrk2/Ccl3/Lrrk2/Arrb1/Plxna2/Amot/Rgs16/Plekhg4/Thy1/Rgs2/Plxnb3/Ngef/Rasgrp3/Arhgef37/Cd40/Ntrk1/Prkg1/Arhgap24/Wnt11/Arhgef5/Tbc1d4/Cav2/Dock8/Vav3/Ccr7/Prom2/Arhgap6/Dgki/Iqsec3/Adprhl1/Gnao1/Plxna4/Rgn/Ntf3/Tbc1d30	36
GO:0046545	development of primary female sexual characteristics	18/1780	113/23843	0.00175638	0.0256445	0.0205893	Sohlh2/Nefh/Pla2g4a/Arrb1/Kitl/Afp/Adamts1/Sohlh1/Pdgfra/Bmpr1b/Esr2/Kdr/Edn2/Nobox/Serpine1/Vgf/Fancf/Bmp15	18
GO:0007187	G-protein coupled receptor signaling pathway, coupled to cyclic nucleotide second messenger	29/1780	218/23843	0.00175672	0.0256445	0.0205893	Adcy2/Rln1/Adora2b/Calca/Chrm3/Adora2a/Rgs2/Itgb3/Adra2b/Adcy7/Oprl1/Htr5b/Casr/Ednra/Npr3/Adm/Ptgfr/Sstr2/Vipr1/Rxfp2/Gnao1/Calcrl/Mrap/Ramp1/Oprk1/Ptger3/Drd3/Cysltr1/Chrm1	29
GO:0072523	purine-containing compound catabolic process	10/1780	46/23843	0.00178031	0.0256445	0.0205893	Pde2a/Pde1b/Pde10a/Aox4/Pde3a/Hprt/Pde1c/Dpyd/Pde4b/Xdh	10
GO:0032740	positive regulation of interleukin-17 production	5/1780	13/23843	0.00178476	0.0256445	0.0205893	Slamf6/Prkcq/Ly9/Il18/Il15	5
GO:0038065	collagen-activated signaling pathway	5/1780	13/23843	0.00178476	0.0256445	0.0205893	Ddr2/Col4a1/Col4a2/Itga11/Col4a5	5
GO:0043116	negative regulation of vascular permeability	5/1780	13/23843	0.00178476	0.0256445	0.0205893	Pde2a/Amot/Adora2a/Adm/Pde3a	5
GO:0060134	prepulse inhibition	5/1780	13/23843	0.00178476	0.0256445	0.0205893	Adora2a/Nrxn1/Grid2/Ctnna2/Drd3	5
GO:0086067	AV node cell to bundle of His cell communication	5/1780	13/23843	0.00178476	0.0256445	0.0205893	Ank2/Cacna1c/Scn5a/Scn10a/Cacnb2	5
GO:1902285	semaphorin-plexin signaling pathway involved in neuron projection guidance	5/1780	13/23843	0.00178476	0.0256445	0.0205893	Plxna2/Plxnb3/Nrp1/Sema3a/Plxna4	5
GO:1904706	negative regulation of vascular smooth muscle cell proliferation	5/1780	13/23843	0.00178476	0.0256445	0.0205893	Prkg1/Pparg/Myocd/Cnn1/Apln	5
GO:0042133	neurotransmitter metabolic process	21/1780	141/23843	0.00182564	0.0261197	0.0209708	Cd34/Hdc/Pde1b/Bche/H2-M3/Tph2/Ptgs2/Moxd1/Itgb2/Enpp6/Maob/Colq/Tph1/Grin2a/Agxt/Nos2/Atp2b2/Rgn/Chdh/Gch1/Hnmt	21
GO:0010460	positive regulation of heart rate	7/1780	25/23843	0.00185232	0.0261197	0.0209708	Slc1a1/Tacr3/Adm/Edn2/Scn5a/Gch1/Avpr1a	7
GO:0010742	macrophage derived foam cell differentiation	7/1780	25/23843	0.00185232	0.0261197	0.0209708	Prkch/Itgb3/Csf1/Pparg/Il18/Apob/Pf4	7
GO:0030194	positive regulation of blood coagulation	7/1780	25/23843	0.00185232	0.0261197	0.0209708	Cpb2/Thbs1/Hpse/Serpine1/Selp/F7/Serpinf2	7
GO:0070193	synaptonemal complex organization	7/1780	25/23843	0.00185232	0.0261197	0.0209708	Tex11/Sycp3/Sycp1/Tex12/Syce3/Cpeb1/Ago4	7
GO:0086019	cell-cell signaling involved in cardiac conduction	7/1780	25/23843	0.00185232	0.0261197	0.0209708	Pkp2/Ank2/Cacna1c/Kcne1l/Scn5a/Scn10a/Cacnb2	7
GO:1900048	positive regulation of hemostasis	7/1780	25/23843	0.00185232	0.0261197	0.0209708	Cpb2/Thbs1/Hpse/Serpine1/Selp/F7/Serpinf2	7
GO:0061564	axon development	55/1780	493/23843	0.00186057	0.0261472	0.0209929	Lmx1a/Dcc/Ntrk2/Robo1/Nefh/Jun/App/Foxp1/Plxna2/Brsk2/Bdnf/Thy1/Sema3e/Nfasc/Plxnb3/Arhgef28/Ephb1/Myo5b/Ptprm/Sema3c/Ecm2/Alcam/Ptpro/Lgi1/Lingo1/Fgfr2/Ispd/Ntrk1/Efnb2/Bmpr1b/Slitrk4/Flrt2/Stxbp5/Nrp1/Efnb1/Sema3a/Robo3/Robo2/Ctnna2/Ngf/Lama2/Gfra3/Plxna4/Col25a1/Lrrc55/Unc5d/Ntf3/Tnfrsf26/Reln/Unc5a/Nrn1/Artn/Pou4f2/Ocm/Bcl11a	55
GO:0034764	positive regulation of transmembrane transport	28/1780	209/23843	0.00187804	0.0261472	0.0209929	Tex101/Snca/Actn2/Ehd3/Capn3/Thy1/Met/Ank2/Cxcl10/Htr3a/Plcb1/Ednra/Prkg1/Irs1/Kcne1l/Abcc8/Kcne1/Slc36a2/Trpc6/Ctss/Rgn/Lrrc55/Oprk1/Reln/Kcnc2/Cftr/Nr1h4/Cacnb2	28
GO:0001935	endothelial cell proliferation	20/1780	132/23843	0.00187951	0.0261472	0.0209929	Cd34/Jun/Thbs1/Itgb3/Tek/Plxnb3/Rgcc/Ptprm/Pparg/Agtr1a/Vash2/Thbs4/Kdr/Cav2/Bmper/Pdgfb/Arg1/Bmp2/Xdh/Apln	20
GO:0045143	homologous chromosome segregation	12/1780	62/23843	0.00188051	0.0261472	0.0209929	Tex11/Mael/Sycp3/Sycp1/Tex12/4930447C04Rik/Ccdc36/Syce3/Spata22/Cpeb1/Mei1/Ago4	12
GO:0051057	positive regulation of small GTPase mediated signal transduction	12/1780	62/23843	0.00188051	0.0261472	0.0209929	Robo1/Arrb1/Kitl/Dock2/Frmd7/Csf1/Abra/Ntrk1/Dgki/Ngf/F2rl2/Reln	12
GO:0043406	positive regulation of MAP kinase activity	29/1780	219/23843	0.00188386	0.0261472	0.0209929	Fgf1/Dkk1/Robo1/Gadd45g/Igf2/Lrrk2/Arrb1/Nrk/Kitl/Nox4/Dab2/Thbs1/Adra2b/Met/Mdfic/Tgfa/Tnfrsf11a/Cd40/Pik3r6/Tnik/Arhgef5/Ccr7/Fgf18/Kiss1r/Pdgfb/Pde6h/Ntf3/Bmp2/Muc20	29
GO:0030038	contractile actin filament bundle assembly	16/1780	96/23843	0.00191659	0.0263258	0.0211364	Arrb1/Phactr1/Nox4/Frmd7/Tacstd2/Met/Rgcc/Prkcq/Wnt11/Arhgef5/Nrp1/Arhgap6/Kiss1r/Tac1/Eln/Serpinf2	16
GO:0043149	stress fiber assembly	16/1780	96/23843	0.00191659	0.0263258	0.0211364	Arrb1/Phactr1/Nox4/Frmd7/Tacstd2/Met/Rgcc/Prkcq/Wnt11/Arhgef5/Nrp1/Arhgap6/Kiss1r/Tac1/Eln/Serpinf2	16
GO:0045778	positive regulation of ossification	16/1780	96/23843	0.00191659	0.0263258	0.0211364	Ddr2/Npnt/Calca/Nppc/Cthrc1/Tmem119/Fbn2/Gdpd2/Fzd9/Bmpr1b/Cebpa/Ltf/Pkdcc/Tac1/Bmp2/Trp63	16
GO:0060993	kidney morphogenesis	16/1780	96/23843	0.00191659	0.0263258	0.0211364	Fgf1/Greb1l/Npnt/Lrrk2/Six1/Tacstd2/Pax8/Hnf1b/Agtr1a/Calb1/Fras1/Sox4/Sox8/Bmp2/Irx2/Agtr1b	16
GO:0052547	regulation of peptidase activity	47/1780	407/23843	0.00193951	0.0264858	0.0212648	Cyct/Serpine2/Gsn/Snca/Robo1/Timp3/App/A2m/Spink2/Antxr1/Arrb1/Ctsh/Itih5/Adora2a/Thbs1/Naip5/Ifi27l2a/Wnt9a/Ptgs2/Serpinc1/Serpina12/Spock1/8030411F24Rik/Tfpi2/Aqp1/Cd109/Pparg/Col28a1/Cryaa/Serpinb9e/Serpinb9c/Ltf/Naip1/Ngf/Serpine1/Serpinb5/Nek5/Serpina9/Wfdc1/Xdh/Itih3/Fasl/Trp63/Cst12/Serpinf2/P2rx1/Serpind1	47
GO:0002791	regulation of peptide secretion	54/1780	483/23843	0.00194184	0.0264858	0.0212648	Arg2/Hmgn3/Cd34/Trpa1/Ccl3/Lrrk2/Arrb1/Brsk2/Il4ra/Adora2a/Nrxn1/Tek/Syt4/Cyp2j6/Pax8/Il1r2/Rgcc/Fgg/Sct/Cckbr/Tfr2/Sytl4/Tnfrsf9/Casr/Prkcq/Cd40/Pparg/Agtr1a/Irs1/Crhbp/Myom1/Pde1c/Pde8b/Il33/Stxbp5/Ssc5d/Krt20/Sox4/Abcc8/Ccr7/Flt3/Lrrc32/Ankrd1/Nos2/Crtam/Per2/Tnfsf4/Mmp12/Hc/Ptger3/Drd3/Cftr/Apln/Nr1h4	54
GO:0051153	regulation of striated muscle cell differentiation	18/1780	114/23843	0.00194322	0.0264858	0.0212648	Dkk1/Foxp1/Bdnf/Il4ra/Lmod3/Cxcl10/Trim72/Myod1/Efnb2/Col14a1/Hdac9/Scgb3a1/Wisp1/Myocd/Nek5/Nfatc2/Bmp2/Mylk3	18
GO:0086091	regulation of heart rate by cardiac conduction	8/1780	32/23843	0.00197389	0.0268347	0.0215449	Pkp2/Ank2/Kcnh6/Cacna1c/Kcne1l/Kcne1/Scn5a/Cacnb2	8
GO:0001654	eye development	45/1780	386/23843	0.00198443	0.0268575	0.0215632	Cacna1s/Grhl2/Abcb5/Ntrk2/Col4a1/Jun/Bdnf/Tspan12/Thy1/Col5a2/Crygc/Crygs/Ephb1/Krt12/Stra6/Ptprm/Crygb/Fgfr2/Pdgfra/Aqp1/Rdh10/Cacna1c/Cryaa/Foxn4/Bmpr1b/Calb1/Bfsp2/Kdr/Neurod1/Ush1c/Fjx1/Nrp1/Bfsp1/Tdrd7/Nr2e3/Sdk2/Rho/Sox8/Pde6a/Crygf/Pdgfb/Ikzf1/Fasl/Pou4f2/Fat3	45
GO:0070252	actin-mediated cell contraction	14/1780	79/23843	0.00198569	0.0268575	0.0215632	Pkp2/Myh6/Acta2/Myh8/Ank2/Cacna1c/Kcne1l/Tnnt2/Stc1/Pde4b/Scn5a/Ptger3/Actc1/Cacnb2	14
GO:0071466	cellular response to xenobiotic stimulus	21/1780	142/23843	0.00199512	0.0269163	0.0216104	Ddit4/Pde2a/Akr1c13/Cyp2r1/Cyp1a2/Cyp2j6/Akr1c12/Cyp2c55/Cyp2j9/Aqp1/Gsto2/Agtr1a/Crhbp/Egr1/Nr1i2/Pdgfb/Pck1/Cyp2a4/Cyp26a1/Cyp2b10/Agtr1b	21
GO:0060538	skeletal muscle organ development	27/1780	200/23843	0.00200437	0.0269725	0.0216555	Cacna1s/Dkk1/Tsc22d3/Foxp1/Six1/Capn3/Popdc3/Atf3/Lmod3/Fos/Met/Ephb1/Stra6/Klhl40/Myod1/Acta1/Egr1/Asb2/Cav2/Hdac9/Ankrd1/Sox8/Myocd/Pax3/Meox2/Eln/Sox17	27
GO:0030593	neutrophil chemotaxis	15/1780	88/23843	0.00208467	0.0279821	0.0224661	Nckap1l/Ccl3/Dapk2/Ednra/Fcgr3/Itgb2/Lbp/Thbs4/Edn2/Vav3/Ccr7/Pde4b/Pf4/Sell/Cxcl1	15
GO:0032890	regulation of organic acid transport	13/1780	71/23843	0.00209524	0.0280529	0.022523	Arg2/Snca/Adora2a/Thbs1/Syt4/Cyp4f18/Tnfrsf11a/P2ry2/Prkg1/Slc36a2/Per2/Arg1/Avpr1a	13
GO:0051930	regulation of sensory perception of pain	10/1780	47/23843	0.00211258	0.0281429	0.0225952	Trpa1/P2rx3/Oprl1/Cckbr/Grin2a/Kcnj10/Scn11a/Ctss/Oprk1/Tmem100	10
GO:0051931	regulation of sensory perception	10/1780	47/23843	0.00211258	0.0281429	0.0225952	Trpa1/P2rx3/Oprl1/Cckbr/Grin2a/Kcnj10/Scn11a/Ctss/Oprk1/Tmem100	10
GO:0007519	skeletal muscle tissue development	26/1780	191/23843	0.00213512	0.0283719	0.0227791	Cacna1s/Dkk1/Tsc22d3/Foxp1/Six1/Capn3/Popdc3/Atf3/Lmod3/Fos/Met/Ephb1/Klhl40/Myod1/Acta1/Egr1/Asb2/Cav2/Hdac9/Ankrd1/Sox8/Myocd/Pax3/Meox2/Eln/Sox17	26
GO:0043534	blood vessel endothelial cell migration	17/1780	106/23843	0.00215762	0.0283864	0.0227907	Robo1/Amot/Thbs1/Rgcc/Ptgs2/Stard13/Ets1/Cd40/Pparg/Efnb2/Kdr/Nrp1/Clec14a/Hdac9/Fgf18/Pdgfb/Meox2	17
GO:1990266	neutrophil migration	17/1780	106/23843	0.00215762	0.0283864	0.0227907	Nckap1l/Ccl3/Dapk2/Il1r1/Ednra/Fcgr3/Itgb2/Lbp/Thbs4/Edn2/Vav3/Ccr7/Pde4b/Pf4/Sell/Ptger3/Cxcl1	17
GO:0045216	cell-cell junction organization	28/1780	211/23843	0.00216317	0.0283864	0.0227907	Grhl2/Prkch/Pkp2/Cgn/Actn2/Ugt8a/Thy1/Tek/Nfasc/Gjb2/Cldn1/Ptpro/Pof1b/Lims2/Col16a1/Rassf8/Kdr/Wnt11/Nrp1/Abcc8/Arhgap6/Cdh10/Marveld3/Cdh9/Cdh6/Cdh18/Cdh20/Nr1h4	28
GO:0009988	cell-cell recognition	12/1780	63/23843	0.00216801	0.0283864	0.0227907	Spesp1/Ly6k/Tex101/Clgn/Cd6/Dock2/Ephb1/Zp2/Dock8/Ccr7/Adam3/Pmis2	12
GO:1902476	chloride transmembrane transport	12/1780	63/23843	0.00216801	0.0283864	0.0227907	Slc1a1/Gabra1/Clcn5/Glrb/Slc12a3/Best2/Slc26a4/Glra2/Clic5/Gabrg1/Slc12a5/Cftr	12
GO:0006887	exocytosis	39/1780	324/23843	0.00216833	0.0283864	0.0227907	Scamp1/Snca/Rab3b/Adora2b/Lrrk2/Nkd2/Brsk2/Il4ra/Nrxn1/Stxbp6/Syt4/Pclo/Exoc3l4/Fgg/Myo5b/Sytl2/Btk/Sytl4/Trim72/Styk1/Itgb2/Syt17/Cacna1c/Rab37/Crhbp/Syt13/Gab2/Stxbp5/Sytl5/Lin7a/Cacna1i/Abca12/Sycn/Rab3c/Cacna1h/Cadps2/Cftr/P2rx1/Rab27b	39
GO:0042698	ovulation cycle	11/1780	55/23843	0.00218297	0.0285077	0.0228881	Sohlh2/Pla2g4a/Arrb1/Afp/Adamts1/Cckbr/Pdgfra/Egr1/Bmpr1b/Esr2/Edn2	11
GO:0043010	camera-type eye development	40/1780	335/23843	0.00222344	0.0289648	0.0232551	Cacna1s/Grhl2/Ntrk2/Col4a1/Jun/Tspan12/Thy1/Crygc/Crygs/Ephb1/Krt12/Stra6/Ptprm/Crygb/Fgfr2/Pdgfra/Aqp1/Rdh10/Cacna1c/Cryaa/Foxn4/Bmpr1b/Calb1/Bfsp2/Kdr/Neurod1/Ush1c/Fjx1/Nrp1/Bfsp1/Tdrd7/Nr2e3/Sdk2/Rho/Sox8/Pde6a/Pdgfb/Ikzf1/Pou4f2/Fat3	40
GO:0045861	negative regulation of proteolysis	41/1780	346/23843	0.00227335	0.0294614	0.0236538	Cpb2/Serpine2/Snca/Timp3/App/Lrrk2/A2m/Spink2/Arrb1/Itih5/Adora2a/Thbs1/Naip5/Il1r2/Wnt9a/Ptgs2/Serpinc1/Serpina12/Spock1/8030411F24Rik/Fhit/Tfpi2/Aqp1/Cd109/Klhl40/Plat/Col28a1/Cryaa/Serpinb9e/Serpinb9c/Ltf/Naip1/Ngf/Serpine1/Serpinb5/Serpina9/Wfdc1/Itih3/Cst12/Serpinf2/Serpind1	41
GO:0046890	regulation of lipid biosynthetic process	22/1780	153/23843	0.00227347	0.0294614	0.0236538	Dgat2/Fgf1/Igf2/Adora2b/Pla2g4a/Dab2/Akr1c18/Dkkl1/Ptgs2/Serpina12/Prkg1/Igfbp7/Egr1/Pde8b/Apob/Rgn/Pdgfb/Dhh/Hsd17b13/Bmp2/Avpr1a/Nr1h4	22
GO:0070374	positive regulation of ERK1 and ERK2 cascade	31/1780	242/23843	0.00227823	0.0294614	0.0236538	Ddr2/Dcc/Ntrk2/Npnt/Jun/App/Ccl3/Arrb1/Nox4/Acta2/Nrxn1/Itgb3/Tek/Met/Ephb1/Fgg/Tnfrsf11a/Ednra/Fgfr2/Pdgfra/Ntrk1/Esr2/Hcrtr1/Kdr/Nrp1/Flt3/Fgf18/Bmper/Pdgfb/Bmp2/Serpinf2	31
GO:0045823	positive regulation of heart contraction	9/1780	40/23843	0.00232002	0.0298617	0.0239752	Slc1a1/Rgs2/Tacr3/Adm/Edn2/Scn5a/Gch1/Avpr1a/Apln	9
GO:0050905	neuromuscular process	19/1780	125/23843	0.00232045	0.0298617	0.0239752	App/Penk/Adora2a/Nrxn1/Glrb/Csmd1/Stra6/Grid2/Myo7a/Ush1c/Pde8b/Ptprq/Grin2a/Ctnna2/Clic5/Atp2b2/Gch1/Drd3/Pou4f2	19
GO:0070371	ERK1 and ERK2 cascade	40/1780	336/23843	0.00234666	0.0299602	0.0240543	Ddr2/Dcc/Pramel7/Ece1/Ntrk2/Timp3/Npnt/Jun/App/Ccl3/Arrb1/Ctsh/Nox4/Acta2/Dab2/Nrxn1/Atf3/Itgb3/Tek/Met/Ephb1/Fgg/Cckbr/Tnfrsf11a/Ednra/Dusp4/Fgfr2/Pdgfra/Ntrk1/Esr2/Hcrtr1/Kdr/Nrp1/Ptprr/Flt3/Fgf18/Bmper/Pdgfb/Bmp2/Serpinf2	40
GO:0002029	desensitization of G-protein coupled receptor protein signaling pathway	7/1780	26/23843	0.00237331	0.0299602	0.0240543	Arrb1/Adm/Grk5/Dnm1/Ptger3/Drd3/Apln	7
GO:0007620	copulation	7/1780	26/23843	0.00237331	0.0299602	0.0240543	Serpine2/Ednra/P2ry2/Vgf/Klk14/Avpr1a/P2rx1	7
GO:0022401	negative adaptation of signaling pathway	7/1780	26/23843	0.00237331	0.0299602	0.0240543	Arrb1/Adm/Grk5/Dnm1/Ptger3/Drd3/Apln	7
GO:0061437	renal system vasculature development	7/1780	26/23843	0.00237331	0.0299602	0.0240543	Itgb3/Tek/Pdgfra/Aqp1/Egr1/Nrp1/Pdgfb	7
GO:0061440	kidney vasculature development	7/1780	26/23843	0.00237331	0.0299602	0.0240543	Itgb3/Tek/Pdgfra/Aqp1/Egr1/Nrp1/Pdgfb	7
GO:0090077	foam cell differentiation	7/1780	26/23843	0.00237331	0.0299602	0.0240543	Prkch/Itgb3/Csf1/Pparg/Il18/Apob/Pf4	7
GO:0090189	regulation of branching involved in ureteric bud morphogenesis	7/1780	26/23843	0.00237331	0.0299602	0.0240543	Six1/Tacstd2/Pax8/Hnf1b/Agtr1a/Sox8/Agtr1b	7
GO:0030799	regulation of cyclic nucleotide metabolic process	16/1780	98/23843	0.00238336	0.0300156	0.0240988	Adora2b/Pde2a/Hpca/Gpr161/Thbs1/Nppc/Cxcl10/Sct/Npr3/Adm/Rit2/Nos2/Ramp1/Pf4/Drd3/Guca1b	16
GO:0048592	eye morphogenesis	24/1780	173/23843	0.00240619	0.0302313	0.024272	Ntrk2/Bdnf/Tspan12/Thy1/Col5a2/Ephb1/Stra6/Ptprm/Crygb/Aqp1/Cryaa/Foxn4/Calb1/Kdr/Ush1c/Fjx1/Tdrd7/Nr2e3/Sdk2/Sox8/Pdgfb/Ikzf1/Fasl/Fat3	24
GO:0010543	regulation of platelet activation	8/1780	33/23843	0.00243737	0.0303083	0.0243338	Serpine2/Fgg/Pdgfra/Prkcq/Prkg1/Selp/Pdgfb/Ptger3	8
GO:0034308	primary alcohol metabolic process	8/1780	33/23843	0.00243737	0.0303083	0.0243338	Gdpd1/Adh4/Plb1/Akr1c18/Adh7/Adh1/Rdh10/Lrat	8
GO:1901661	quinone metabolic process	8/1780	33/23843	0.00243737	0.0303083	0.0243338	Akr1cl/Adh4/Akr1c13/Akr1c14/Akr1c18/Akr1c12/Cyp4f18/Cyp4f40	8
GO:0043542	endothelial cell migration	25/1780	183/23843	0.00244662	0.0303083	0.0243338	Fgf1/Robo1/Amot/Thbs1/Itgb3/Tek/Met/Rgcc/Ptgs2/Stard13/Ptprm/Ets1/Itgb2/Cd40/Pparg/Efnb2/Kdr/Stc1/Nrp1/Clec14a/Hdac9/Fgf18/Bmper/Pdgfb/Meox2	25
GO:0051224	negative regulation of protein transport	25/1780	183/23843	0.00244662	0.0303083	0.0243338	Arg2/Cd34/Pde2a/Lrrk2/Syt4/Il1r2/Mdfic/Rgcc/Pkia/Sytl4/Tnfrsf9/Irs1/Pde1c/Pde8b/Il33/Ssc5d/Sox4/Abcc8/Lrrc32/Pkdcc/Kcne1/Tnfsf4/Ptger3/Drd3/Nr1h4	25
GO:0062013	positive regulation of small molecule metabolic process	25/1780	183/23843	0.00244662	0.0303083	0.0243338	Dgat2/Fgf1/Snca/Igf2/Adora2b/Pla2g4a/Hpca/Dab2/Gpr161/Nppc/Cxcl10/Sct/Ptgs2/Dyrk2/Pparg/Irs1/Adm/Rit2/Nos2/Rgn/Pdgfb/Ramp1/Pf4/Avpr1a/Nr1h4	25
GO:2000351	regulation of endothelial cell apoptotic process	10/1780	48/23843	0.00249297	0.0308105	0.024737	Thbs1/Tek/Akr1c18/Rgcc/Fgg/Cd40/Kdr/Serpine1/Ndnf/Fasl	10
GO:0061337	cardiac conduction	11/1780	56/23843	0.0025366	0.0312769	0.0251114	Pkp2/Ehd3/Tmem65/Ank2/Kcnh6/Cacna1c/Kcne1l/Kcne1/Scn5a/Scn10a/Cacnb2	11
GO:0048545	response to steroid hormone	32/1780	254/23843	0.00255022	0.0313718	0.0251877	Cpn1/Ntrk2/Trim68/Ddit4/Bdnf/Dab2/Bche/Lbh/Akr1c18/Acsbg1/Sva/Adh1/Aqp1/Pparg/Myod1/Agtr1a/Nr1i2/Paqr9/Esr2/Rxrg/Sstr2/Nr2e3/Agxt/Foxa1/Areg/Nr1i3/Pck1/Agtr1b/Trp63/Pou4f2/Zfp366/Nr1h4	32
GO:0010594	regulation of endothelial cell migration	21/1780	145/23843	0.00258562	0.0316604	0.0254193	Fgf1/Amot/Thbs1/Itgb3/Tek/Met/Rgcc/Ptgs2/Stard13/Ptprm/Ets1/Cd40/Pparg/Kdr/Stc1/Nrp1/Hdac9/Fgf18/Bmper/Pdgfb/Meox2	21
GO:0048017	inositol lipid-mediated signaling	21/1780	145/23843	0.00258562	0.0316604	0.0254193	Prex2/Serpine2/Gsn/Ntrk2/Igf2/Pld1/Tek/Serpina12/Pdgfra/Npr3/Irs1/Pik3r6/Il18/Kdr/Gab2/Cd28/Selp/Pdgfb/Reln/Muc5ac/Hcls1	21
GO:0001771	immunological synapse formation	5/1780	14/23843	0.00260671	0.031699	0.0254503	Cd6/Dock2/Ephb1/Dock8/Ccr7	5
GO:0070307	lens fiber cell development	5/1780	14/23843	0.00260671	0.031699	0.0254503	Crygb/Fgfr2/Cryaa/Bfsp2/Bfsp1	5
GO:0071941	nitrogen cycle metabolic process	5/1780	14/23843	0.00260671	0.031699	0.0254503	Arg2/Cebpa/Arg1/Nags/Nr1h4	5
GO:0006304	DNA modification	15/1780	90/23843	0.00261569	0.0317254	0.0254715	Ddx4/Mov10l1/Mael/Piwil2/Tdrkh/Ctcfl/Grhl2/H19/Asz1/Tdrd1/Tdrd9/Aicda/H1foo/Piwil4/Tdrd5	15
GO:0006813	potassium ion transport	30/1780	234/23843	0.00262084	0.0317254	0.0254715	Actn2/Kcnk2/Kcns1/Kcnv2/Neto2/Cngb1/Slc12a3/Ank2/Kcnh6/Slc24a5/Aqp1/Prkg1/Kcne1l/Atp12a/Abcc8/Kcne1/Kcnj13/Kcnj10/Kcnab1/Kcng1/Slc12a5/Lrrc55/Fxyd3/Oprk1/Scn4a/Ptger3/Kcnc2/Kcng2/Cxcl1/Slc9a9	30
GO:0035249	synaptic transmission, glutamatergic	17/1780	108/23843	0.00264417	0.0319348	0.0256397	Serpine2/Dkk1/Ntrk2/Lrrk2/Adora2a/Nrxn1/Ptgs2/Cckbr/Grid2/Ntrk1/Plat/Gria4/Dgki/Shc3/Gria1/Reln/P2rx1	17
GO:0042730	fibrinolysis	6/1780	20/23843	0.00266989	0.0320993	0.0257717	Cpb2/Plau/Thbs1/Fgg/Serpine1/Serpinf2	6
GO:2001026	regulation of endothelial cell chemotaxis	6/1780	20/23843	0.00266989	0.0320993	0.0257717	Fgf1/Thbs1/Met/Kdr/Fgf18/Pdgfb	6
GO:0070372	regulation of ERK1 and ERK2 cascade	38/1780	318/23843	0.0027809	0.0333583	0.0267825	Ddr2/Dcc/Pramel7/Ece1/Ntrk2/Timp3/Npnt/Jun/App/Ccl3/Arrb1/Nox4/Acta2/Dab2/Nrxn1/Atf3/Itgb3/Tek/Met/Ephb1/Fgg/Tnfrsf11a/Ednra/Dusp4/Fgfr2/Pdgfra/Ntrk1/Esr2/Hcrtr1/Kdr/Nrp1/Ptprr/Flt3/Fgf18/Bmper/Pdgfb/Bmp2/Serpinf2	38
GO:0099531	presynaptic process involved in chemical synaptic transmission	21/1780	146/23843	0.00281256	0.0336618	0.0270262	Ntrk2/Snca/Rab3b/Lrrk2/Adora2a/Nrxn1/Syt4/Pclo/Slc6a2/Sytl2/Sytl4/Sncaip/Syt17/Sphk1/Syt13/Sytl5/Lin7a/Dgki/Ngf/Cacna1b/Cadps2	21
GO:0001936	regulation of endothelial cell proliferation	18/1780	118/23843	0.00286633	0.0341641	0.0274295	Jun/Thbs1/Itgb3/Tek/Plxnb3/Rgcc/Ptprm/Pparg/Agtr1a/Vash2/Thbs4/Kdr/Cav2/Pdgfb/Arg1/Bmp2/Xdh/Apln	18
GO:0007265	Ras protein signal transduction	48/1780	426/23843	0.00286742	0.0341641	0.0274295	Prex2/Psd4/Rab3b/Arhgef6/Robo1/Jun/Rhoh/Rab32/Arrb1/Arap2/Tiam2/Kitl/Farp1/Dock2/Cnksr2/Met/Arhgef28/Ngef/Fbp1/Arhgef40/Ednra/Csf1/Abra/Rasgrp3/Arhgef37/Arhgef9/Ntrk1/Rhobtb1/Arhgap24/Agtr1a/Rasgrf2/Rab37/Rab17/Arhgef5/Nrp1/Vav3/Rab44/Rit2/Dgki/Arap3/Col1a2/Iqsec3/Ngf/F2rl2/Pak7/Rab3c/Pak6/Rab27b	48
GO:0048638	regulation of developmental growth	43/1780	372/23843	0.0028855	0.0343025	0.0275406	Mael/Plac8/H19/Pls1/Igf2/App/Foxp1/Plxna2/Nrk/Myh6/Kcnk2/Six1/Bdnf/Capn3/Sema3e/Nppc/Syt4/Reg1/Myo5b/Sema3c/Plcb1/Hnf1b/Csf1/Fgfr2/Syt17/Myod1/Cacna1c/Col14a1/Sav1/Nrp1/Colq/Sema3a/Flt3/Gata6/Wisp1/Ngf/Plxna4/Gdf5/Ikzf1/Drd3/Pou4f2/Ocm/Bcl11a	43
GO:0044070	regulation of anion transport	17/1780	109/23843	0.00291974	0.0343259	0.0275594	Arg2/Trpa1/Snca/Adora2a/Thbs1/Syt4/Cyp4f18/Tnfrsf11a/Prkg2/P2ry2/Prkg1/Stc1/Slc36a2/Per2/Arg1/Avpr1a/Cftr	17
GO:0071621	granulocyte chemotaxis	17/1780	109/23843	0.00291974	0.0343259	0.0275594	Nckap1l/Ccl3/Dapk2/Thbs1/Ednra/Csf1/Fcgr3/Itgb2/Lbp/Thbs4/Edn2/Vav3/Ccr7/Pde4b/Pf4/Sell/Cxcl1	17
GO:1905330	regulation of morphogenesis of an epithelium	17/1780	109/23843	0.00291974	0.0343259	0.0275594	Fgf1/Stox1/Six1/Dab2/Tacstd2/Cthrc1/Met/Pax8/Cxcl10/Hnf1b/Fgfr2/Pdgfra/Agtr1a/Dact1/Wnt11/Sox8/Agtr1b	17
GO:0002042	cell migration involved in sprouting angiogenesis	10/1780	49/23843	0.00292631	0.0343259	0.0275594	Robo1/Thbs1/Ptgs2/Stard13/Efnb2/Kdr/Nrp1/Clec14a/Hdac9/Meox2	10
GO:0015872	dopamine transport	10/1780	49/23843	0.00292631	0.0343259	0.0275594	Snca/Rab3b/Syt4/Prkcb/Slc6a2/Slc22a3/Slc22a1/Oprk1/Pcp4/Drd3	10
GO:0032941	secretion by tissue	10/1780	49/23843	0.00292631	0.0343259	0.0275594	Chrm3/Sct/Sytl2/P2ry2/Aqp1/Npr3/Alox12b/Tac1/Oprk1/Chrm1	10
GO:0022600	digestive system process	16/1780	100/23843	0.00294096	0.0344215	0.0276362	Pls1/Chrm3/Muc13/Oprl1/Sct/Cckbr/Muc2/Aqp1/Npr3/Neurod1/Slco1a5/Tac1/Oprk1/Ptger3/Drd3/Chrm1	16
GO:0048871	multicellular organismal homeostasis	41/1780	351/23843	0.0029504	0.034456	0.0276639	Cd34/Lipa/Slc40a1/Pla2g4a/Cela2a/Ctsh/Nox4/Muc13/Itgb3/Cngb1/Met/Ptgs2/Cldn1/Tnfrsf11a/Csf1/Slc28a2/Ctsk/Muc2/Aqp1/Alox12b/Nxnl2/Col14a1/Scnn1b/Kdr/Neurod1/Cldn18/Edn2/Ush1c/Flt3/Rho/Col9a1/Pde6a/Ctss/Krt16/Abca12/Oprk1/Ptger3/Muc5ac/Trp63/Cftr/Apln	41
GO:0032735	positive regulation of interleukin-12 production	8/1780	34/23843	0.00298185	0.0345052	0.0277034	H2-M3/Plcb1/Cd40/Irf8/Ccr7/Flt3/Tlr3/Tnfsf4	8
GO:0050919	negative chemotaxis	8/1780	34/23843	0.00298185	0.0345052	0.0277034	Robo1/Sema3e/Itgb3/Sema3c/Sema3a/Robo3/Robo2/Plxna4	8
GO:1990089	response to nerve growth factor	8/1780	34/23843	0.00298185	0.0345052	0.0277034	Ntrk2/Calca/Tmem108/Bdnf/Ntrk1/Ngf/Tac1/Ntf3	8
GO:1990090	cellular response to nerve growth factor stimulus	8/1780	34/23843	0.00298185	0.0345052	0.0277034	Ntrk2/Calca/Tmem108/Bdnf/Ntrk1/Ngf/Tac1/Ntf3	8
GO:0001503	ossification	42/1780	362/23843	0.00299423	0.0345052	0.0277034	Ddr2/Igfbp3/Id2/Dkk1/Npnt/Igf2/Calca/Fhl2/Satb2/Nppc/Cthrc1/Enpp1/Igsf10/Ptgs2/Tmem119/Casr/Tnfrsf11a/Fbn2/Csf1/P2ry2/Gdpd2/Atp6v0a4/Fgfr2/Duox2/Fzd9/Bmpr1b/Rspo2/Wnt11/Cebpa/Mgp/Stc1/Ltf/Tph1/Fgf18/Pkdcc/Sox8/Areg/Bmp1/Tac1/Dhh/Bmp2/Trp63	42
GO:0030823	regulation of cGMP metabolic process	7/1780	27/23843	0.00300017	0.0345052	0.0277034	Adora2b/Pde2a/Hpca/Thbs1/Nppc/Nos2/Guca1b	7
GO:0071634	regulation of transforming growth factor beta production	7/1780	27/23843	0.00300017	0.0345052	0.0277034	Cd34/Thbs1/Met/Ptgs2/Wnt11/Gata6/Serpinf2	7
GO:0007626	locomotory behavior	31/1780	247/23843	0.00312246	0.035834	0.0287702	Lmx1a/Prex2/Id2/Snca/App/Apba2/Lrrk2/Penk/Pde1b/Adora2a/Glrb/Oprl1/Cacna1c/Mapk10/Calb1/Hprt/Grin2a/Kcnj10/Ngf/Cacna1b/Atp2b2/Gnao1/Otog/Sobp/Pak7/Oprk1/Reln/Dnm1/Cend1/Drd3/Pak6	31
GO:0007548	sex differentiation	35/1780	289/23843	0.0032059	0.0367121	0.0294752	Tex11/Sohlh2/Greb1l/Nefh/Pla2g4a/Spink2/Arrb1/Kitl/Afp/Adamts1/Sycp2/Smad9/Stra6/Hnf1b/Sohlh1/Pdgfra/Ntrk1/Rdh10/Bmpr1b/Esr2/Ago4/Kdr/Edn2/Nobox/Sema3a/Sox8/Serpine1/Rxfp2/Vgf/Fancf/Dhh/Lrrc6/Trp63/Bmp15/Cftr	35
GO:0060688	regulation of morphogenesis of a branching structure	12/1780	66/23843	0.00325238	0.0369868	0.0296958	Lrrk2/Six1/Tacstd2/Met/Pax8/Hnf1b/Fgfr2/Pdgfra/Agtr1a/Sox8/Agtr1b/Bcl11a	12
GO:0051899	membrane depolarization	15/1780	92/23843	0.00325377	0.0369868	0.0296958	Cacna1s/Jun/Lrrk2/Adora2a/Best2/Cacna1c/Kdr/Cacna1i/Scn11a/Cacna1b/Scn5a/Scn4a/Cacna1h/Scn10a/Cacnb2	15
GO:0007156	homophilic cell adhesion via plasma membrane adhesion molecules	16/1780	101/23843	0.0032578	0.0369868	0.0296958	Robo1/Plxnb3/Ptprm/Pcdh18/Sdk2/Robo2/Clstn2/Crtam/Cdh10/Dsc3/Cdh9/Fat2/Cdh6/Cdh18/Cdh20/Fat3	16
GO:0051952	regulation of amine transport	16/1780	101/23843	0.0032578	0.0369868	0.0296958	Arg2/Snca/Rab3b/Adora2b/Adora2a/Syt4/Prkcb/Prkg1/Slc36a2/Per2/Arg1/Oprk1/Avpr1a/Pcp4/Ptger3/Drd3	16
GO:0007264	small GTPase mediated signal transduction	54/1780	495/23843	0.00327675	0.0370519	0.0297481	Prex2/Psd4/Rab3b/Arhgef6/Robo1/Jun/Rhoh/Rab32/Arrb1/Arap2/Amot/Tiam2/Kitl/Farp1/Dock2/Cnksr2/Frmd7/Met/Arhgef28/Ngef/Fbp1/Arhgef40/Ednra/Csf1/Abra/Rasgrp3/Arhgef37/Arhgef9/Ntrk1/Rhobtb1/Arhgap24/Agtr1a/Rasgrf2/Rab37/Rab17/Arhgap31/Arhgef5/Nrp1/Dock8/Vav3/Arhgap25/Rab44/Rit2/Dgki/Arap3/Col1a2/Iqsec3/Ngf/F2rl2/Pak7/Reln/Rab3c/Pak6/Rab27b	54
GO:1904950	negative regulation of establishment of protein localization	25/1780	187/23843	0.00327751	0.0370519	0.0297481	Arg2/Cd34/Pde2a/Lrrk2/Syt4/Il1r2/Mdfic/Rgcc/Pkia/Sytl4/Tnfrsf9/Irs1/Pde1c/Pde8b/Il33/Ssc5d/Sox4/Abcc8/Lrrc32/Pkdcc/Kcne1/Tnfsf4/Ptger3/Drd3/Nr1h4	25
GO:0051147	regulation of muscle cell differentiation	21/1780	148/23843	0.00331685	0.0374169	0.0300411	Dkk1/Igf2/Foxp1/Bdnf/Il4ra/Lmod3/Cxcl10/Trim72/Fgfr2/Myod1/Efnb2/Col14a1/Hdac9/Scgb3a1/Wisp1/Myocd/Nek5/Pdgfb/Nfatc2/Bmp2/Mylk3	21
GO:0097530	granulocyte migration	19/1780	129/23843	0.00333342	0.037524	0.030127	Nckap1l/Ccl3/Dapk2/Thbs1/Il1r1/Ednra/Csf1/Fcgr3/Itgb2/Lbp/Thbs4/Edn2/Vav3/Ccr7/Pde4b/Pf4/Sell/Ptger3/Cxcl1	19
GO:0090183	regulation of kidney development	11/1780	58/23843	0.00338242	0.0379949	0.0305052	Six1/Itgb3/Tacstd2/Pax8/Hnf1b/Ednra/Agtr1a/Egr1/Sox8/Pdgfb/Agtr1b	11
GO:0030104	water homeostasis	10/1780	50/23843	0.00341767	0.0382289	0.030693	Cela2a/Met/Cldn1/Aqp1/Alox12b/Scnn1b/Krt16/Abca12/Trp63/Cftr	10
GO:0032350	regulation of hormone metabolic process	10/1780	50/23843	0.00341767	0.0382289	0.030693	Igf2/Dab2/Pax8/Akr1c18/Dkkl1/Duoxa2/Prkg1/Egr1/Pde8b/Bmp2	10
GO:0007159	leukocyte cell-cell adhesion	36/1780	301/23843	0.00348025	0.0388469	0.0311892	Arg2/Nckap1l/Igf2/Vnn1/Cd6/Thy1/Il4ra/Adora2a/H2-M3/Add2/Ets1/Prkcq/Itgb2/Efnb2/Pik3r6/Pla2g2f/Slc4a1/Il18/Cd86/Dock8/Efnb1/Ccr7/Spn/Lrrc32/Cd28/Cd5/Selp/Arg1/Olr1/Tnfsf4/Myb/Ikzf1/Sell/Il1rl2/Zfp608/Il15	36
GO:0002274	myeloid leukocyte activation	25/1780	188/23843	0.00351892	0.039196	0.0314695	Snca/Jun/App/Rhoh/Adora2b/Lrrk2/Ptpre/Dock2/Il4ra/Thbs1/Camk4/Btk/Fcgr3/Styk1/Itgb2/Lbp/Il18/Edn2/Gab2/Il33/Tlr3/Dnase1l3/Havcr1/Cftr/Lcp2	25
GO:0061333	renal tubule morphogenesis	14/1780	84/23843	0.00357555	0.0396988	0.0318732	Fgf1/Col4a1/Greb1l/Npnt/Six1/Tacstd2/Pax8/Hnf1b/Lgr5/Agtr1a/Sox8/Bmp2/Irx2/Agtr1b	14
GO:0021700	developmental maturation	35/1780	291/23843	0.00358528	0.0396988	0.0318732	Dazl/Id2/App/Calca/Rab32/Lrrk2/Nrxn1/Nppc/Nfasc/Syt4/Grb14/Ptgs2/Plcb1/Btk/Pparg/Esr2/Pde3a/Bfsp2/Kdr/Cebpa/Bfsp1/Pabpc1l/Kcne1/Sox8/Foxa1/Ngf/Tdrd5/Rxfp2/Pdgfb/Bmp2/Reln/Cend1/Cftr/Il15/Bcl11a	35
GO:0006821	chloride transport	16/1780	102/23843	0.00360226	0.0396988	0.0318732	Slc1a1/Gabra1/Clcn5/Glrb/Slc12a3/Prkg2/Ano2/Best2/Slc4a1/Slc26a4/Glra2/Bsnd/Clic5/Gabrg1/Slc12a5/Cftr	16
GO:0061326	renal tubule development	16/1780	102/23843	0.00360226	0.0396988	0.0318732	Fgf1/Col4a1/Greb1l/Npnt/Six1/Tacstd2/Pax8/Hnf1b/Aqp1/Lgr5/Agtr1a/Calb1/Sox8/Bmp2/Irx2/Agtr1b	16
GO:2001023	regulation of response to drug	16/1780	102/23843	0.00360226	0.0396988	0.0318732	Arg2/Snca/Rab3b/Lrrk2/Foxp1/Ngb/Adora2a/Syt4/Prkcb/Met/Slc36a2/Per2/Arg1/Oprk1/Pcp4/Drd3	16
GO:0007616	long-term memory	8/1780	35/23843	0.00361647	0.0396988	0.0318732	Lrrn4/Ntrk2/Camk4/Egr1/Calb1/Tac1/Gria1/Reln	8
GO:0051968	positive regulation of synaptic transmission, glutamatergic	8/1780	35/23843	0.00361647	0.0396988	0.0318732	Ntrk2/Adora2a/Nrxn1/Ptgs2/Cckbr/Ntrk1/Gria4/Reln	8
GO:0046541	saliva secretion	5/1780	15/23843	0.00367171	0.0398902	0.0320269	Chrm3/Aqp1/Tac1/Oprk1/Chrm1	5
GO:0071636	positive regulation of transforming growth factor beta production	5/1780	15/23843	0.00367171	0.0398902	0.0320269	Cd34/Thbs1/Ptgs2/Wnt11/Serpinf2	5
GO:0086014	atrial cardiac muscle cell action potential	5/1780	15/23843	0.00367171	0.0398902	0.0320269	Ank2/Cacna1c/Kcne1l/Scn5a/Cacnb2	5
GO:0086026	atrial cardiac muscle cell to AV node cell signaling	5/1780	15/23843	0.00367171	0.0398902	0.0320269	Ank2/Cacna1c/Kcne1l/Scn5a/Cacnb2	5
GO:0086066	atrial cardiac muscle cell to AV node cell communication	5/1780	15/23843	0.00367171	0.0398902	0.0320269	Ank2/Cacna1c/Kcne1l/Scn5a/Cacnb2	5
GO:0060041	retina development in camera-type eye	22/1780	159/23843	0.00367905	0.0398902	0.0320269	Ntrk2/Col4a1/Tspan12/Thy1/Ptprm/Pdgfra/Foxn4/Bmpr1b/Calb1/Neurod1/Ush1c/Fjx1/Nrp1/Nr2e3/Sdk2/Rho/Sox8/Pde6a/Pdgfb/Ikzf1/Pou4f2/Fat3	22
GO:0045669	positive regulation of osteoblast differentiation	12/1780	67/23843	0.00369841	0.0399515	0.0320761	Ddr2/Npnt/Nppc/Cthrc1/Tmem119/Fbn2/Gdpd2/Bmpr1b/Cebpa/Ltf/Bmp2/Trp63	12
GO:0023058	adaptation of signaling pathway	7/1780	28/23843	0.00374614	0.0399515	0.0320761	Arrb1/Adm/Grk5/Dnm1/Ptger3/Drd3/Apln	7
GO:0033561	regulation of water loss via skin	7/1780	28/23843	0.00374614	0.0399515	0.0320761	Cela2a/Met/Cldn1/Alox12b/Krt16/Abca12/Trp63	7
GO:0035767	endothelial cell chemotaxis	7/1780	28/23843	0.00374614	0.0399515	0.0320761	Fgf1/Thbs1/Met/Kdr/Nrp1/Fgf18/Pdgfb	7
GO:0050820	positive regulation of coagulation	7/1780	28/23843	0.00374614	0.0399515	0.0320761	Cpb2/Thbs1/Hpse/Serpine1/Selp/F7/Serpinf2	7
GO:0060445	branching involved in salivary gland morphogenesis	7/1780	28/23843	0.00374614	0.0399515	0.0320761	Met/Sema3c/Fgfr2/Nrp1/Esrp1/Sema3a/Pdgfb	7
GO:0061217	regulation of mesonephros development	7/1780	28/23843	0.00374614	0.0399515	0.0320761	Six1/Tacstd2/Pax8/Hnf1b/Agtr1a/Sox8/Agtr1b	7
GO:0071604	transforming growth factor beta production	7/1780	28/23843	0.00374614	0.0399515	0.0320761	Cd34/Thbs1/Met/Ptgs2/Wnt11/Gata6/Serpinf2	7
GO:0050870	positive regulation of T cell activation	24/1780	179/23843	0.00376538	0.0399515	0.0320761	Nckap1l/Igf2/Vnn1/Cd6/Thy1/Il4ra/H2-M3/Prkcq/Efnb2/Pik3r6/Slc4a1/Il18/Cd86/Dock8/Efnb1/Ccr7/Spn/Cd28/Cd5/Tnfsf4/Myb/Ikzf1/Il1rl2/Il15	24
GO:0071804	cellular potassium ion transport	25/1780	189/23843	0.00377513	0.0399515	0.0320761	Actn2/Kcnk2/Kcns1/Kcnv2/Neto2/Cngb1/Slc12a3/Ank2/Kcnh6/Prkg1/Kcne1l/Atp12a/Abcc8/Kcne1/Kcnj13/Kcnj10/Kcnab1/Kcng1/Slc12a5/Lrrc55/Oprk1/Ptger3/Kcnc2/Kcng2/Slc9a9	25
GO:0071805	potassium ion transmembrane transport	25/1780	189/23843	0.00377513	0.0399515	0.0320761	Actn2/Kcnk2/Kcns1/Kcnv2/Neto2/Cngb1/Slc12a3/Ank2/Kcnh6/Prkg1/Kcne1l/Atp12a/Abcc8/Kcne1/Kcnj13/Kcnj10/Kcnab1/Kcng1/Slc12a5/Lrrc55/Oprk1/Ptger3/Kcnc2/Kcng2/Slc9a9	25
GO:1903039	positive regulation of leukocyte cell-cell adhesion	25/1780	189/23843	0.00377513	0.0399515	0.0320761	Nckap1l/Igf2/Vnn1/Cd6/Thy1/Il4ra/H2-M3/Ets1/Prkcq/Efnb2/Pik3r6/Slc4a1/Il18/Cd86/Dock8/Efnb1/Ccr7/Spn/Cd28/Cd5/Tnfsf4/Myb/Ikzf1/Il1rl2/Il15	25
GO:0046631	alpha-beta T cell activation	20/1780	140/23843	0.00378428	0.0399686	0.0320898	Arg2/Nckap1l/Gadd45g/Foxp1/Dock2/Il4ra/Adora2a/H2-M3/Slamf6/Prkcq/Ly9/Il18/Ccr7/Spn/Cd28/Clec4f/Tnfsf4/Myb/Ikzf1/Il15	20
GO:0034330	cell junction organization	29/1780	230/23843	0.0038911	0.0409706	0.0328943	Grhl2/Prkch/Pkp2/Cgn/Actn2/Ugt8a/Thy1/Itgb3/Tek/Nfasc/Gjb2/Cldn1/Ptpro/Pof1b/Lims2/Col16a1/Rassf8/Kdr/Wnt11/Nrp1/Abcc8/Arhgap6/Cdh10/Marveld3/Cdh9/Cdh6/Cdh18/Cdh20/Nr1h4	29
GO:0051937	catecholamine transport	13/1780	76/23843	0.0038946	0.0409706	0.0328943	Snca/Rab3b/Adora2b/Adora2a/Syt4/Prkcb/Slc6a2/Slc22a3/Slc22a1/Oprk1/Pcp4/Ptger3/Drd3	13
GO:1903115	regulation of actin filament-based movement	9/1780	43/23843	0.00390954	0.0410463	0.032955	Pkp2/Acta2/Ank2/Cacna1c/Tnnt2/Stc1/Pde4b/Scn5a/Ptger3	9
GO:0032655	regulation of interleukin-12 production	10/1780	51/23843	0.00397232	0.0414986	0.0333182	Thbs1/H2-M3/Plcb1/Tnfrsf9/Cd40/Irf8/Ccr7/Flt3/Tlr3/Tnfsf4	10
GO:0051445	regulation of meiotic cell cycle	10/1780	51/23843	0.00397232	0.0414986	0.0333182	Piwil2/Dazl/Ccdc36/Spata22/Nppc/Eif4g3/Grb14/Plcb1/Topaz1/Pde3a	10
GO:0032411	positive regulation of transporter activity	16/1780	103/23843	0.0039761	0.0414986	0.0333182	Actn2/Ehd3/Ank2/Htr3a/Plcb1/Prkg1/Abcc8/Kcne1/Trpc6/Ctss/Rgn/Lrrc55/Reln/Kcnc2/Cftr/Cacnb2	16
GO:0043535	regulation of blood vessel endothelial cell migration	14/1780	85/23843	0.0039931	0.0415941	0.0333949	Amot/Thbs1/Rgcc/Ptgs2/Stard13/Ets1/Cd40/Pparg/Kdr/Nrp1/Hdac9/Fgf18/Pdgfb/Meox2	14
GO:0051963	regulation of synapse assembly	15/1780	94/23843	0.00401438	0.0417338	0.033507	Ntrk2/Snca/Xlr4b/Six1/Bdnf/Nrxn1/Ephb1/Grid2/Ntrk1/Rab17/Slitrk4/Flrt2/Colq/Thbs2/Clstn2	15
GO:0030072	peptide hormone secretion	32/1780	262/23843	0.00411787	0.0427259	0.0343036	Hmgn3/Trpa1/Fam3b/Arrb1/Brsk2/Nrxn1/Pax8/Pclo/Fgg/Sct/Cckbr/Tfr2/Sytl4/Casr/Hnf1b/Aqp1/Pparg/Cacna1c/Irs1/Crhbp/Neurod1/Pde1c/Pde8b/Sox4/Abcc8/Nos2/Per2/Vgf/Ptger3/Cftr/Apln/Nr1h4	32
GO:0010951	negative regulation of endopeptidase activity	26/1780	201/23843	0.00430834	0.0446148	0.0358201	Serpine2/Snca/Timp3/Spink2/Arrb1/Adora2a/Thbs1/Naip5/Wnt9a/Ptgs2/Serpinc1/Serpina12/Spock1/8030411F24Rik/Aqp1/Cryaa/Serpinb9e/Serpinb9c/Ltf/Naip1/Serpine1/Serpinb5/Serpina9/Cst12/Serpinf2/Serpind1	26
GO:0001562	response to protozoan	8/1780	36/23843	0.0043507	0.0448783	0.0360316	Il4ra/Cd40/Irf8/Spn/Gbp6/Arg1/Pf4/Gbp3	8
GO:0030816	positive regulation of cAMP metabolic process	8/1780	36/23843	0.0043507	0.0448783	0.0360316	Hpca/Gpr161/Cxcl10/Sct/Adm/Rit2/Ramp1/Pf4	8
GO:0002792	negative regulation of peptide secretion	20/1780	142/23843	0.0044544	0.0457698	0.0367474	Arg2/Cd34/Syt4/Il1r2/Rgcc/Sytl4/Tnfrsf9/Pparg/Irs1/Crhbp/Pde1c/Pde8b/Il33/Ssc5d/Abcc8/Lrrc32/Tnfsf4/Ptger3/Drd3/Nr1h4	20
GO:0048015	phosphatidylinositol-mediated signaling	20/1780	142/23843	0.0044544	0.0457698	0.0367474	Prex2/Serpine2/Gsn/Ntrk2/Igf2/Tek/Serpina12/Pdgfra/Npr3/Irs1/Pik3r6/Il18/Kdr/Gab2/Cd28/Selp/Pdgfb/Reln/Muc5ac/Hcls1	20
GO:0021800	cerebral cortex tangential migration	4/1780	10/23843	0.00450891	0.0458918	0.0368454	Robo1/Nrp1/Sema3a/Reln	4
GO:0051917	regulation of fibrinolysis	4/1780	10/23843	0.00450891	0.0458918	0.0368454	Cpb2/Thbs1/Serpine1/Serpinf2	4
GO:0052803	imidazole-containing compound metabolic process	4/1780	10/23843	0.00450891	0.0458918	0.0368454	Hdc/Hal/Mthfd2l/Hnmt	4
GO:0071688	striated muscle myosin thick filament assembly	4/1780	10/23843	0.00450891	0.0458918	0.0368454	Mybpc1/Myom2/Myom1/Mybpc2	4
GO:0015874	norepinephrine transport	6/1780	22/23843	0.0045182	0.0458918	0.0368454	Snca/Adora2b/Adora2a/Slc6a2/Slc22a1/Ptger3	6
GO:0060602	branch elongation of an epithelium	6/1780	22/23843	0.0045182	0.0458918	0.0368454	Fgf1/Six1/Hnf1b/Fgfr2/Rdh10/Areg	6
GO:0055067	monovalent inorganic cation homeostasis	21/1780	152/23843	0.00455392	0.0459196	0.0368677	Car4/Lrrk2/Adora2a/Car12/Slc4a4/Slc12a3/Atp6v0a4/Agtr1a/Slc4a1/Scnn1b/Atp12a/Slc26a4/Kcnj10/Tac1/Bsnd/Slc12a5/Avpr1a/Fasl/Drd3/Cftr/Slc9a9	21
GO:0051260	protein homooligomerization	40/1780	349/23843	0.00457022	0.0459196	0.0368677	Slc1a1/Trpa1/App/Actn2/Cldn7/Ehd3/Mgst1/Cd3g/Kcns1/Mlkl/Cubn/Kcnv2/P2rx3/Nell2/Reg1/Tdo2/Kctd12/Fbp1/Tnfrsf9/Cldn1/Lgi1/Trim72/Rasef/Cda/Cryaa/Thbs4/Hprt/Mat1a/Rxrg/Slc22a1/Kcnj10/Trpv6/Kcng1/Arg1/Gch1/Kcnc2/Muc20/Trp63/Ocm/P2rx1	40
GO:0090184	positive regulation of kidney development	9/1780	44/23843	0.00459547	0.0459196	0.0368677	Six1/Itgb3/Pax8/Ednra/Agtr1a/Egr1/Sox8/Pdgfb/Agtr1b	9
GO:0043536	positive regulation of blood vessel endothelial cell migration	10/1780	52/23843	0.00459571	0.0459196	0.0368677	Amot/Thbs1/Ptgs2/Ets1/Cd40/Kdr/Nrp1/Hdac9/Fgf18/Pdgfb	10
GO:0045933	positive regulation of muscle contraction	10/1780	52/23843	0.00459571	0.0459196	0.0368677	Npnt/Chrm3/Rgs2/Adra2b/Tacr3/Ptgs2/Sphk1/Edn2/Myocd/Ptger3	10
GO:0072577	endothelial cell apoptotic process	10/1780	52/23843	0.00459571	0.0459196	0.0368677	Thbs1/Tek/Akr1c18/Rgcc/Fgg/Cd40/Kdr/Serpine1/Ndnf/Fasl	10
GO:0001556	oocyte maturation	7/1780	29/23843	0.00462487	0.0459196	0.0368677	Dazl/Nppc/Grb14/Plcb1/Pde3a/Pabpc1l/Rxfp2	7
GO:0009154	purine ribonucleotide catabolic process	7/1780	29/23843	0.00462487	0.0459196	0.0368677	Pde2a/Pde1b/Pde10a/Pde3a/Hprt/Pde1c/Pde4b	7
GO:0009261	ribonucleotide catabolic process	7/1780	29/23843	0.00462487	0.0459196	0.0368677	Pde2a/Pde1b/Pde10a/Pde3a/Hprt/Pde1c/Pde4b	7
GO:0043114	regulation of vascular permeability	7/1780	29/23843	0.00462487	0.0459196	0.0368677	Pde2a/Amot/Adora2a/Adm/Pde3a/Il18/Mylk3	7
GO:0043171	peptide catabolic process	7/1780	29/23843	0.00462487	0.0459196	0.0368677	Ece1/Cpn1/Ctsh/Ggt5/Ggt7/Enpep/Cpq	7
GO:2000516	positive regulation of CD4-positive, alpha-beta T cell activation	7/1780	29/23843	0.00462487	0.0459196	0.0368677	Nckap1l/Il4ra/Prkcq/Il18/Ccr7/Tnfsf4/Myb	7
GO:0035265	organ growth	24/1780	182/23843	0.00465665	0.046116	0.0370254	Mael/Ddr2/Fgf1/Rln1/Foxp1/Myh6/Kcnk2/Thbs1/Nppc/Fgfr2/Pdgfra/Prkg1/Cacna1c/Col14a1/Rspo2/Kdr/Sav1/Stc1/Ccm2l/Gata6/Wisp1/Myocd/Col9a1/Sorbs2	24
GO:0015672	monovalent inorganic cation transport	50/1780	459/23843	0.00466205	0.046116	0.0370254	Serpine2/Slc5a4b/Cox8c/Actn2/Hecw2/Kcnk2/Kcns1/Kcnv2/Neto2/Slc4a4/Cngb1/Slc12a3/Ank2/Plcb1/Kcnh6/Slc24a5/Atp6v0a4/Aqp1/Prkg1/Slc34a2/Kcne1l/Scnn1b/Atp12a/Slc5a8/Slc38a11/Abcc8/Kcne1/Slc5a4a/Kcnj13/Kcnj10/Slc36a2/Scn11a/Scn5a/Kcnab1/Hecw1/Slc13a3/Kcng1/Slc12a5/Lrrc55/Fxyd3/Oprk1/Scn4a/Ptger3/Kcnc2/Asic3/Drd3/Kcng2/Cxcl1/Scn10a/Slc9a9	50
GO:0015837	amine transport	16/1780	105/23843	0.00481931	0.0475828	0.038203	Arg2/Snca/Rab3b/Adora2b/Adora2a/Syt4/Prkcb/Prkg1/Slc36a2/Per2/Arg1/Oprk1/Avpr1a/Pcp4/Ptger3/Drd3	16
GO:0070613	regulation of protein processing	13/1780	78/23843	0.00489675	0.0482576	0.0387448	Cpb2/Serpine2/Gsn/Lrrk2/A2m/Nkd2/Thbs1/Naip5/Il1r2/Tnp1/Naip1/Serpine1/Serpinf2	13
GO:0001666	response to hypoxia	25/1780	193/23843	0.00496213	0.0488112	0.0391893	Ece1/Cd34/Stox1/Ddit4/Itpr2/Itpr1/Kcnk2/Fndc1/Plau/Cpeb1/P2rx3/Prkcb/Rgcc/Ednra/Aqp1/Plat/Cryaa/Egr1/Il18/Kdr/Sox4/Gata6/Nos2/Bmp2/Ndnf	25
GO:0010528	regulation of transposition	5/1780	16/23843	0.00501581	0.0490661	0.0393939	Ddx4/Piwil2/Tdrd9/Aicda/Piwil4	5
GO:0010529	negative regulation of transposition	5/1780	16/23843	0.00501581	0.0490661	0.0393939	Ddx4/Piwil2/Tdrd9/Aicda/Piwil4	5
GO:0015669	gas transport	5/1780	16/23843	0.00501581	0.0490661	0.0393939	Car4/Ngb/Car12/Aqp1/Hbb-y	5
GO:0002287	alpha-beta T cell activation involved in immune response	11/1780	61/23843	0.00505975	0.0492234	0.0395203	Gadd45g/Foxp1/Il4ra/H2-M3/Slamf6/Ly9/Il18/Ccr7/Spn/Tnfsf4/Myb	11
GO:0045661	regulation of myoblast differentiation	11/1780	61/23843	0.00505975	0.0492234	0.0395203	Igfbp3/Mbnl3/Prickle1/Capn3/Cxcl10/Plcb1/Myod1/Il18/Sox8/Myocd/Sostdc1	11
GO:2001259	positive regulation of cation channel activity	11/1780	61/23843	0.00505975	0.0492234	0.0395203	Actn2/Ehd3/Ank2/Prkg1/Abcc8/Kcne1/Ctss/Lrrc55/Reln/Kcnc2/Cacnb2	11
GO:0015698	inorganic anion transport	19/1780	134/23843	0.00509227	0.0494491	0.0397014	Slc1a1/Gabra1/Slc13a4/Clcn5/Glrb/Slc12a3/Enpp1/Prkg2/Ano2/Best2/Slc34a2/Slc4a1/Slc26a4/Glra2/Bsnd/Clic5/Gabrg1/Slc12a5/Cftr	19
GO:0002888	positive regulation of myeloid leukocyte mediated immunity	8/1780	37/23843	0.00519432	0.0503479	0.040423	Adora2b/Il4ra/Btk/Fcgr3/Itgb2/Gab2/Arg1/Cxcl1	8
GO:0015909	long-chain fatty acid transport	10/1780	53/23843	0.00529349	0.0512155	0.0411197	Pla2g4a/Pla2g12a/Oc90/Thbs1/Pparg/Pla2g12b/Pla2g2f/Kiss1r/Bdkrb2/Drd3	10
GO:0006576	cellular biogenic amine metabolic process	9/1780	45/23843	0.00537144	0.0517807	0.0415734	Gdpd1/Hdc/Tph2/Tdo2/Moxd1/Gm853/Aadat/Oaz3/Hnmt	9
GO:0051955	regulation of amino acid transport	9/1780	45/23843	0.00537144	0.0517807	0.0415734	Arg2/Snca/Adora2a/Syt4/Prkg1/Slc36a2/Per2/Arg1/Avpr1a	9
GO:0007193	adenylate cyclase-inhibiting G-protein coupled receptor signaling pathway	13/1780	79/23843	0.00547014	0.0525411	0.042184	Chrm3/Rgs2/Itgb3/Oprl1/Htr5b/Casr/Ednra/Npr3/Sstr2/Rxfp2/Oprk1/Drd3/Chrm1	13
GO:1904035	regulation of epithelial cell apoptotic process	13/1780	79/23843	0.00547014	0.0525411	0.042184	Gsn/Thbs1/Tek/Akr1c18/Rgcc/Fgg/Cd40/Kdr/Neurod1/Ngf/Serpine1/Ndnf/Fasl	13
GO:0010595	positive regulation of endothelial cell migration	14/1780	88/23843	0.00548851	0.0526222	0.042249	Fgf1/Amot/Thbs1/Itgb3/Tek/Met/Ptgs2/Ets1/Cd40/Kdr/Nrp1/Hdac9/Fgf18/Pdgfb	14
GO:0072521	purine-containing compound metabolic process	52/1780	486/23843	0.00565364	0.0541075	0.0434416	Cyct/Cox8c/Adcy2/Gmpr/Snca/Adora2b/Ddit4/Pde2a/Lrrk2/Hpca/Myh3/Macrod2/Myh6/Pde1b/Bdnf/Gpr161/Thbs1/Nppc/Hkdc1/Adcy7/Myh8/Enpp1/Cxcl10/Sct/Fbp1/Gucy2c/Ampd1/Pde10a/Atp6v0a4/Fhit/Aqp1/Npr3/Aox4/Adm/Pde3a/Mthfd2l/Hprt/Pde1c/Gucy2g/Dpyd/Rit2/Pde4b/Nos2/Pde6a/Atp2b2/Adcy10/Ramp1/Pf4/Xdh/Drd3/Guca1b/Nme8	52
GO:0070661	leukocyte proliferation	37/1780	321/23843	0.00566502	0.0541188	0.0434507	Arg2/Nckap1l/Igf2/Kitl/Cd6/Dock2/H2-M3/Cr2/Slamf6/Lmo1/Btk/Csf1/Prkcq/Itgb2/Cd40/Npr3/Tnfrsf13b/Pla2g2f/Slc4a1/Il18/Hprt/Il33/Cd86/Dock8/Vav3/Efnb1/Ccr7/Spn/Flt3/Lrrc32/Cd28/Tac1/Nfatc2/Arg1/Tnfsf4/Il15/Ikzf3	37
GO:0003416	endochondral bone growth	6/1780	23/23843	0.00573244	0.0543972	0.0436742	Ddr2/Thbs1/Nppc/Kdr/Stc1/Col9a1	6
GO:0035809	regulation of urine volume	6/1780	23/23843	0.00573244	0.0543972	0.0436742	Btc/Adora2a/Oprl1/Npr3/Adm/Ptger3	6
GO:0042403	thyroid hormone metabolic process	6/1780	23/23843	0.00573244	0.0543972	0.0436742	Pax8/Duoxa2/Iyd/Duox2/Cpq/Reln	6
GO:0002673	regulation of acute inflammatory response	11/1780	62/23843	0.00574546	0.0543972	0.0436742	A2m/Ptgs2/Btk/Tnfrsf11a/Fcgr3/Pparg/Ccr7/Spn/Tac1/Dnase1l3/Ptger3	11
GO:0060042	retina morphogenesis in camera-type eye	11/1780	62/23843	0.00574546	0.0543972	0.0436742	Tspan12/Thy1/Ptprm/Foxn4/Calb1/Ush1c/Fjx1/Sdk2/Sox8/Ikzf1/Fat3	11
GO:0006334	nucleosome assembly	16/1780	107/23843	0.00580272	0.0548414	0.0440308	H2bfm/Hist1h2bc/Smarca2/Hist3h2ba/Hist1h3c/Hist1h4h/Hist1h2bj/H1foo/Hist1h2ba/Hist1h2bm/Nap1l5/Hist1h3h/Hist1h2bl/Hist1h2bp/Hist2h3c1/Hist1h4b	16
GO:0099565	chemical synaptic transmission, postsynaptic	15/1780	98/23843	0.00597085	0.0563299	0.0452259	Gabra1/Snca/App/Lrrk2/Tmem108/Bdnf/Adora2a/Nrxn1/Met/Grid2/Grin2a/Dgki/Gabrg1/Gria1/Reln	15
GO:0006865	amino acid transport	19/1780	136/23843	0.00598179	0.056333	0.0452283	Arg2/Slc1a1/Ntrk2/Snca/Slc6a19/Bdnf/Adora2a/Syt4/Slc1a6/Slc36a4/Prkg1/Slc6a14/Slc38a11/Kcnj10/Slc36a2/Per2/Slc13a3/Arg1/Avpr1a	19
GO:0046883	regulation of hormone secretion	34/1780	290/23843	0.00601098	0.0565075	0.0453684	Igfbp3/Hmgn3/Trpa1/Arrb1/Brsk2/Dab2/Adora2a/Nrxn1/Nell2/Pax8/Fgg/Sct/Cckbr/Tfr2/Sytl4/Casr/Pparg/Agtr1a/Irs1/Crhbp/Edn2/Pde1c/Pde8b/Sox4/Abcc8/Nos2/Kiss1r/Tac1/Per2/Oprk1/Ptger3/Cftr/Apln/Nr1h4	34
GO:0017157	regulation of exocytosis	25/1780	196/23843	0.00604379	0.056672	0.0455005	Snca/Rab3b/Adora2b/Lrrk2/Il4ra/Syt4/Pclo/Fgg/Myo5b/Sytl2/Sytl4/Styk1/Itgb2/Syt17/Rab37/Syt13/Gab2/Stxbp5/Sytl5/Cacna1i/Rab3c/Cacna1h/Cadps2/Cftr/Rab27b	25
GO:0006163	purine nucleotide metabolic process	48/1780	443/23843	0.00604985	0.056672	0.0455005	Cyct/Cox8c/Adcy2/Gmpr/Snca/Adora2b/Ddit4/Pde2a/Lrrk2/Hpca/Myh3/Myh6/Pde1b/Bdnf/Gpr161/Thbs1/Nppc/Hkdc1/Adcy7/Myh8/Enpp1/Cxcl10/Sct/Fbp1/Gucy2c/Ampd1/Pde10a/Atp6v0a4/Fhit/Aqp1/Npr3/Adm/Pde3a/Mthfd2l/Hprt/Pde1c/Gucy2g/Rit2/Pde4b/Nos2/Pde6a/Atp2b2/Adcy10/Ramp1/Pf4/Drd3/Guca1b/Nme8	48
GO:0032615	interleukin-12 production	10/1780	54/23843	0.00607147	0.0567741	0.0455825	Thbs1/H2-M3/Plcb1/Tnfrsf9/Cd40/Irf8/Ccr7/Flt3/Tlr3/Tnfsf4	10
GO:0046660	female sex differentiation	20/1780	146/23843	0.00609027	0.0568028	0.0456055	Sohlh2/Nefh/Pla2g4a/Arrb1/Kitl/Afp/Adamts1/Stra6/Sohlh1/Pdgfra/Bmpr1b/Esr2/Kdr/Edn2/Nobox/Serpine1/Vgf/Fancf/Trp63/Bmp15	20
GO:0031960	response to corticosteroid	13/1780	80/23843	0.00609596	0.0568028	0.0456055	Cpn1/Ddit4/Bche/Akr1c18/Acsbg1/Aqp1/Myod1/Agtr1a/Sstr2/Agxt/Areg/Pck1/Agtr1b	13
GO:0046885	regulation of hormone biosynthetic process	8/1780	38/23843	0.00615734	0.0571737	0.0459033	Igf2/Dab2/Akr1c18/Dkkl1/Prkg1/Egr1/Pde8b/Bmp2	8
GO:0098801	regulation of renal system process	8/1780	38/23843	0.00615734	0.0571737	0.0459033	Adora2a/Ptpro/Stc1/Tac1/Pdgfb/Avpr1a/Ptger3/Drd3	8
GO:0048599	oocyte development	9/1780	46/23843	0.00624496	0.057886	0.0464752	Dazl/Zglp1/Nppc/Grb14/Plcb1/Pde3a/Pabpc1l/Tdrd5/Rxfp2	9
GO:0072009	nephron epithelium development	16/1780	108/23843	0.00635204	0.0587757	0.0471895	Fgf1/Greb1l/Npnt/Six1/Tacstd2/Pax8/Hnf1b/Ptpro/Aqp1/Agtr1a/Calb1/Sox8/Pdgfb/Bmp2/Irx2/Agtr1b	16
GO:0007269	neurotransmitter secretion	19/1780	137/23843	0.00647195	0.0594702	0.0477471	Ntrk2/Snca/Lrrk2/Adora2a/Nrxn1/Syt4/Pclo/Sytl2/Sytl4/Sncaip/Syt17/Sphk1/Syt13/Sytl5/Lin7a/Dgki/Ngf/Cacna1b/Cadps2	19
GO:0032640	tumor necrosis factor production	19/1780	137/23843	0.00647195	0.0594702	0.0477471	Arg2/Cd34/App/Ccl3/Lrrk2/Thbs1/Cyp2j6/Fcgr3/Lbp/Il18/Ltf/Abcc8/Ccr7/Spn/Flt3/Tlr3/Cd300ld/Pf4/Nr1h4	19
GO:0034728	nucleosome organization	19/1780	137/23843	0.00647195	0.0594702	0.0477471	Sycp3/Brdt/H2bfm/Hist1h2bc/Smarca2/Hist3h2ba/Tnp1/Hist1h3c/Hist1h4h/Hist1h2bj/H1foo/Hist1h2ba/Hist1h2bm/Nap1l5/Hist1h3h/Hist1h2bl/Hist1h2bp/Hist2h3c1/Hist1h4b	19
GO:0099643	signal release from synapse	19/1780	137/23843	0.00647195	0.0594702	0.0477471	Ntrk2/Snca/Lrrk2/Adora2a/Nrxn1/Syt4/Pclo/Sytl2/Sytl4/Sncaip/Syt17/Sphk1/Syt13/Sytl5/Lin7a/Dgki/Ngf/Cacna1b/Cadps2	19
GO:0001658	branching involved in ureteric bud morphogenesis	11/1780	63/23843	0.00650223	0.059645	0.0478875	Fgf1/Greb1l/Npnt/Six1/Tacstd2/Pax8/Hnf1b/Agtr1a/Sox8/Bmp2/Agtr1b	11
GO:0003205	cardiac chamber development	24/1780	187/23843	0.00652968	0.0597934	0.0480066	Grhl2/Id2/Pkp2/Greb1l/Robo1/Pde2a/Fhl2/Myh6/Tmem65/Adamts1/Tek/Pax8/Stra6/Sema3c/Fgfr2/Tnnt2/Wnt11/Sav1/Nrp1/Sox4/Ccm2l/Gata6/Myocd/Scn5a	24
GO:0014812	muscle cell migration	15/1780	99/23843	0.00656385	0.0600027	0.0481746	Igfbp3/Plau/Nox4/Six1/Itgb3/Met/P2ry2/Prkg1/Plat/Egr1/Thbs4/Il18/Myocd/Serpine1/Pdgfb	15
GO:0000050	urea cycle	4/1780	11/23843	0.00666997	0.0600812	0.0482377	Arg2/Cebpa/Arg1/Nags	4
GO:0014832	urinary bladder smooth muscle contraction	4/1780	11/23843	0.00666997	0.0600812	0.0482377	Trpa1/P2rx3/Cacna1c/Ptger3	4
GO:0031034	myosin filament assembly	4/1780	11/23843	0.00666997	0.0600812	0.0482377	Mybpc1/Myom2/Myom1/Mybpc2	4
GO:0035881	amacrine cell differentiation	4/1780	11/23843	0.00666997	0.0600812	0.0482377	Foxn4/Neurod1/Ikzf1/Pou4f2	4
GO:0038063	collagen-activated tyrosine kinase receptor signaling pathway	4/1780	11/23843	0.00666997	0.0600812	0.0482377	Ddr2/Col4a1/Col4a2/Col4a5	4
GO:0038180	nerve growth factor signaling pathway	4/1780	11/23843	0.00666997	0.0600812	0.0482377	Bdnf/Ntrk1/Ngf/Ntf3	4
GO:0060174	limb bud formation	4/1780	11/23843	0.00666997	0.0600812	0.0482377	Plxna2/Sema3c/Fgfr2/Sox4	4
GO:0030826	regulation of cGMP biosynthetic process	5/1780	17/23843	0.00667443	0.0600812	0.0482377	Adora2b/Hpca/Nppc/Nos2/Guca1b	5
GO:2000353	positive regulation of endothelial cell apoptotic process	5/1780	17/23843	0.00667443	0.0600812	0.0482377	Thbs1/Akr1c18/Rgcc/Cd40/Fasl	5
GO:0030802	regulation of cyclic nucleotide biosynthetic process	12/1780	72/23843	0.00672068	0.0602928	0.0484076	Adora2b/Pde2a/Hpca/Gpr161/Nppc/Sct/Npr3/Rit2/Nos2/Ramp1/Drd3/Guca1b	12
GO:0070192	chromosome organization involved in meiotic cell cycle	12/1780	72/23843	0.00672068	0.0602928	0.0484076	Tex11/Mael/Sycp3/Sycp1/Tex12/4930447C04Rik/Ccdc36/Syce3/Spata22/Cpeb1/Mei1/Ago4	12
GO:0048535	lymph node development	7/1780	31/23843	0.00683675	0.0611272	0.0490775	Id2/Tnfrsf11a/Spns2/Ccr7/Flt3/Ikzf1/Il15	7
GO:2000406	positive regulation of T cell migration	7/1780	31/23843	0.00683675	0.0611272	0.0490775	App/Itgb3/Cxcl10/Dock8/Ccr7/Spn/Tnfsf4	7
GO:1903708	positive regulation of hemopoiesis	25/1780	198/23843	0.00686808	0.0613039	0.0492194	Id2/Nckap1l/Jun/Vnn1/Ccl3/Kitl/Il4ra/H2-M3/Itgb3/Fos/Ets1/Csf1/Pik3r6/Il18/Ccr7/Cd101/Tnfsf4/Pf4/Myb/Ikzf1/Il1rl2/Pou4f2/Cxcl1/Il15/Hcls1	25
GO:0046579	positive regulation of Ras protein signal transduction	10/1780	55/23843	0.00693558	0.0618024	0.0496196	Robo1/Arrb1/Kitl/Dock2/Csf1/Abra/Ntrk1/Dgki/Ngf/F2rl2	10
GO:0050680	negative regulation of epithelial cell proliferation	19/1780	138/23843	0.00699434	0.0622215	0.049956	Cpb2/Robo1/Dab2/Thbs1/Rgcc/Ptprm/Fgfr2/Cd109/Pparg/Efnb2/Lims2/Esr2/Sav1/Cav2/Marveld3/Rgn/Wfdc1/Gdf5/Xdh	19
GO:0032970	regulation of actin filament-based process	42/1780	380/23843	0.00700798	0.0622384	0.0499696	Gsn/Pkp2/Nckap1l/Actn2/Rhoh/Nox4/Acta2/Sema3e/Tmsb15a/Itgb3/Tek/Add2/Lmod3/Pfn4/Frmd7/Tacstd2/Met/Rgcc/Magel2/Ank2/Abra/Prkcq/Rhobtb1/Neb/Cacna1c/Tnnt2/Wnt11/Arhgef5/Stc1/Avil/Nrp1/Arhgap6/Pde4b/Kiss1r/Tac1/Scn5a/Ntf3/Ptger3/Eln/Mylk3/Serpinf2/Hcls1	42
GO:0043491	protein kinase B signaling	22/1780	168/23843	0.00709547	0.06291	0.0505089	Inpp4b/Ntrk2/Igf2/Stox1/Nox4/Nrxn1/Thbs1/Tek/Akr1c18/Lingo1/Cd40/Irs1/Il18/Kdr/Fam110c/Hpse/Cd28/F7/Xdh/Drd3/Tmem100/Hcls1	22
GO:0015701	bicarbonate transport	6/1780	24/23843	0.00716841	0.0633057	0.0508266	Car4/Slc4a4/Slc4a1/Slc26a4/Ptger3/Cftr	6
GO:0002573	myeloid leukocyte differentiation	26/1780	209/23843	0.00717249	0.0633057	0.0508266	Inpp4b/Id2/Jun/App/Ccl3/Kitl/Itgb3/Camk4/Fos/Plcb1/Tnfrsf11a/Csf1/Fbn1/Cd109/Pparg/Cldn18/Cebpa/Gab2/Ccr7/Il17c/Cd101/Tmem178/Pf4/Ikzf1/Pou4f2/Hcls1	26
GO:0007189	adenylate cyclase-activating G-protein coupled receptor signaling pathway	15/1780	100/23843	0.00720319	0.0633057	0.0508266	Adcy2/Adora2b/Calca/Adora2a/Adra2b/Adcy7/Oprl1/Adm/Ptgfr/Rxfp2/Calcrl/Mrap/Ramp1/Ptger3/Drd3	15
GO:0050886	endocrine process	15/1780	100/23843	0.00720319	0.0633057	0.0508266	Ece1/Dab2/Enpep/Aqp1/Agtr1a/Crhbp/Edn2/Tac1/Trpv6/Oprk1/Avpr1a/Agtr1b/Drd3/Serpinf2/Apln	15
GO:0060078	regulation of postsynaptic membrane potential	15/1780	100/23843	0.00720319	0.0633057	0.0508266	Gabra1/Snca/App/Lrrk2/Tmem108/Bdnf/Adora2a/Nrxn1/Met/Grid2/Grin2a/Dgki/Gabrg1/Gria1/Reln	15
GO:0046189	phenol-containing compound biosynthetic process	9/1780	47/23843	0.00722368	0.0633057	0.0508266	Snca/Hdc/Tph2/Moxd1/Slc24a5/Agtr1a/Tph1/Gch1/Pnmt	9
GO:0050922	negative regulation of chemotaxis	9/1780	47/23843	0.00722368	0.0633057	0.0508266	Robo1/Sema3e/Thbs1/Sema3c/Nrp1/Mmp28/Sema3a/Robo2/Hc	9
GO:0071526	semaphorin-plexin signaling pathway	8/1780	39/23843	0.00724993	0.0633742	0.0508816	Plxna2/Sema3e/Plxnb3/Met/Sema3c/Nrp1/Sema3a/Plxna4	8
GO:0070663	regulation of leukocyte proliferation	28/1780	230/23843	0.0072554	0.0633742	0.0508816	Arg2/Nckap1l/Igf2/Kitl/Cd6/H2-M3/Lmo1/Btk/Csf1/Prkcq/Cd40/Tnfrsf13b/Pla2g2f/Slc4a1/Il18/Cd86/Vav3/Efnb1/Ccr7/Spn/Lrrc32/Cd28/Tac1/Nfatc2/Arg1/Tnfsf4/Il15/Ikzf3	28
GO:0030814	regulation of cAMP metabolic process	12/1780	73/23843	0.00751007	0.0654908	0.0525809	Pde2a/Hpca/Gpr161/Nppc/Cxcl10/Sct/Npr3/Adm/Rit2/Ramp1/Pf4/Drd3	12
GO:1903169	regulation of calcium ion transmembrane transport	20/1780	149/23843	0.00761565	0.0663024	0.0532325	Tex101/Snca/Ehd3/Hpca/Capn3/Thy1/Itgb3/Oprl1/Ank2/Cxcl10/Jsrp1/Gem/Ednra/Rem2/Kcne1/Pde4b/Ngf/Rgn/Ptger3/Cacnb2	20
GO:0051017	actin filament bundle assembly	21/1780	159/23843	0.00762888	0.0663087	0.0532376	Pls1/Arrb1/Phactr1/Nox4/Add2/Frmd7/Tacstd2/Met/Rgcc/Shroom1/Prkcq/Rhobtb1/Wnt11/Arhgef5/Ush1c/Nrp1/Arhgap6/Kiss1r/Tac1/Eln/Serpinf2	21
GO:0043266	regulation of potassium ion transport	15/1780	101/23843	0.00789133	0.0684777	0.054979	Actn2/Kcns1/Neto2/Ank2/Prkg1/Kcne1l/Abcc8/Kcne1/Kcnab1/Kcng1/Lrrc55/Oprk1/Ptger3/Kcnc2/Cxcl1	15
GO:1903531	negative regulation of secretion by cell	26/1780	211/23843	0.00809289	0.0701119	0.0562911	Arg2/Igfbp3/Cd34/Snca/Syt4/Il1r2/Rgcc/Sytl4/Tnfrsf9/Prkg1/Pparg/Irs1/Crhbp/Maob/Edn2/Pde1c/Pde8b/Il33/Ssc5d/Abcc8/Lrrc32/Tnfsf4/Oprk1/Ptger3/Drd3/Nr1h4	26
GO:0071706	tumor necrosis factor superfamily cytokine production	19/1780	140/23843	0.00814184	0.0704209	0.0565392	Arg2/Cd34/App/Ccl3/Lrrk2/Thbs1/Cyp2j6/Fcgr3/Lbp/Il18/Ltf/Abcc8/Ccr7/Spn/Flt3/Tlr3/Cd300ld/Pf4/Nr1h4	19
GO:0090596	sensory organ morphogenesis	34/1780	296/23843	0.00815927	0.0704568	0.056568	Ntrk2/Stox1/Six1/Bdnf/Tspan12/Thy1/Col5a2/Cthrc1/Pax8/Ephb1/Stra6/Ptprm/Crygb/Fgfr2/Aqp1/Cryaa/Foxn4/Calb1/Myo7a/Kdr/Ush1c/Fjx1/Ptprq/Tdrd7/Nr2e3/Sdk2/Sox8/Clic5/Atp2b2/Pdgfb/Sobp/Ikzf1/Fasl/Fat3	34
GO:0043271	negative regulation of ion transport	21/1780	160/23843	0.0081813	0.0705321	0.0566284	Serpine2/Snca/Actn2/Hecw2/Thbs1/Oprl1/Ptgs2/Cyp4f18/Gem/Prkg2/Rem2/Prkg1/Kcne1l/Maob/Stc1/Kcne1/Kcnab1/Hecw1/Gnao1/Ptger3/Drd3	21
GO:0042832	defense response to protozoan	7/1780	32/23843	0.00819835	0.0705644	0.0566544	Il4ra/Cd40/Irf8/Gbp6/Arg1/Pf4/Gbp3	7
GO:0071383	cellular response to steroid hormone stimulus	25/1780	201/23843	0.00827639	0.0711206	0.0571009	Ntrk2/Trim68/Ddit4/Bdnf/Dab2/Lbh/Akr1c18/Sva/Aqp1/Pparg/Myod1/Agtr1a/Nr1i2/Esr2/Rxrg/Sstr2/Nr2e3/Foxa1/Nr1i3/Pck1/Agtr1b/Trp63/Pou4f2/Zfp366/Nr1h4	25
GO:0048662	negative regulation of smooth muscle cell proliferation	9/1780	48/23843	0.00831538	0.0712728	0.0572231	Igfbp3/Npr3/Prkg1/Pparg/Esr2/Myocd/Cnn1/Il15/Apln	9
GO:0051492	regulation of stress fiber assembly	13/1780	83/23843	0.00832098	0.0712728	0.0572231	Nox4/Frmd7/Tacstd2/Met/Rgcc/Prkcq/Wnt11/Arhgef5/Nrp1/Arhgap6/Kiss1r/Tac1/Serpinf2	13
GO:0032944	regulation of mononuclear cell proliferation	27/1780	222/23843	0.00836703	0.071465	0.0573775	Arg2/Nckap1l/Igf2/Cd6/H2-M3/Lmo1/Btk/Csf1/Prkcq/Cd40/Tnfrsf13b/Pla2g2f/Slc4a1/Il18/Cd86/Vav3/Efnb1/Ccr7/Spn/Lrrc32/Cd28/Tac1/Nfatc2/Arg1/Tnfsf4/Il15/Ikzf3	27
GO:0051785	positive regulation of nuclear division	12/1780	74/23843	0.00837039	0.071465	0.0573775	Piwil2/Dazl/Igf2/Btc/Eif4g3/Met/Rgcc/Tgfa/Plcb1/Cd28/Pdgfb/Drd3	12
GO:0030804	positive regulation of cyclic nucleotide biosynthetic process	8/1780	40/23843	0.00848241	0.072189	0.0579587	Adora2b/Hpca/Gpr161/Nppc/Sct/Rit2/Nos2/Ramp1	8
GO:0070830	bicellular tight junction assembly	8/1780	40/23843	0.00848241	0.072189	0.0579587	Grhl2/Prkch/Pkp2/Cgn/Cldn1/Pof1b/Wnt11/Marveld3	8
GO:0030048	actin filament-based movement	15/1780	102/23843	0.00863083	0.073065	0.0586621	Pkp2/Myh6/Acta2/Myh8/Ank2/Cacna1c/Kcne1l/Tnnt2/Myo7a/Stc1/Pde4b/Scn5a/Ptger3/Actc1/Cacnb2	15
GO:0021542	dentate gyrus development	5/1780	18/23843	0.00868181	0.073065	0.0586621	Lmx1a/Tmem108/Sct/Neurod1/Reln	5
GO:0032196	transposition	5/1780	18/23843	0.00868181	0.073065	0.0586621	Ddx4/Piwil2/Tdrd9/Aicda/Piwil4	5
GO:0034111	negative regulation of homotypic cell-cell adhesion	5/1780	18/23843	0.00868181	0.073065	0.0586621	Serpine2/Fgg/Prkg1/Ccm2l/Ptger3	5
GO:0055064	chloride ion homeostasis	5/1780	18/23843	0.00868181	0.073065	0.0586621	Car12/Slc12a3/Bsnd/Slc12a5/Fasl	5
GO:0098810	neurotransmitter reuptake	5/1780	18/23843	0.00868181	0.073065	0.0586621	Snca/Rab3b/Slc6a2/Kcnj10/Per2	5
GO:1902043	positive regulation of extrinsic apoptotic signaling pathway via death domain receptors	5/1780	18/23843	0.00868181	0.073065	0.0586621	Timp3/Atf3/Thbs1/Bmpr1b/Zswim2	5
GO:0051090	regulation of DNA binding transcription factor activity	42/1780	385/23843	0.00871191	0.0732021	0.0587721	Ddr2/Hmgn3/Id2/Prkch/Ripk4/Nlrp14/4930447C04Rik/App/Nfam1/Arrb1/Bdnf/Capn3/Nlrp4c/Prkcb/Rgcc/Traf1/Tnfrsf11a/Abra/Prkcq/Itgb2/Trim40/Cd40/Ntrk1/Pparg/Mid2/Esr2/Nlrp9c/Sphk1/Neurod1/Arhgef5/Sav1/Ltf/Nlrc5/Foxa1/Myocd/Ngf/Tlr3/Tnfsf4/Reln/Card14/Pou4f2/Nr1h4	42
GO:0098656	anion transmembrane transport	25/1780	202/23843	0.00879525	0.0735231	0.0590298	Slc1a1/Gabra1/Slc13a4/Clcn5/Thbs1/Glrb/Lrrc8b/Slc1a6/Slc36a4/Lrrc8c/Slc12a3/Stra6/Best2/Slc5a8/Slc38a11/Slc26a4/Glra2/Kcnj10/Slc36a2/Per2/Clic5/Slc13a3/Gabrg1/Slc12a5/Cftr	25
GO:0001516	prostaglandin biosynthetic process	6/1780	25/23843	0.00884717	0.0735231	0.0590298	Pla2g4a/Mgst1/Ptgs2/Sphk1/Edn2/Avpr1a	6
GO:0043372	positive regulation of CD4-positive, alpha-beta T cell differentiation	6/1780	25/23843	0.00884717	0.0735231	0.0590298	Nckap1l/Il4ra/Il18/Ccr7/Tnfsf4/Myb	6
GO:0046457	prostanoid biosynthetic process	6/1780	25/23843	0.00884717	0.0735231	0.0590298	Pla2g4a/Mgst1/Ptgs2/Sphk1/Edn2/Avpr1a	6
GO:0050951	sensory perception of temperature stimulus	6/1780	25/23843	0.00884717	0.0735231	0.0590298	Trpa1/Calca/Ephb1/Ntrk1/Oprk1/Asic3	6
GO:0072012	glomerulus vasculature development	6/1780	25/23843	0.00884717	0.0735231	0.0590298	Itgb3/Tek/Pdgfra/Aqp1/Egr1/Pdgfb	6
GO:0098868	bone growth	6/1780	25/23843	0.00884717	0.0735231	0.0590298	Ddr2/Thbs1/Nppc/Kdr/Stc1/Col9a1	6
GO:0009150	purine ribonucleotide metabolic process	46/1780	430/23843	0.00886244	0.0735347	0.0590392	Cyct/Cox8c/Adcy2/Gmpr/Snca/Adora2b/Ddit4/Pde2a/Lrrk2/Hpca/Myh3/Myh6/Pde1b/Bdnf/Gpr161/Thbs1/Nppc/Hkdc1/Adcy7/Myh8/Enpp1/Cxcl10/Sct/Fbp1/Gucy2c/Ampd1/Pde10a/Atp6v0a4/Aqp1/Npr3/Adm/Pde3a/Hprt/Pde1c/Gucy2g/Rit2/Pde4b/Nos2/Pde6a/Atp2b2/Adcy10/Ramp1/Pf4/Drd3/Guca1b/Nme8	46
GO:0043113	receptor clustering	10/1780	57/23843	0.00894652	0.0740451	0.0594489	Gsn/Thy1/Nrxn1/Glrb/Arhgef9/Itgb2/Fzd9/Colq/Pigr/Reln	10
GO:0001570	vasculogenesis	14/1780	93/23843	0.00895188	0.0740451	0.0594489	Fgf1/Cd34/Ntrk2/Amot/Tek/Fgfr2/Adm/Kdr/Nrp1/Myocd/Asb4/Xdh/Tmem100/Sox17	14
GO:0035710	CD4-positive, alpha-beta T cell activation	13/1780	84/23843	0.00918987	0.0758951	0.0609343	Arg2/Nckap1l/Gadd45g/Foxp1/Il4ra/Slamf6/Prkcq/Ly9/Il18/Ccr7/Spn/Tnfsf4/Myb	13
GO:0001541	ovarian follicle development	11/1780	66/23843	0.00924746	0.0761336	0.0611258	Sohlh2/Arrb1/Kitl/Sohlh1/Bmpr1b/Esr2/Kdr/Nobox/Vgf/Fancf/Bmp15	11
GO:0014068	positive regulation of phosphatidylinositol 3-kinase signaling	11/1780	66/23843	0.00924746	0.0761336	0.0611258	Ntrk2/Igf2/Tek/Serpina12/Il18/Kdr/Cd28/Selp/Pdgfb/Reln/Hcls1	11
GO:0051262	protein tetramerization	21/1780	162/23843	0.00938352	0.0762861	0.0612482	Trpa1/Actn2/Nrxn1/Reg1/Tdo2/Fbp1/Hist1h4h/Cda/Hprt/Mat1a/Rxrg/Grin2a/Kcnj10/Trpv6/Hist1h3h/Trpm6/Dnm1/Hist2h3c1/Hist1h4b/Trp63/Ocm	21
GO:0061572	actin filament bundle organization	21/1780	162/23843	0.00938352	0.0762861	0.0612482	Pls1/Arrb1/Phactr1/Nox4/Add2/Frmd7/Tacstd2/Met/Rgcc/Shroom1/Prkcq/Rhobtb1/Wnt11/Arhgef5/Ush1c/Nrp1/Arhgap6/Kiss1r/Tac1/Eln/Serpinf2	21
GO:0009111	vitamin catabolic process	4/1780	12/23843	0.00941999	0.0762861	0.0612482	Cubn/Cyp4f18/Cyp4f40/Cyp26a1	4
GO:0014848	urinary tract smooth muscle contraction	4/1780	12/23843	0.00941999	0.0762861	0.0612482	Trpa1/P2rx3/Cacna1c/Ptger3	4
GO:0021561	facial nerve development	4/1780	12/23843	0.00941999	0.0762861	0.0612482	Six1/Nrp1/Sema3a/Plxna4	4
GO:0021610	facial nerve morphogenesis	4/1780	12/23843	0.00941999	0.0762861	0.0612482	Six1/Nrp1/Sema3a/Plxna4	4
GO:0033275	actin-myosin filament sliding	4/1780	12/23843	0.00941999	0.0762861	0.0612482	Myh6/Myh8/Tnnt2/Actc1	4
GO:0048739	cardiac muscle fiber development	4/1780	12/23843	0.00941999	0.0762861	0.0612482	Myh6/Myom2/Myom1/Myh11	4
GO:1901841	regulation of high voltage-gated calcium channel activity	4/1780	12/23843	0.00941999	0.0762861	0.0612482	Gem/Rem2/Pde4b/Cacnb2	4
GO:0002040	sprouting angiogenesis	15/1780	103/23843	0.00942425	0.0762861	0.0612482	Fgf1/Robo1/Sema3e/Thbs1/Tek/Ptgs2/Stard13/Agtr1a/Efnb2/Kdr/Nrp1/Clec14a/Hdac9/Bmper/Meox2	15
GO:0014074	response to purine-containing compound	15/1780	103/23843	0.00942425	0.0762861	0.0612482	Jun/Pde2a/Itpr2/Itpr1/Adora2a/P2rx3/Aqp1/Duox2/Irs1/Crhbp/Pde3a/Agxt/Sell/Cftr/P2rx1	15
GO:0032355	response to estradiol	9/1780	49/23843	0.00952793	0.0767737	0.0616396	Tacr3/Myod1/Crhbp/Esr2/Ptgfr/Sstr2/Foxa1/Areg/Pou4f2	9
GO:0032964	collagen biosynthetic process	9/1780	49/23843	0.00952793	0.0767737	0.0616396	Adora2b/Cyp2j6/Rgcc/Pparg/Il18/Serpine1/Pdgfb/Arg1/Serpinf2	9
GO:0051496	positive regulation of stress fiber assembly	9/1780	49/23843	0.00952793	0.0767737	0.0616396	Nox4/Rgcc/Prkcq/Wnt11/Arhgef5/Nrp1/Kiss1r/Tac1/Serpinf2	9
GO:0014047	glutamate secretion	7/1780	33/23843	0.00974938	0.07832	0.0628812	Ntrk2/Snca/Bdnf/Adora2a/Syt4/Prkg1/Avpr1a	7
GO:0048566	embryonic digestive tract development	7/1780	33/23843	0.00974938	0.07832	0.0628812	Id2/Stra6/Hnf1b/Fgfr2/Pdgfra/Pkdcc/Myb	7
GO:0110020	regulation of actomyosin structure organization	14/1780	94/23843	0.00981595	0.0787355	0.0632147	Nox4/Frmd7/Tacstd2/Met/Rgcc/Prkcq/Wnt11/Arhgef5/Nrp1/Arhgap6/Kiss1r/Tac1/Mylk3/Serpinf2	14
GO:0032965	regulation of collagen biosynthetic process	8/1780	41/23843	0.00986511	0.0787723	0.0632443	Adora2b/Cyp2j6/Rgcc/Pparg/Il18/Serpine1/Pdgfb/Serpinf2	8
GO:1900077	negative regulation of cellular response to insulin stimulus	8/1780	41/23843	0.00986511	0.0787723	0.0632443	Ptpre/Prkcb/Enpp1/Grb14/Trim72/Prkcq/Pparg/Irs1	8
GO:1902667	regulation of axon guidance	8/1780	41/23843	0.00986511	0.0787723	0.0632443	Plxna2/Sema3e/Sema3c/Nrp1/Sema3a/Plxna4/Pou4f2/Ocm	8
GO:0050708	regulation of protein secretion	47/1780	444/23843	0.00988822	0.0788381	0.0632971	Arg2/Hmgn3/Cd34/Trpa1/Ccl3/Lrrk2/Arrb1/Brsk2/Il4ra/Adora2a/Nrxn1/Tek/Syt4/Cyp2j6/Il1r2/Rgcc/Fgg/Sytl4/Tnfrsf9/Casr/Prkcq/Cd40/Agtr1a/Irs1/Myom1/Pde1c/Pde8b/Il33/Stxbp5/Ssc5d/Krt20/Sox4/Abcc8/Ccr7/Flt3/Lrrc32/Ankrd1/Nos2/Crtam/Per2/Tnfsf4/Mmp12/Hc/Ptger3/Drd3/Cftr/Nr1h4	47
GO:0048593	camera-type eye morphogenesis	18/1780	133/23843	0.0101023	0.0800903	0.0643025	Tspan12/Thy1/Ephb1/Stra6/Ptprm/Crygb/Aqp1/Cryaa/Foxn4/Calb1/Kdr/Ush1c/Fjx1/Tdrd7/Sdk2/Sox8/Ikzf1/Fat3	18
GO:0050709	negative regulation of protein secretion	18/1780	133/23843	0.0101023	0.0800903	0.0643025	Arg2/Cd34/Syt4/Il1r2/Rgcc/Sytl4/Tnfrsf9/Irs1/Pde1c/Pde8b/Il33/Ssc5d/Abcc8/Lrrc32/Tnfsf4/Ptger3/Drd3/Nr1h4	18
GO:0002886	regulation of myeloid leukocyte mediated immunity	10/1780	58/23843	0.0101057	0.0800903	0.0643025	Adora2b/Il4ra/Btk/Fcgr3/Styk1/Itgb2/Gab2/Arg1/Dnase1l3/Cxcl1	10
GO:0042093	T-helper cell differentiation	10/1780	58/23843	0.0101057	0.0800903	0.0643025	Gadd45g/Foxp1/Il4ra/Slamf6/Ly9/Il18/Ccr7/Spn/Tnfsf4/Myb	10
GO:0003231	cardiac ventricle development	19/1780	143/23843	0.0101434	0.0802434	0.0644254	Grhl2/Id2/Pkp2/Greb1l/Robo1/Pde2a/Myh6/Tmem65/Pax8/Stra6/Sema3c/Fgfr2/Tnnt2/Wnt11/Sav1/Sox4/Ccm2l/Myocd/Scn5a	19
GO:0050803	regulation of synapse structure or activity	24/1780	194/23843	0.0101553	0.0802434	0.0644254	Dkk1/Ntrk2/Snca/App/Lrrk2/Xlr4b/Six1/Bdnf/Nrxn1/Ephb1/Ngef/Grid2/Ntrk1/Fzd9/Rab17/Slitrk4/Flrt2/Colq/Thbs2/Ctnna2/Clstn2/Reln/Dnm1/Lrrc4	24
GO:0051384	response to glucocorticoid	12/1780	76/23843	0.0103203	0.0813193	0.0652892	Cpn1/Ddit4/Bche/Acsbg1/Aqp1/Myod1/Agtr1a/Sstr2/Agxt/Areg/Pck1/Agtr1b	12
GO:0006171	cAMP biosynthetic process	11/1780	67/23843	0.0103375	0.0813193	0.0652892	Adcy2/Pde2a/Hpca/Gpr161/Adcy7/Sct/Npr3/Rit2/Adcy10/Ramp1/Drd3	11
GO:0010633	negative regulation of epithelial cell migration	11/1780	67/23843	0.0103375	0.0813193	0.0652892	Thbs1/Tacstd2/Rgcc/Stard13/Ptprm/Pparg/Stc1/Ptprr/Sema3a/Marveld3/Meox2	11
GO:0010811	positive regulation of cell-substrate adhesion	16/1780	114/23843	0.0105896	0.083179	0.0667823	Npnt/Dab2/Thy1/Thbs1/Itgb3/Tek/Ecm2/Csf1/Col16a1/Kdr/Nrp1/Egflam/Vit/Ndnf/Abi3bp/Ccdc80	16
GO:1903037	regulation of leukocyte cell-cell adhesion	31/1780	269/23843	0.0106596	0.0836055	0.0671247	Arg2/Nckap1l/Igf2/Vnn1/Cd6/Thy1/Il4ra/Adora2a/H2-M3/Ets1/Prkcq/Efnb2/Pik3r6/Pla2g2f/Slc4a1/Il18/Cd86/Dock8/Efnb1/Ccr7/Spn/Lrrc32/Cd28/Cd5/Arg1/Tnfsf4/Myb/Ikzf1/Il1rl2/Zfp608/Il15	31
GO:0045921	positive regulation of exocytosis	14/1780	95/23843	0.0107441	0.0838784	0.0673438	Adora2b/Il4ra/Syt4/Fgg/Myo5b/Sytl4/Itgb2/Gab2/Stxbp5/Cacna1i/Cacna1h/Cadps2/Cftr/Rab27b	14
GO:0009595	detection of biotic stimulus	6/1780	26/23843	0.0107893	0.0838784	0.0673438	Naip5/Dmbt1/Lbp/Ssc5d/Crtam/Pglyrp2	6
GO:0009713	catechol-containing compound biosynthetic process	6/1780	26/23843	0.0107893	0.0838784	0.0673438	Snca/Hdc/Moxd1/Agtr1a/Gch1/Pnmt	6
GO:0042423	catecholamine biosynthetic process	6/1780	26/23843	0.0107893	0.0838784	0.0673438	Snca/Hdc/Moxd1/Agtr1a/Gch1/Pnmt	6
GO:0045117	azole transport	6/1780	26/23843	0.0107893	0.0838784	0.0673438	Slc19a3/Cckbr/Btk/Slc22a3/Ednra/Slc35f3	6
GO:0050927	positive regulation of positive chemotaxis	6/1780	26/23843	0.0107893	0.0838784	0.0673438	Casr/Kdr/Il16/F7/Ntf3/Artn	6
GO:0033627	cell adhesion mediated by integrin	9/1780	50/23843	0.0108692	0.0843755	0.067743	Nckap1l/Npnt/Plau/Itgb3/Fbn1/Col16a1/Itga11/Lpxn/Serpine1	9
GO:0045834	positive regulation of lipid metabolic process	19/1780	144/23843	0.0108918	0.0844273	0.0677845	Dgat2/Fgf1/Igf2/Adora2b/Pla2g4a/Dab2/Tek/Ptgs2/Pdgfra/Pparg/Agtr1a/Irs1/Vav3/Rgn/Pdgfb/Hsd17b13/Avpr1a/Eef1a2/Nr1h4	19
GO:0001975	response to amphetamine	5/1780	19/23843	0.0110704	0.085066	0.0682973	Pde1b/Adora2a/Hprt/Grin2a/Drd3	5
GO:0010447	response to acidic pH	5/1780	19/23843	0.0110704	0.085066	0.0682973	Pkd1l3/Kcne1/Ctss/Pck1/Asic3	5
GO:0010623	programmed cell death involved in cell development	5/1780	19/23843	0.0110704	0.085066	0.0682973	Kitl/Bdnf/Ntrk1/Dnase1l3/Fasl	5
GO:0043951	negative regulation of cAMP-mediated signaling	5/1780	19/23843	0.0110704	0.085066	0.0682973	Pde2a/Rgs2/Oprl1/Mrap/Ptger3	5
GO:0045624	positive regulation of T-helper cell differentiation	5/1780	19/23843	0.0110704	0.085066	0.0682973	Il4ra/Il18/Ccr7/Tnfsf4/Myb	5
GO:0055003	cardiac myofibril assembly	5/1780	19/23843	0.0110704	0.085066	0.0682973	Myom2/Pdgfra/Myom1/Mylk3/Actc1	5
GO:0035914	skeletal muscle cell differentiation	13/1780	86/23843	0.0111395	0.0853489	0.0685244	Six1/Capn3/Atf3/Fos/Ephb1/Klhl40/Myod1/Egr1/Asb2/Ankrd1/Sox8/Myocd/Pax3	13
GO:0051289	protein homotetramerization	13/1780	86/23843	0.0111395	0.0853489	0.0685244	Trpa1/Actn2/Reg1/Tdo2/Fbp1/Cda/Hprt/Mat1a/Rxrg/Kcnj10/Trpv6/Trp63/Ocm	13
GO:0002294	CD4-positive, alpha-beta T cell differentiation involved in immune response	10/1780	59/23843	0.0113757	0.0866621	0.0695788	Gadd45g/Foxp1/Il4ra/Slamf6/Ly9/Il18/Ccr7/Spn/Tnfsf4/Myb	10
GO:0070206	protein trimerization	10/1780	59/23843	0.0113757	0.0866621	0.0695788	Mgst1/Mlkl/Cubn/Nell2/Tnfrsf9/Col6a4/Col6a1/Col1a2/Arg1/Ocm	10
GO:1901385	regulation of voltage-gated calcium channel activity	8/1780	42/23843	0.0114084	0.0866621	0.0695788	Ehd3/Hpca/Oprl1/Gem/Rem2/Kcne1/Pde4b/Cacnb2	8
GO:1901606	alpha-amino acid catabolic process	12/1780	77/23843	0.0114184	0.0866621	0.0695788	Arg2/Hdc/Hal/Hmgcll1/Tdo2/Sardh/Mat1a/Agxt/Aadat/Nos2/Arg1/Hgd	12
GO:0021953	central nervous system neuron differentiation	26/1780	217/23843	0.0114504	0.0866621	0.0695788	Lmx1a/Dcc/Dkk1/Ntrk2/Robo1/Satb2/Nrxn1/Arhgef28/Ephb1/Lingo1/Grid2/Spock1/Fgfr2/Foxn4/Hprt/Nrp1/Faim2/Sox4/Sema3a/Robo2/Atp2b2/Plxna4/Pax3/Unc5d/Cend1/Ptger3	26
GO:0002675	positive regulation of acute inflammatory response	7/1780	34/23843	0.0115039	0.0866621	0.0695788	Ptgs2/Btk/Tnfrsf11a/Fcgr3/Ccr7/Tac1/Ptger3	7
GO:0006195	purine nucleotide catabolic process	7/1780	34/23843	0.0115039	0.0866621	0.0695788	Pde2a/Pde1b/Pde10a/Pde3a/Hprt/Pde1c/Pde4b	7
GO:0008038	neuron recognition	7/1780	34/23843	0.0115039	0.0866621	0.0695788	Robo1/App/Bdnf/Nrp1/Sema3a/Robo3/Robo2	7
GO:0071398	cellular response to fatty acid	7/1780	34/23843	0.0115039	0.0866621	0.0695788	Dgat2/Foxp1/Akr1c18/Plcb1/Ptgfr/Tnfsf4/Nr1h4	7
GO:0006766	vitamin metabolic process	11/1780	68/23843	0.0115233	0.0866621	0.0695788	Vnn1/Cubn/Cyp2r1/Akr1c18/Cyp4f18/Gsto2/Cyp24a1/Cyp4f40/Rgn/Lrat/Cyp26a1	11
GO:0045576	mast cell activation	11/1780	68/23843	0.0115233	0.0866621	0.0695788	Rhoh/Adora2b/Ptpre/Il4ra/Btk/Fcgr3/Styk1/Gab2/Havcr1/Cftr/Lcp2	11
GO:0045843	negative regulation of striated muscle tissue development	11/1780	68/23843	0.0115233	0.0866621	0.0695788	Dkk1/Tsc22d3/Foxp1/Kcnk2/Bdnf/Capn3/Ephb1/Sav1/Hdac9/Myocd/Bmp2	11
GO:1904427	positive regulation of calcium ion transmembrane transport	11/1780	68/23843	0.0115233	0.0866621	0.0695788	Tex101/Snca/Ehd3/Capn3/Thy1/Ank2/Cxcl10/Ednra/Kcne1/Rgn/Cacnb2	11
GO:0070665	positive regulation of leukocyte proliferation	19/1780	145/23843	0.0116835	0.0875425	0.0702857	Nckap1l/Igf2/Kitl/Cd6/Csf1/Prkcq/Cd40/Slc4a1/Il18/Cd86/Vav3/Efnb1/Ccr7/Spn/Cd28/Tac1/Nfatc2/Tnfsf4/Il15	19
GO:0032680	regulation of tumor necrosis factor production	18/1780	135/23843	0.0117039	0.0875425	0.0702857	Arg2/Cd34/Ccl3/Lrrk2/Thbs1/Cyp2j6/Fcgr3/Lbp/Il18/Ltf/Abcc8/Ccr7/Spn/Flt3/Tlr3/Cd300ld/Pf4/Nr1h4	18
GO:0008306	associative learning	14/1780	96/23843	0.0117395	0.0875425	0.0702857	Lrrn4/App/Pde1b/Nptx2/Sct/Cacna1c/Pde8b/Abcc8/Grin2a/Tac1/Oprk1/Reln/Adam2/Drd3	14
GO:0045639	positive regulation of myeloid cell differentiation	14/1780	96/23843	0.0117395	0.0875425	0.0702857	Id2/Nckap1l/Jun/Ccl3/Kitl/Itgb3/Fos/Ets1/Csf1/Cd101/Pf4/Ikzf1/Pou4f2/Hcls1	14
GO:0048661	positive regulation of smooth muscle cell proliferation	14/1780	96/23843	0.0117395	0.0875425	0.0702857	Id2/Hpgd/Jun/Foxj2/Thbs1/Itgb3/Ptgs2/Fgfr2/Egr1/Il18/Wisp1/Pdgfb/Calcrl/Serpinf2	14
GO:0072080	nephron tubule development	14/1780	96/23843	0.0117395	0.0875425	0.0702857	Fgf1/Greb1l/Npnt/Six1/Tacstd2/Pax8/Hnf1b/Aqp1/Agtr1a/Calb1/Sox8/Bmp2/Irx2/Agtr1b	14
GO:0048732	gland development	48/1780	460/23843	0.0118255	0.08806	0.0707012	Id2/Cpb2/Serpine2/Rln1/Robo1/Jun/Igf2/Gcm2/Foxa3/Plau/Six1/Lbh/Met/Pax8/Stra6/Cckbr/Sema3c/Tgfa/Hnf1b/Atp2c2/Tnfrsf11a/Csf1/Fgfr2/Pdgfra/Duox2/Irs1/Lims2/Esr2/Cebpa/Elf5/Nrp1/Esrp1/Sema3a/Tph1/Gata6/Foxa1/Areg/Serpinb5/Sostdc1/Atp2b2/Pax3/Pdgfb/Pck1/Bmp2/Xdh/Myb/Ikzf1/Trp63	48
GO:0051048	negative regulation of secretion	28/1780	239/23843	0.0119325	0.0885621	0.0711043	Arg2/Igfbp3/Cd34/Snca/Syt4/Il1r2/Rgcc/Sct/Cyp4f18/Sytl4/Tnfrsf9/Prkg1/Pparg/Irs1/Crhbp/Maob/Edn2/Pde1c/Pde8b/Il33/Ssc5d/Abcc8/Lrrc32/Tnfsf4/Oprk1/Ptger3/Drd3/Nr1h4	28
GO:0050863	regulation of T cell activation	33/1780	293/23843	0.0119369	0.0885621	0.0711043	Arg2/Gsn/Nckap1l/Igf2/Vnn1/Cd6/Thy1/Il4ra/Adora2a/H2-M3/Lmo1/Prkcq/H2-Oa/Efnb2/Pik3r6/Pla2g2f/Slc4a1/Il18/Cd86/Dock8/Efnb1/Ccr7/Spn/Lrrc32/Cd28/Cd5/Arg1/Tnfsf4/Myb/Ikzf1/Il1rl2/Zfp608/Il15	33
GO:0001101	response to acid chemical	38/1780	348/23843	0.011943	0.0885621	0.0711043	Stra8/Rhox13/Dgat2/Dkk1/Ntrk2/Col4a1/Foxp1/Ctsh/Six1/Bdnf/Col5a2/Bche/Glrb/Tek/Cpeb1/Brinp1/Akr1c18/Adh1/Plcb1/Pdgfra/Aqp1/Pparg/Egr1/Col16a1/Brinp2/Kdr/Hist1h2ba/Col6a1/Ptgfr/Ccr7/Glra2/Grin2a/Col1a2/Ngf/Pdgfb/Tnfsf4/Cyp26a1/Nr1h4	38
GO:0009636	response to toxic substance	37/1780	337/23843	0.0119785	0.0887009	0.0712157	Trpa1/Nefh/Hpgd/Igf2/Lrrk2/Foxp1/Pde1b/Itpr2/Ngb/Adora2a/Adcy7/Met/Adh7/Adh1/Gucy2c/Aqp1/Ntrk1/Gsto2/Cryaa/Crhbp/Egr1/Slc4a1/Hprt/Kdr/Slc6a14/Glra2/Grin2a/Trpc6/Rgn/Unc79/Pdgfb/Gria1/Gch1/Trpm6/Chrna2/Kcnc2/Drd3	37
GO:0062012	regulation of small molecule metabolic process	43/1780	404/23843	0.0120404	0.0890351	0.071484	Igfbp3/Dgat2/Fgf1/Snca/Igf2/Adora2b/Pla2g4a/Ddit4/Pde2a/Hpca/Fgl1/Dab2/Gpr161/Thbs1/Nppc/Akr1c18/Dkkl1/Enpp1/Cxcl10/Sct/Ptgs2/Serpina12/Fbp1/Dyrk2/Npr3/Prkg1/Pparg/Irs1/Cda/Egr1/Adm/Rit2/Nos2/Apob/Rgn/Pdgfb/Ramp1/Pf4/Bmp2/Avpr1a/Drd3/Guca1b/Nr1h4	43
GO:0001894	tissue homeostasis	26/1780	218/23843	0.0121062	0.0893973	0.0717748	Cd34/Lipa/Pla2g4a/Ctsh/Nox4/Muc13/Itgb3/Cngb1/Tnfrsf11a/Csf1/Slc28a2/Ctsk/Muc2/Nxnl2/Col14a1/Kdr/Neurod1/Cldn18/Ush1c/Flt3/Rho/Col9a1/Pde6a/Ctss/Abca12/Muc5ac	26
GO:0030168	platelet activation	12/1780	78/23843	0.0126041	0.0914358	0.0734115	Serpine2/Itgb3/Fgg/Pdgfra/Prkcq/Prkg1/Selp/Pdgfb/Pf4/Treml1/Ptger3/P2rx1	12
GO:0051966	regulation of synaptic transmission, glutamatergic	12/1780	78/23843	0.0126041	0.0914358	0.0734115	Serpine2/Dkk1/Ntrk2/Lrrk2/Adora2a/Nrxn1/Ptgs2/Cckbr/Ntrk1/Gria4/Dgki/Reln	12
GO:0060079	excitatory postsynaptic potential	12/1780	78/23843	0.0126041	0.0914358	0.0734115	Snca/App/Lrrk2/Tmem108/Bdnf/Adora2a/Nrxn1/Met/Grid2/Grin2a/Dgki/Reln	12
GO:0072078	nephron tubule morphogenesis	12/1780	78/23843	0.0126041	0.0914358	0.0734115	Fgf1/Greb1l/Npnt/Six1/Tacstd2/Pax8/Hnf1b/Agtr1a/Sox8/Bmp2/Irx2/Agtr1b	12
GO:0002293	alpha-beta T cell differentiation involved in immune response	10/1780	60/23843	0.0127628	0.0914358	0.0734115	Gadd45g/Foxp1/Il4ra/Slamf6/Ly9/Il18/Ccr7/Spn/Tnfsf4/Myb	10
GO:0006885	regulation of pH	14/1780	97/23843	0.0128051	0.0914358	0.0734115	Car4/Lrrk2/Car12/Slc4a4/Atp6v0a4/Agtr1a/Slc4a1/Atp12a/Slc26a4/Slc12a5/Avpr1a/Fasl/Cftr/Slc9a9	14
GO:0051155	positive regulation of striated muscle cell differentiation	11/1780	69/23843	0.0128103	0.0914358	0.0734115	Foxp1/Il4ra/Lmod3/Myod1/Efnb2/Scgb3a1/Wisp1/Myocd/Nek5/Nfatc2/Mylk3	11
GO:0060675	ureteric bud morphogenesis	11/1780	69/23843	0.0128103	0.0914358	0.0734115	Fgf1/Greb1l/Npnt/Six1/Tacstd2/Pax8/Hnf1b/Agtr1a/Sox8/Bmp2/Agtr1b	11
GO:0001542	ovulation from ovarian follicle	4/1780	13/23843	0.0128134	0.0914358	0.0734115	Pla2g4a/Afp/Adamts1/Edn2	4
GO:0007320	insemination	4/1780	13/23843	0.0128134	0.0914358	0.0734115	Serpine2/Klk14/Avpr1a/P2rx1	4
GO:0021683	cerebellar granular layer morphogenesis	4/1780	13/23843	0.0128134	0.0914358	0.0734115	Serpine2/Nrxn1/Grid2/Atp2b2	4
GO:0031033	myosin filament organization	4/1780	13/23843	0.0128134	0.0914358	0.0734115	Mybpc1/Myom2/Myom1/Mybpc2	4
GO:0031652	positive regulation of heat generation	4/1780	13/23843	0.0128134	0.0914358	0.0734115	Ptgs2/Tnfrsf11a/Ptger3/Apln	4
GO:0032351	negative regulation of hormone metabolic process	4/1780	13/23843	0.0128134	0.0914358	0.0734115	Akr1c18/Dkkl1/Pde8b/Bmp2	4
GO:0035815	positive regulation of renal sodium excretion	4/1780	13/23843	0.0128134	0.0914358	0.0734115	Adora2a/Tac1/Avpr1a/Drd3	4
GO:0042482	positive regulation of odontogenesis	4/1780	13/23843	0.0128134	0.0914358	0.0734115	Cd34/Ednra/Csf1/Bmp2	4
GO:0042535	positive regulation of tumor necrosis factor biosynthetic process	4/1780	13/23843	0.0128134	0.0914358	0.0734115	Thbs1/Fcgr3/Lbp/Spn	4
GO:0045651	positive regulation of macrophage differentiation	4/1780	13/23843	0.0128134	0.0914358	0.0734115	Id2/Csf1/Pf4/Hcls1	4
GO:0048484	enteric nervous system development	4/1780	13/23843	0.0128134	0.0914358	0.0734115	Kif26a/Ednra/Sox8/Ntf3	4
GO:0060670	branching involved in labyrinthine layer morphogenesis	4/1780	13/23843	0.0128134	0.0914358	0.0734115	Grhl2/Gcm1/Fgfr2/Adm	4
GO:0070050	neuron cellular homeostasis	4/1780	13/23843	0.0128134	0.0914358	0.0734115	Fggy/Calb2/Nell2/Calb1	4
GO:0072537	fibroblast activation	4/1780	13/23843	0.0128134	0.0914358	0.0734115	Acta2/Rgcc/Myocd/Pdgfb	4
GO:0090331	negative regulation of platelet aggregation	4/1780	13/23843	0.0128134	0.0914358	0.0734115	Serpine2/Fgg/Prkg1/Ptger3	4
GO:0098712	L-glutamate import across plasma membrane	4/1780	13/23843	0.0128134	0.0914358	0.0734115	Slc1a1/Slc1a6/Kcnj10/Per2	4
GO:1903818	positive regulation of voltage-gated potassium channel activity	4/1780	13/23843	0.0128134	0.0914358	0.0734115	Abcc8/Kcne1/Lrrc55/Kcnc2	4
GO:0009072	aromatic amino acid family metabolic process	6/1780	27/23843	0.0130148	0.0922853	0.0740936	Tph2/Tdo2/Iyd/Tph1/Aadat/Hgd	6
GO:0038084	vascular endothelial growth factor signaling pathway	6/1780	27/23843	0.0130148	0.0922853	0.0740936	Robo1/Pdgfra/Kdr/Nrp1/Pdgfb/Xdh	6
GO:0043032	positive regulation of macrophage activation	6/1780	27/23843	0.0130148	0.0922853	0.0740936	App/Lrrk2/Il4ra/Thbs1/Lbp/Il33	6
GO:0050926	regulation of positive chemotaxis	6/1780	27/23843	0.0130148	0.0922853	0.0740936	Casr/Kdr/Il16/F7/Ntf3/Artn	6
GO:0019722	calcium-mediated signaling	21/1780	167/23843	0.0130195	0.0922853	0.0740936	Ntrk2/Lrrk2/Itpr1/Ank2/Jsrp1/Lmcd1/Dyrk2/Agtr1a/Sphk1/Kdr/Edn2/Ptgfr/Cmya5/Rit2/Kiss1r/Selp/Rgn/Nfatc2/Avpr1a/Treml1/Tmem100	21
GO:0009259	ribonucleotide metabolic process	46/1780	440/23843	0.0130795	0.0925867	0.0743355	Cyct/Cox8c/Adcy2/Gmpr/Snca/Adora2b/Ddit4/Pde2a/Lrrk2/Hpca/Myh3/Myh6/Pde1b/Bdnf/Gpr161/Thbs1/Nppc/Hkdc1/Adcy7/Myh8/Enpp1/Cxcl10/Sct/Fbp1/Gucy2c/Ampd1/Pde10a/Atp6v0a4/Aqp1/Npr3/Adm/Pde3a/Hprt/Pde1c/Gucy2g/Rit2/Pde4b/Nos2/Pde6a/Atp2b2/Adcy10/Ramp1/Pf4/Drd3/Guca1b/Nme8	46
GO:0014904	myotube cell development	8/1780	43/23843	0.0131224	0.0927664	0.0744798	Cacna1s/Lmod3/Klhl40/Myod1/Acta1/Cav2/Hdac9/Nfatc2	8
GO:0019693	ribose phosphate metabolic process	47/1780	452/23843	0.0133977	0.094587	0.0759415	Cyct/Cox8c/Adcy2/Gmpr/Pygl/Snca/Adora2b/Ddit4/Pde2a/Lrrk2/Hpca/Myh3/Myh6/Pde1b/Bdnf/Gpr161/Thbs1/Nppc/Hkdc1/Adcy7/Myh8/Enpp1/Cxcl10/Sct/Fbp1/Gucy2c/Ampd1/Pde10a/Atp6v0a4/Aqp1/Npr3/Adm/Pde3a/Hprt/Pde1c/Gucy2g/Rit2/Pde4b/Nos2/Pde6a/Atp2b2/Adcy10/Ramp1/Pf4/Drd3/Guca1b/Nme8	47
GO:0051092	positive regulation of NF-kappaB transcription factor activity	16/1780	117/23843	0.0134156	0.0945871	0.0759416	Prkch/Ripk4/App/Capn3/Prkcb/Traf1/Tnfrsf11a/Prkcq/Itgb2/Cd40/Ntrk1/Mid2/Sphk1/Ltf/Tlr3/Card14	16
GO:0060441	epithelial tube branching involved in lung morphogenesis	7/1780	35/23843	0.0134758	0.09474	0.0760644	Ctsh/Fgfr2/Pdgfra/Rdh10/Rspo2/Esrp1/Foxa1	7
GO:2000403	positive regulation of lymphocyte migration	7/1780	35/23843	0.0134758	0.09474	0.0760644	App/Itgb3/Cxcl10/Dock8/Ccr7/Spn/Tnfsf4	7
GO:1903555	regulation of tumor necrosis factor superfamily cytokine production	18/1780	137/23843	0.0135001	0.09474	0.0760644	Arg2/Cd34/Ccl3/Lrrk2/Thbs1/Cyp2j6/Fcgr3/Lbp/Il18/Ltf/Abcc8/Ccr7/Spn/Flt3/Tlr3/Cd300ld/Pf4/Nr1h4	18
GO:0050670	regulation of lymphocyte proliferation	26/1780	220/23843	0.0135088	0.09474	0.0760644	Arg2/Nckap1l/Igf2/Cd6/H2-M3/Lmo1/Btk/Prkcq/Cd40/Tnfrsf13b/Pla2g2f/Slc4a1/Il18/Cd86/Vav3/Efnb1/Ccr7/Spn/Lrrc32/Cd28/Tac1/Nfatc2/Arg1/Tnfsf4/Il15/Ikzf3	26
GO:0007162	negative regulation of cell adhesion	30/1780	263/23843	0.0135405	0.0948372	0.0761424	Arg2/Lamb1/Serpine2/Cldn7/Plxna2/Sema3e/Il4ra/Adora2a/Thbs1/H2-M3/Plxnb3/Tacstd2/Rgcc/Fgg/Spock1/Prkg1/Pla2g2f/Cd86/Ccm2l/Lpxn/Spn/Arhgap6/Lrrc32/Serpine1/Plxna4/Arg1/Tnfsf4/Bmp2/Ptger3/Zfp608	30
GO:0045165	cell fate commitment	31/1780	274/23843	0.0136343	0.0953684	0.0765689	Id2/Dkk1/Gcm1/Satb2/Six1/Slamf6/Wnt9a/Myt1l/Hnf1b/Fgfr2/AW551984/Pparg/Myod1/Ly9/Foxn4/Kdr/Neurod1/Wnt11/Elf5/Zfp521/Spn/Gata6/Sox8/Foxa1/Olig1/Sostdc1/Pax3/Ntf3/Bmp2/Sox17/Spdef	31
GO:0014075	response to amine	5/1780	20/23843	0.0138706	0.0962593	0.0772842	Pde1b/Adora2a/Hprt/Grin2a/Drd3	5
GO:0016137	glycoside metabolic process	5/1780	20/23843	0.0138706	0.0962593	0.0772842	Akr1cl/Akr1c13/Akr1c14/Akr1c18/Akr1c12	5
GO:0032148	activation of protein kinase B activity	5/1780	20/23843	0.0138706	0.0962593	0.0772842	Fgf1/Adra2b/Il18/Pdgfb/Ntf3	5
GO:0072079	nephron tubule formation	5/1780	20/23843	0.0138706	0.0962593	0.0772842	Six1/Pax8/Hnf1b/Sox8/Irx2	5
GO:0072243	metanephric nephron epithelium development	5/1780	20/23843	0.0138706	0.0962593	0.0772842	Pax8/Aqp1/Calb1/Sox8/Pdgfb	5
GO:0090330	regulation of platelet aggregation	5/1780	20/23843	0.0138706	0.0962593	0.0772842	Serpine2/Fgg/Prkcq/Prkg1/Ptger3	5
GO:0007422	peripheral nervous system development	11/1780	70/23843	0.0142033	0.0980545	0.0787255	Ntrk2/Nefh/Bdnf/Nfasc/Cldn1/Sh3tc2/Sox8/Ngf/Plxna4/Ntf3/Artn	11
GO:0048635	negative regulation of muscle organ development	11/1780	70/23843	0.0142033	0.0980545	0.0787255	Dkk1/Tsc22d3/Foxp1/Kcnk2/Bdnf/Capn3/Ephb1/Sav1/Hdac9/Myocd/Bmp2	11
GO:0048747	muscle fiber development	11/1780	70/23843	0.0142033	0.0980545	0.0787255	Cacna1s/Myh6/Lmod3/Myom2/Klhl40/Myod1/Acta1/Myom1/Cav2/Hdac9/Myh11	11
GO:0072171	mesonephric tubule morphogenesis	11/1780	70/23843	0.0142033	0.0980545	0.0787255	Fgf1/Greb1l/Npnt/Six1/Tacstd2/Pax8/Hnf1b/Agtr1a/Sox8/Bmp2/Agtr1b	11
GO:0010830	regulation of myotube differentiation	10/1780	61/23843	0.0142732	0.0982809	0.0789072	Bdnf/Il4ra/Lmod3/Cxcl10/Trim72/Myod1/Hdac9/Scgb3a1/Myocd/Nfatc2	10
GO:0046626	regulation of insulin receptor signaling pathway	10/1780	61/23843	0.0142732	0.0982809	0.0789072	Igf2/Ptpre/Prkcb/Enpp1/Grb14/Serpina12/Trim72/Prkcq/Irs1/Nr1h4	10
GO:0032943	mononuclear cell proliferation	34/1780	308/23843	0.014375	0.0988279	0.0793464	Arg2/Nckap1l/Igf2/Cd6/Dock2/H2-M3/Cr2/Slamf6/Lmo1/Btk/Csf1/Prkcq/Itgb2/Cd40/Tnfrsf13b/Pla2g2f/Slc4a1/Il18/Hprt/Cd86/Dock8/Vav3/Efnb1/Ccr7/Spn/Flt3/Lrrc32/Cd28/Tac1/Nfatc2/Arg1/Tnfsf4/Il15/Ikzf3	34
GO:1903706	regulation of hemopoiesis	41/1780	386/23843	0.0143899	0.0988279	0.0793464	Inpp4b/Id2/Nckap1l/Jun/Vnn1/Ccl3/Nfam1/Kitl/Il4ra/H2-M3/Itgb3/Fos/Ets1/Tmem176a/Csf1/Fbn1/Hist1h4h/H2-Oa/Pik3r6/Tmem176b/Il18/Kdr/Cldn18/Ccr7/Flt3/Cd28/Cd101/Tmem178/Tnfsf4/Pglyrp2/Pf4/Myb/Ikzf1/Hist1h4b/Il1rl2/Zfp608/Pou4f2/Cxcl1/Il15/Hcls1/Ikzf3	41
GO:0060048	cardiac muscle contraction	16/1780	118/23843	0.014478	0.0993048	0.0797293	Pkp2/Ehd3/Myh6/Rgs2/Met/Ank2/Tnni2/Cacna1c/Kcne1l/Tnnt2/Stc1/Pde4b/Scn5a/Actc1/Scn10a/Cacnb2	16
GO:0001890	placenta development	21/1780	169/23843	0.0147551	0.100993	0.0810851	Grhl2/Krt19/Igf2/Ldoc1/Pla2g4a/Gcm1/Plac1/Nrk/Esx1/Gcm2/Met/Ptgs2/Fgfr2/Pparg/Vash2/Adm/Cebpa/Serpine1/Cdx4/Synb/Pdgfb	21
GO:0060828	regulation of canonical Wnt signaling pathway	25/1780	211/23843	0.0147623	0.100993	0.0810851	Lmx1a/Dkk1/Lrrk2/Nkd2/Prickle1/Dab2/Naip5/Cthrc1/Dkkl1/Bicc1/Ptpro/Fgfr2/Lgr5/Rbms3/Fzd9/Egr1/Dact1/Rspo2/Wnt11/Daam2/Cdk14/Sox4/Naip1/Sostdc1/Sox17	25
GO:0061614	pri-miRNA transcription by RNA polymerase II	8/1780	44/23843	0.0150172	0.102605	0.0823788	Jun/Fos/Ets1/Pparg/Gata6/Pdgfb/Bmp2/Apln	8
GO:0071902	positive regulation of protein serine/threonine kinase activity	33/1780	298/23843	0.0150467	0.102674	0.0824341	Fgf1/Dkk1/Snca/Robo1/Gadd45g/Igf2/Lrrk2/Arrb1/Nrk/Kitl/Nox4/Dab2/Nrxn1/Thbs1/Adra2b/Met/Mdfic/Rgcc/Tgfa/Tnfrsf11a/Cd40/Pik3r6/Tnik/Arhgef5/Ltf/Ccr7/Fgf18/Kiss1r/Pdgfb/Pde6h/Ntf3/Bmp2/Muc20	33
GO:0021675	nerve development	12/1780	80/23843	0.0152558	0.103701	0.0832586	Serpine2/Six1/Bdnf/Ephb1/Ntrk1/Nrp1/Sema3a/Ngf/Plxna4/Col25a1/Ntf3/Atp8b1	12
GO:0072088	nephron epithelium morphogenesis	12/1780	80/23843	0.0152558	0.103701	0.0832586	Fgf1/Greb1l/Npnt/Six1/Tacstd2/Pax8/Hnf1b/Agtr1a/Sox8/Bmp2/Irx2/Agtr1b	12
GO:0098661	inorganic anion transmembrane transport	12/1780	80/23843	0.0152558	0.103701	0.0832586	Slc1a1/Gabra1/Clcn5/Glrb/Slc12a3/Best2/Slc26a4/Glra2/Clic5/Gabrg1/Slc12a5/Cftr	12
GO:0006694	steroid biosynthetic process	19/1780	149/23843	0.015318	0.10399	0.0834909	Fgf1/Igf2/Adora2b/Dab2/Akr1c18/Dkkl1/Hmgcs2/Prkg1/Igfbp7/Egr1/Bmpr1b/Akr1c21/Pde8b/Apob/Dhh/Bmp2/Cacna1h/Cftr/Nr1h4	19
GO:0000187	activation of MAPK activity	15/1780	109/23843	0.0154658	0.104757	0.0841065	Fgf1/Igf2/Lrrk2/Arrb1/Dab2/Thbs1/Adra2b/Met/Mdfic/Tgfa/Ccr7/Pde6h/Ntf3/Bmp2/Muc20	15
GO:0032946	positive regulation of mononuclear cell proliferation	18/1780	139/23843	0.0155063	0.104757	0.0841065	Nckap1l/Igf2/Cd6/Csf1/Prkcq/Cd40/Slc4a1/Il18/Cd86/Vav3/Efnb1/Ccr7/Spn/Cd28/Tac1/Nfatc2/Tnfsf4/Il15	18
GO:0016485	protein processing	29/1780	255/23843	0.0155697	0.104757	0.0841065	Cpb2/Serpine2/Ece1/Gsn/Cpn1/Cpm/Lrrk2/A2m/Nkd2/Ctsh/Plau/Thbs1/Naip5/Tmprss2/Il1r2/Fgg/Cuzd1/Enpep/Tnp1/Plat/Klk1b9/Hist1h2ba/Klk13/Naip1/Serpine1/Ctss/F7/Dhh/Serpinf2	29
GO:0048863	stem cell differentiation	25/1780	212/23843	0.0155878	0.104757	0.0841065	A2m/Kitl/Prickle1/Sema3e/Bche/Lbh/Tacstd2/Sema3c/Hnf1b/Ednra/Fgfr2/Pdgfra/Rdh10/H1foo/Nrp1/Efnb1/Sema3a/Gata6/Sox8/Foxa1/Myocd/Pax3/Cyp26a1/Trp63/Sox17	25
GO:0003401	axis elongation	7/1780	36/23843	0.0156784	0.104757	0.0841065	Fgf1/Six1/Hnf1b/Fgfr2/Rdh10/Wnt11/Areg	7
GO:0006636	unsaturated fatty acid biosynthetic process	7/1780	36/23843	0.0156784	0.104757	0.0841065	Pla2g4a/Mgst1/Ptgs2/Alox12b/Sphk1/Edn2/Avpr1a	7
GO:0009312	oligosaccharide biosynthetic process	7/1780	36/23843	0.0156784	0.104757	0.0841065	Galnt7/Galnt4/Fbp1/Wbscr17/Galnt14/B3galt1/St6galnac1	7
GO:0030225	macrophage differentiation	7/1780	36/23843	0.0156784	0.104757	0.0841065	Id2/App/Plcb1/Csf1/Cebpa/Pf4/Hcls1	7
GO:0048169	regulation of long-term neuronal synaptic plasticity	7/1780	36/23843	0.0156784	0.104757	0.0841065	Snca/App/Bdnf/Egr1/Kdr/Grin2a/Kcnj10	7
GO:0051154	negative regulation of striated muscle cell differentiation	7/1780	36/23843	0.0156784	0.104757	0.0841065	Dkk1/Foxp1/Bdnf/Cxcl10/Trim72/Myocd/Bmp2	7
GO:0061900	glial cell activation	7/1780	36/23843	0.0156784	0.104757	0.0841065	Snca/Jun/App/Lrrk2/Adora2a/Il33/Tlr3	7
GO:0070207	protein homotrimerization	7/1780	36/23843	0.0156784	0.104757	0.0841065	Mgst1/Mlkl/Cubn/Nell2/Tnfrsf9/Arg1/Ocm	7
GO:0043367	CD4-positive, alpha-beta T cell differentiation	11/1780	71/23843	0.0157076	0.104757	0.0841065	Nckap1l/Gadd45g/Foxp1/Il4ra/Slamf6/Ly9/Il18/Ccr7/Spn/Tnfsf4/Myb	11
GO:1901862	negative regulation of muscle tissue development	11/1780	71/23843	0.0157076	0.104757	0.0841065	Dkk1/Tsc22d3/Foxp1/Kcnk2/Bdnf/Capn3/Ephb1/Sav1/Hdac9/Myocd/Bmp2	11
GO:0090303	positive regulation of wound healing	9/1780	53/23843	0.0157441	0.104869	0.0841963	Cpb2/Capn3/Thbs1/Myod1/Hpse/Serpine1/Selp/F7/Serpinf2	9
GO:0000768	syncytium formation by plasma membrane fusion	10/1780	62/23843	0.0159131	0.105861	0.0849931	Cacna1s/Gcm1/Il4ra/Cxcl10/Cd109/Myod1/Vash2/Scgb3a1/Synb/Nfatc2	10
GO:0046683	response to organophosphorus	13/1780	90/23843	0.0159866	0.106084	0.0851721	Jun/Pde2a/Itpr2/Itpr1/P2rx3/Aqp1/Duox2/Crhbp/Pde3a/Agxt/Sell/Cftr/P2rx1	13
GO:0051897	positive regulation of protein kinase B signaling	13/1780	90/23843	0.0159866	0.106084	0.0851721	Igf2/Stox1/Nox4/Nrxn1/Thbs1/Tek/Akr1c18/Il18/Fam110c/Hpse/Cd28/F7/Hcls1	13
GO:0006814	sodium ion transport	25/1780	213/23843	0.0164494	0.108648	0.0872308	Serpine2/Slc5a4b/Hecw2/Neto2/Slc4a4/Slc12a3/Plcb1/Slc24a5/Slc34a2/Scnn1b/Atp12a/Slc5a8/Slc38a11/Slc5a4a/Scn11a/Scn5a/Hecw1/Slc13a3/Fxyd3/Scn4a/Asic3/Drd3/Cxcl1/Scn10a/Slc9a9	25
GO:0009408	response to heat	14/1780	100/23843	0.016455	0.108648	0.0872308	Cpb2/Fgf1/Cd34/Trpa1/Calca/Hspa4l/Hsf3/P2rx3/Hspa1a/Il1r1/Hsf5/Cetn1/Dnaja4/Asic3	14
GO:0031623	receptor internalization	14/1780	100/23843	0.016455	0.108648	0.0872308	Dkk1/Snca/Arrb1/Dab2/Itgb2/Adm/Calcrl/Gria1/Ramp1/Ntf3/Dnm1/Ptger3/Drd3/Apln	14
GO:0097722	sperm motility	14/1780	100/23843	0.016455	0.108648	0.0872308	Ddx4/Ly6k/Taf7l/Tex101/Met/Tacr3/Spag16/Dnah11/Apob/Adam3/Rgn/Efcab1/Lrrc6/Nme8	14
GO:0007623	circadian rhythm	23/1780	192/23843	0.0166719	0.109782	0.0881416	Id2/Ntrk2/Bdnf/Adora2a/Arntl2/Oprl1/Fbxl21/Magel2/Hnf1b/Tnfrsf11a/Prkg2/Ntrk1/Prkg1/Pparg/Mapk10/Hcrtr1/Opn4/Dpyd/Nos2/Ngf/Per2/Ptger3/Drd3	23
GO:0022409	positive regulation of cell-cell adhesion	26/1780	224/23843	0.0167037	0.109782	0.0881416	Nckap1l/Igf2/Vnn1/Cd6/Thy1/Il4ra/H2-M3/Fgg/Ets1/Prkcq/Efnb2/Pik3r6/Slc4a1/Il18/Cd86/Dock8/Efnb1/Ccr7/Spn/Cd28/Cd5/Tnfsf4/Myb/Ikzf1/Il1rl2/Il15	26
GO:0001938	positive regulation of endothelial cell proliferation	12/1780	81/23843	0.0167303	0.109782	0.0881416	Jun/Itgb3/Plxnb3/Agtr1a/Vash2/Thbs4/Kdr/Cav2/Pdgfb/Arg1/Bmp2/Apln	12
GO:0070509	calcium ion import	12/1780	81/23843	0.0167303	0.109782	0.0881416	Cacna1s/Casr/Atp2c2/Cacna1c/Stc1/Serpine1/Cacna1i/Cacna1b/Trpv6/Pdgfb/Cacna1h/Cacnb2	12
GO:0072028	nephron morphogenesis	12/1780	81/23843	0.0167303	0.109782	0.0881416	Fgf1/Greb1l/Npnt/Six1/Tacstd2/Pax8/Hnf1b/Agtr1a/Sox8/Bmp2/Irx2/Agtr1b	12
GO:0030949	positive regulation of vascular endothelial growth factor receptor signaling pathway	4/1780	14/23843	0.0168961	0.109918	0.0882504	Tek/Prkcb/Kdr/Fgf18	4
GO:0035092	sperm chromatin condensation	4/1780	14/23843	0.0168961	0.109918	0.0882504	Sycp3/Sycp1/Tnp1/Hist1h2ba	4
GO:0043129	surfactant homeostasis	4/1780	14/23843	0.0168961	0.109918	0.0882504	Pla2g4a/Ctsh/Kdr/Abca12	4
GO:0045060	negative thymic T cell selection	4/1780	14/23843	0.0168961	0.109918	0.0882504	Dock2/Ccr7/Spn/Cd28	4
GO:0050855	regulation of B cell receptor signaling pathway	4/1780	14/23843	0.0168961	0.109918	0.0882504	Prkch/Nfam1/Prkcb/Lpxn	4
GO:0061548	ganglion development	4/1780	14/23843	0.0168961	0.109918	0.0882504	Six1/Nrp1/Sema3a/Pou4f2	4
GO:0072224	metanephric glomerulus development	4/1780	14/23843	0.0168961	0.109918	0.0882504	Pdgfra/Aqp1/Egr1/Pdgfb	4
GO:0016202	regulation of striated muscle tissue development	20/1780	161/23843	0.0170783	0.110496	0.0887148	Dkk1/Tsc22d3/Foxp1/Kcnk2/Six1/Bdnf/Capn3/Lmod3/Ephb1/Fgfr2/Myod1/Efnb2/Col14a1/Sav1/Hdac9/Gata6/Wisp1/Myocd/Bmp2/Sox17	20
GO:0001990	regulation of systemic arterial blood pressure by hormone	8/1780	45/23843	0.0171028	0.110496	0.0887148	Ece1/Enpep/Agtr1a/Edn2/Avpr1a/Agtr1b/Drd3/Serpinf2	8
GO:0071384	cellular response to corticosteroid stimulus	8/1780	45/23843	0.0171028	0.110496	0.0887148	Ddit4/Akr1c18/Aqp1/Myod1/Agtr1a/Sstr2/Pck1/Agtr1b	8
GO:0042053	regulation of dopamine metabolic process	5/1780	21/23843	0.0171101	0.110496	0.0887148	Snca/Pde1b/Tacr3/Hprt/Maob	5
GO:0045063	T-helper 1 cell differentiation	5/1780	21/23843	0.0171101	0.110496	0.0887148	Gadd45g/Il4ra/Ccr7/Spn/Tnfsf4	5
GO:0090280	positive regulation of calcium ion import	5/1780	21/23843	0.0171101	0.110496	0.0887148	Casr/Atp2c2/Stc1/Serpine1/Pdgfb	5
GO:0050807	regulation of synapse organization	22/1780	182/23843	0.0171951	0.110911	0.0890473	Dkk1/Ntrk2/Snca/Lrrk2/Xlr4b/Six1/Bdnf/Nrxn1/Ephb1/Ngef/Grid2/Ntrk1/Fzd9/Rab17/Slitrk4/Flrt2/Colq/Thbs2/Ctnna2/Clstn2/Reln/Lrrc4	22
GO:0071229	cellular response to acid chemical	30/1780	268/23843	0.0172192	0.110931	0.0890639	Stra8/Rhox13/Dgat2/Ntrk2/Col4a1/Foxp1/Six1/Bdnf/Col5a2/Cpeb1/Brinp1/Akr1c18/Plcb1/Pdgfra/Aqp1/Egr1/Col16a1/Brinp2/Kdr/Hist1h2ba/Col6a1/Ptgfr/Glra2/Grin2a/Col1a2/Ngf/Pdgfb/Tnfsf4/Cyp26a1/Nr1h4	30
GO:0043405	regulation of MAP kinase activity	32/1780	290/23843	0.0172409	0.110936	0.0890677	Fgf1/Dkk1/Robo1/Gadd45g/Igf2/Lrrk2/Arrb1/Nrk/Kitl/Nox4/Dab2/Thbs1/Rgs2/Adra2b/Met/Mdfic/Tgfa/Tnfrsf11a/Dusp4/Cd40/Pik3r6/Tnik/Arhgef5/Dusp8/Ccr7/Fgf18/Kiss1r/Pdgfb/Pde6h/Ntf3/Bmp2/Muc20	32
GO:0030324	lung development	25/1780	214/23843	0.0173484	0.111492	0.0895143	Grhl2/Fgf1/Lipa/Foxp1/Ctsh/Cyp1a2/Stra6/Fgfr2/Pdgfra/Rdh10/Rspo2/Kdr/Cebpa/Edn2/Sav1/Mgp/Esrp1/Gata6/Fgf18/Pkdcc/Foxa1/Myocd/Abca12/Cftr/Spdef	25
GO:0045445	myoblast differentiation	13/1780	91/23843	0.0174171	0.111798	0.0897599	Igfbp3/Mbnl3/Prickle1/Capn3/Cxcl10/Plcb1/Myod1/Il18/Asb2/Ankrd1/Sox8/Myocd/Sostdc1	13
GO:0007588	excretion	9/1780	54/23843	0.0176787	0.113268	0.0909398	Dab2/Adora2a/Atp6v0a4/Cacna1c/Stc1/Tac1/Avpr1a/Ptger3/Drd3	9
GO:0009311	oligosaccharide metabolic process	10/1780	63/23843	0.0176887	0.113268	0.0909398	Galnt7/St3gal6/Galnt4/Fbp1/St8sia4/Wbscr17/St6gal2/Galnt14/B3galt1/St6galnac1	10
GO:2000379	positive regulation of reactive oxygen species metabolic process	14/1780	101/23843	0.0178331	0.114054	0.0915712	Snca/Plau/Nox4/Thbs1/H2-M3/Akr1c18/Ptgs2/Itgb2/Agtr1a/Il18/Rgn/Pdgfb/Xdh/Cxcl1	14
GO:0016051	carbohydrate biosynthetic process	24/1780	204/23843	0.0179958	0.114811	0.0921791	Dgat2/Snca/Galnt7/Igf2/Galnt4/Atf3/Enpp1/Serpina12/Fbp1/Dyrk2/B3gnt3/Prkg1/Irs1/Wbscr17/Chst11/Galnt14/Per2/Rgn/Pdgfb/Pck1/B3galt1/St6galnac1/Has1/B3gnt6	24
GO:0001706	endoderm formation	7/1780	37/23843	0.0181247	0.114811	0.0921791	Dkk1/Col5a2/Hnf1b/Dusp4/Gata6/Dusp2/Sox17	7
GO:0007435	salivary gland morphogenesis	7/1780	37/23843	0.0181247	0.114811	0.0921791	Met/Sema3c/Fgfr2/Nrp1/Esrp1/Sema3a/Pdgfb	7
GO:0042092	type 2 immune response	7/1780	37/23843	0.0181247	0.114811	0.0921791	Arg2/Il4ra/Il18/Il33/Bcl6b/Arg1/Tnfsf4	7
GO:0046627	negative regulation of insulin receptor signaling pathway	7/1780	37/23843	0.0181247	0.114811	0.0921791	Ptpre/Prkcb/Enpp1/Grb14/Trim72/Prkcq/Irs1	7
GO:0086065	cell communication involved in cardiac conduction	7/1780	37/23843	0.0181247	0.114811	0.0921791	Pkp2/Ank2/Cacna1c/Kcne1l/Scn5a/Scn10a/Cacnb2	7
GO:0090049	regulation of cell migration involved in sprouting angiogenesis	7/1780	37/23843	0.0181247	0.114811	0.0921791	Thbs1/Ptgs2/Stard13/Kdr/Nrp1/Hdac9/Meox2	7
GO:1905332	positive regulation of morphogenesis of an epithelium	7/1780	37/23843	0.0181247	0.114811	0.0921791	Stox1/Six1/Pax8/Pdgfra/Agtr1a/Sox8/Agtr1b	7
GO:0050866	negative regulation of cell activation	22/1780	183/23843	0.0182129	0.115232	0.0925172	Arg2/Id2/Serpine2/Il4ra/Adora2a/H2-M3/Fgg/Btk/Pdgfra/Prkg1/Tnfrsf13b/Pla2g2f/Cd86/Spn/Flt3/Lrrc32/Pdgfb/Arg1/Tnfsf4/Pglyrp2/Ptger3/Zfp608	22
GO:0001774	microglial cell activation	6/1780	29/23843	0.0183907	0.115394	0.0926467	Snca/Jun/App/Lrrk2/Il33/Tlr3	6
GO:0002438	acute inflammatory response to antigenic stimulus	6/1780	29/23843	0.0183907	0.115394	0.0926467	Cd6/Btk/Fcgr3/Ccr7/Spn/Bdkrb2	6
GO:0034110	regulation of homotypic cell-cell adhesion	6/1780	29/23843	0.0183907	0.115394	0.0926467	Serpine2/Fgg/Prkcq/Prkg1/Ccm2l/Ptger3	6
GO:0044062	regulation of excretion	6/1780	29/23843	0.0183907	0.115394	0.0926467	Adora2a/Stc1/Tac1/Avpr1a/Ptger3/Drd3	6
GO:0070306	lens fiber cell differentiation	6/1780	29/23843	0.0183907	0.115394	0.0926467	Crygb/Fgfr2/Cryaa/Bfsp2/Bfsp1/Tdrd7	6
GO:1900181	negative regulation of protein localization to nucleus	6/1780	29/23843	0.0183907	0.115394	0.0926467	Pde2a/Mdfic/Pkia/Trim40/Cldn18/Trim29	6
GO:1904037	positive regulation of epithelial cell apoptotic process	6/1780	29/23843	0.0183907	0.115394	0.0926467	Gsn/Thbs1/Akr1c18/Rgcc/Cd40/Fasl	6
GO:0002064	epithelial cell development	27/1780	237/23843	0.0186801	0.117071	0.0939932	Arhgef26/Grhl2/Cgn/Pde2a/Met/Crygb/Cldn1/Muc2/Fgfr2/Ntrk1/Pof1b/Cryaa/Esr2/Bfsp2/Myo7a/Stc1/Bfsp1/Kcne1/Sox8/Foxa1/Clic5/Atp2b2/Pdgfb/Trp63/Bmp15/Cftr/Spdef	27
GO:0007338	single fertilization	18/1780	142/23843	0.0189426	0.118576	0.0952014	Spesp1/Ly6k/Tex101/Clgn/Spink2/Plb1/Glrb/Dkkl1/Plcb1/Lyzl4/Plcd4/Zp2/Trpc6/Adam3/Pmis2/Adam2/Cacna1h/Spag8	18
GO:1904019	epithelial cell apoptotic process	14/1780	102/23843	0.0192971	0.120652	0.0968686	Krt18/Gsn/Thbs1/Tek/Akr1c18/Rgcc/Fgg/Cd40/Kdr/Neurod1/Ngf/Serpine1/Ndnf/Fasl	14
GO:0010712	regulation of collagen metabolic process	8/1780	46/23843	0.0193887	0.120798	0.0969853	Adora2b/Cyp2j6/Rgcc/Pparg/Il18/Serpine1/Pdgfb/Serpinf2	8
GO:0022602	ovulation cycle process	8/1780	46/23843	0.0193887	0.120798	0.0969853	Sohlh2/Pla2g4a/Arrb1/Afp/Adamts1/Pdgfra/Bmpr1b/Edn2	8
GO:0070542	response to fatty acid	8/1780	46/23843	0.0193887	0.120798	0.0969853	Dgat2/Foxp1/Akr1c18/Plcb1/Ptgfr/Ccr7/Tnfsf4/Nr1h4	8
GO:0003158	endothelium development	15/1780	112/23843	0.0194322	0.120926	0.0970888	Arhgef26/Fgf1/Slc40a1/Pde2a/Foxj2/Met/Cxcl10/Stard13/Cldn1/Kdr/Stc1/Pdgfb/Xdh/Tmem100/Sox17	15
GO:0018209	peptidyl-serine modification	38/1780	360/23843	0.0195817	0.121714	0.097721	Dkk1/Ntrk2/Prkch/Snca/Galnt7/App/Naa11/Stox1/Ddit4/Stk33/Lrrk2/Arrb1/Dapk2/Stk32c/Brsk2/Bdnf/Nrxn1/Galnt4/Stk32a/Tek/Camk4/Prkcb/Met/Ptgs2/Prkg2/Prkcq/Wbscr17/Egflam/Mboat4/Galnt14/Plcl1/Pdgfb/Mamdc2/Ntf3/Bdkrb2/Ndnf/Mylk3/Hcls1	38
GO:0006949	syncytium formation	10/1780	64/23843	0.0196061	0.121723	0.0977285	Cacna1s/Gcm1/Il4ra/Cxcl10/Cd109/Myod1/Vash2/Scgb3a1/Synb/Nfatc2	10
GO:0006898	receptor-mediated endocytosis	23/1780	195/23843	0.0196912	0.122109	0.098038	Dkk1/Snca/Arrb1/Tmem108/Dab2/Cubn/Tfr2/Itgb2/Adm/Cav2/Ccr7/Mrc1/Arap3/Serpine1/Calcrl/Gria1/Ramp1/Ntf3/Dnm1/Ptger3/Siglech/Drd3/Apln	23
GO:0003007	heart morphogenesis	29/1780	260/23843	0.0197729	0.122472	0.0983297	Grhl2/Id2/Dkk1/Pkp2/Jun/Fhl2/Myh6/Six1/Thbs1/Adamts1/Tek/Mesp2/Sema3c/Myom2/Fgfr2/Tnnt2/Myom1/Wnt11/Flrt2/Sav1/Nrp1/Sox4/Ccm2l/Gata6/Ankrd1/Bmp2/Tmem100/Actc1/Sox17	29
GO:0001764	neuron migration	21/1780	174/23843	0.0198968	0.123095	0.09883	Dcc/Ntrk2/Ddit4/Satb2/Ulk4/Met/Igsf10/Il1r1/Spock1/Prkg1/Esr2/Flrt2/Nrp1/Sema3a/Robo3/Gfra3/D130043K22Rik/Unc5d/Reln/Ndnf/Fat3	21
GO:0032760	positive regulation of tumor necrosis factor production	12/1780	83/23843	0.0199978	0.123576	0.0992162	Ccl3/Lrrk2/Thbs1/Cyp2j6/Fcgr3/Lbp/Il18/Abcc8/Ccr7/Spn/Tlr3/Pf4	12
GO:0002699	positive regulation of immune effector process	24/1780	206/23843	0.0200225	0.123585	0.0992231	Adora2b/Foxp1/Il4ra/H2-M3/Tek/Slamf6/Btk/Fcgr3/Styk1/Itgb2/Lbp/Cd40/Ddx60/Il18/Klk7/Gab2/Il33/Ccr7/Cd28/Crtam/Arg1/Tnfsf4/Myb/Cxcl1	24
GO:0050953	sensory perception of light stimulus	18/1780	143/23843	0.0202097	0.124595	0.100034	Ngb/Ppef2/Glrb/Crygc/Nxnl2/Rdh10/Bfsp2/Myo7a/Ush1c/Opn4/Rho/Kcnj10/Pde6a/Rbp3/Lrat/Pde6h/Guca1b/Cacnb2	18
GO:0030323	respiratory tube development	25/1780	217/23843	0.0202796	0.124736	0.100147	Grhl2/Fgf1/Lipa/Foxp1/Ctsh/Cyp1a2/Stra6/Fgfr2/Pdgfra/Rdh10/Rspo2/Kdr/Cebpa/Edn2/Sav1/Mgp/Esrp1/Gata6/Fgf18/Pkdcc/Foxa1/Myocd/Abca12/Cftr/Spdef	25
GO:0090276	regulation of peptide hormone secretion	25/1780	217/23843	0.0202796	0.124736	0.100147	Hmgn3/Trpa1/Arrb1/Brsk2/Nrxn1/Pax8/Fgg/Sct/Cckbr/Tfr2/Sytl4/Casr/Pparg/Irs1/Crhbp/Pde1c/Pde8b/Sox4/Abcc8/Nos2/Per2/Ptger3/Cftr/Apln/Nr1h4	25
GO:1901861	regulation of muscle tissue development	20/1780	164/23843	0.0204895	0.125867	0.101055	Dkk1/Tsc22d3/Foxp1/Kcnk2/Six1/Bdnf/Capn3/Lmod3/Ephb1/Fgfr2/Myod1/Efnb2/Col14a1/Sav1/Hdac9/Gata6/Wisp1/Myocd/Bmp2/Sox17	20
GO:0002237	response to molecule of bacterial origin	40/1780	384/23843	0.0206265	0.125867	0.101055	Snca/Jun/Pde2a/Mgst1/Cd6/H2-M3/Aicda/Dmbt1/Cxcl10/Cmpk2/Ptgs2/Tnfrsf9/Tnfrsf11a/Ednra/Lbp/Cd40/Adm/Nr1i2/Il18/Ltf/Ssc5d/Cd86/Ptgfr/Irf8/Ccr7/Ankrd1/Mrc1/Pde4b/Nos2/Serpine1/Gbp6/Nr1i3/Tnfsf4/Gch1/Pf4/Tnfrsf26/Ptger3/Plscr4/Cxcl1/Nr1h4	40
GO:0002761	regulation of myeloid leukocyte differentiation	16/1780	123/23843	0.0208021	0.125867	0.101055	Inpp4b/Id2/Jun/Ccl3/Kitl/Itgb3/Fos/Csf1/Fbn1/Cldn18/Cd101/Tmem178/Pf4/Ikzf1/Pou4f2/Hcls1	16
GO:0048565	digestive tract development	16/1780	123/23843	0.0208021	0.125867	0.101055	Id2/Stra6/Cckbr/Hnf1b/Fgfr2/Pdgfra/Dact1/Cldn18/Sav1/Gata6/Pkdcc/Myocd/Myb/Trp63/Sox17/Spdef	16
GO:0007141	male meiosis I	5/1780	22/23843	0.0208136	0.125867	0.101055	Ddx4/Mov10l1/Brdt/Tdrd9/Mei1	5
GO:0042069	regulation of catecholamine metabolic process	5/1780	22/23843	0.0208136	0.125867	0.101055	Snca/Pde1b/Tacr3/Hprt/Maob	5
GO:0051446	positive regulation of meiotic cell cycle	5/1780	22/23843	0.0208136	0.125867	0.101055	Piwil2/Dazl/Eif4g3/Plcb1/Topaz1	5
GO:0060749	mammary gland alveolus development	5/1780	22/23843	0.0208136	0.125867	0.101055	Id2/Tgfa/Tnfrsf11a/Tph1/Areg	5
GO:0061377	mammary gland lobule development	5/1780	22/23843	0.0208136	0.125867	0.101055	Id2/Tgfa/Tnfrsf11a/Tph1/Areg	5
GO:1900745	positive regulation of p38MAPK cascade	5/1780	22/23843	0.0208136	0.125867	0.101055	Gadd45g/Met/Bmp2/Oprk1/Xdh	5
GO:1901380	negative regulation of potassium ion transmembrane transport	5/1780	22/23843	0.0208136	0.125867	0.101055	Actn2/Kcne1l/Kcne1/Kcnab1/Ptger3	5
GO:0001963	synaptic transmission, dopaminergic	7/1780	38/23843	0.020827	0.125867	0.101055	Snca/Rab3b/Adora2a/Ptgs2/Slc6a2/Crhbp/Drd3	7
GO:0007271	synaptic transmission, cholinergic	7/1780	38/23843	0.020827	0.125867	0.101055	Ric3/Chrm3/Adora2a/Lama2/Tac1/Chrna2/Chrm1	7
GO:0072210	metanephric nephron development	7/1780	38/23843	0.020827	0.125867	0.101055	Pax8/Pdgfra/Aqp1/Egr1/Sox8/Pdgfb/Irx2	7
GO:2000404	regulation of T cell migration	7/1780	38/23843	0.020827	0.125867	0.101055	App/Itgb3/Cxcl10/Dock8/Ccr7/Spn/Tnfsf4	7
GO:0001892	embryonic placenta development	15/1780	113/23843	0.0209126	0.125867	0.101055	Grhl2/Krt19/Igf2/Gcm1/Plac1/Nrk/Esx1/Gcm2/Fgfr2/Vash2/Adm/Cebpa/Cdx4/Synb/Pdgfb	15
GO:0035725	sodium ion transmembrane transport	15/1780	113/23843	0.0209126	0.125867	0.101055	Hecw2/Neto2/Slc12a3/Plcb1/Scnn1b/Atp12a/Slc5a8/Scn11a/Scn5a/Hecw1/Fxyd3/Scn4a/Drd3/Scn10a/Slc9a9	15
GO:0008625	extrinsic apoptotic signaling pathway via death domain receptors	11/1780	74/23843	0.0209383	0.125867	0.101055	Timp3/Atf3/Thbs1/Fgg/Bmpr1b/Il18/Zswim2/Faim2/Ngf/Serpine1/Fasl	11
GO:0030148	sphingolipid biosynthetic process	11/1780	74/23843	0.0209383	0.125867	0.101055	Gal3st1/Elovl2/Cerkl/St8sia4/Alox12b/Sphk1/Cers3/Elovl3/B3galt1/St6galnac1/P2rx1	11
GO:0071674	mononuclear cell migration	11/1780	74/23843	0.0209383	0.125867	0.101055	Ccl3/Thbs1/Cxcl10/Plcb1/Ptpro/Csf1/Hist1h2ba/Ccr7/Pla2g7/Serpine1/Pdgfb	11
GO:0031589	cell-substrate adhesion	33/1780	306/23843	0.0213497	0.126323	0.101421	Lamb1/Cd34/Npnt/Actn2/Antxr1/Plau/Dab2/Thy1/Sema3e/Thbs1/Itgb3/Tek/Tacstd2/Ephb1/Fgg/Ecm2/Csf1/Spock1/Itgb2/Col16a1/Kdr/Itga11/Nrp1/Hpse/Egflam/Arhgap6/Tecta/Serpine1/Col5a3/Vit/Ndnf/Abi3bp/Ccdc80	33
GO:0046651	lymphocyte proliferation	33/1780	306/23843	0.0213497	0.126323	0.101421	Arg2/Nckap1l/Igf2/Cd6/Dock2/H2-M3/Cr2/Slamf6/Lmo1/Btk/Prkcq/Itgb2/Cd40/Tnfrsf13b/Pla2g2f/Slc4a1/Il18/Hprt/Cd86/Dock8/Vav3/Efnb1/Ccr7/Spn/Flt3/Lrrc32/Cd28/Tac1/Nfatc2/Arg1/Tnfsf4/Il15/Ikzf3	33
GO:0002828	regulation of type 2 immune response	6/1780	30/23843	0.0215758	0.126323	0.101421	Arg2/Il4ra/Il18/Il33/Arg1/Tnfsf4	6
GO:0008045	motor neuron axon guidance	6/1780	30/23843	0.0215758	0.126323	0.101421	Foxp1/Plxna2/Alcam/Nrp1/Sema3a/Plxna4	6
GO:0021602	cranial nerve morphogenesis	6/1780	30/23843	0.0215758	0.126323	0.101421	Six1/Ephb1/Nrp1/Sema3a/Plxna4/Atp8b1	6
GO:0042481	regulation of odontogenesis	6/1780	30/23843	0.0215758	0.126323	0.101421	Cd34/Ednra/Csf1/Rspo2/Pax9/Bmp2	6
GO:0045662	negative regulation of myoblast differentiation	6/1780	30/23843	0.0215758	0.126323	0.101421	Mbnl3/Prickle1/Cxcl10/Il18/Sox8/Sostdc1	6
GO:0048841	regulation of axon extension involved in axon guidance	6/1780	30/23843	0.0215758	0.126323	0.101421	Plxna2/Sema3e/Sema3c/Nrp1/Sema3a/Plxna4	6
GO:0002292	T cell differentiation involved in immune response	10/1780	65/23843	0.0216712	0.126323	0.101421	Gadd45g/Foxp1/Il4ra/Slamf6/Ly9/Il18/Ccr7/Spn/Tnfsf4/Myb	10
GO:0008542	visual learning	10/1780	65/23843	0.0216712	0.126323	0.101421	Lrrn4/App/Pde1b/Sct/Cacna1c/Pde8b/Abcc8/Grin2a/Adam2/Drd3	10
GO:0048168	regulation of neuronal synaptic plasticity	10/1780	65/23843	0.0216712	0.126323	0.101421	Snca/App/Bdnf/Cpeb1/Syt4/Egr1/Kdr/Grin2a/Kcnj10/Vgf	10
GO:0002830	positive regulation of type 2 immune response	4/1780	15/23843	0.021705	0.126323	0.101421	Il4ra/Il18/Il33/Tnfsf4	4
GO:0009164	nucleoside catabolic process	4/1780	15/23843	0.021705	0.126323	0.101421	Aicda/Cda/Hprt/Dpyd	4
GO:0010454	negative regulation of cell fate commitment	4/1780	15/23843	0.021705	0.126323	0.101421	Dkk1/Sostdc1/Sox17/Spdef	4
GO:0016114	terpenoid biosynthetic process	4/1780	15/23843	0.021705	0.126323	0.101421	Rdh9/Akr1c18/Hmgcs2/Rdh10	4
GO:0031650	regulation of heat generation	4/1780	15/23843	0.021705	0.126323	0.101421	Ptgs2/Tnfrsf11a/Ptger3/Apln	4
GO:0032530	regulation of microvillus organization	4/1780	15/23843	0.021705	0.126323	0.101421	Pls1/Pld1/Ush1c/Atp8b1	4
GO:0032780	negative regulation of ATPase activity	4/1780	15/23843	0.021705	0.126323	0.101421	Tnnt2/Ltf/Rgn/Efcab1	4
GO:0043383	negative T cell selection	4/1780	15/23843	0.021705	0.126323	0.101421	Dock2/Ccr7/Spn/Cd28	4
GO:0046628	positive regulation of insulin receptor signaling pathway	4/1780	15/23843	0.021705	0.126323	0.101421	Igf2/Serpina12/Irs1/Nr1h4	4
GO:0048715	negative regulation of oligodendrocyte differentiation	4/1780	15/23843	0.021705	0.126323	0.101421	Id2/Lingo1/Daam2/Drd3	4
GO:0051938	L-glutamate import	4/1780	15/23843	0.021705	0.126323	0.101421	Slc1a1/Slc1a6/Kcnj10/Per2	4
GO:0060055	angiogenesis involved in wound healing	4/1780	15/23843	0.021705	0.126323	0.101421	Itgb3/Hpse/Serpine1/Ndnf	4
GO:0060742	epithelial cell differentiation involved in prostate gland development	4/1780	15/23843	0.021705	0.126323	0.101421	Fgfr2/Esr2/Foxa1/Trp63	4
GO:0071731	response to nitric oxide	4/1780	15/23843	0.021705	0.126323	0.101421	Thbs1/Aqp1/Ccr7/Kcnc2	4
GO:0097106	postsynaptic density organization	4/1780	15/23843	0.021705	0.126323	0.101421	Tmem108/Nrxn1/Reln/Lrrc4	4
GO:0099084	postsynaptic specialization organization	4/1780	15/23843	0.021705	0.126323	0.101421	Tmem108/Nrxn1/Reln/Lrrc4	4
GO:1901317	regulation of flagellated sperm motility	4/1780	15/23843	0.021705	0.126323	0.101421	Tex101/Tacr3/Rgn/Efcab1	4
GO:2001028	positive regulation of endothelial cell chemotaxis	4/1780	15/23843	0.021705	0.126323	0.101421	Met/Kdr/Fgf18/Pdgfb	4
GO:0048634	regulation of muscle organ development	20/1780	165/23843	0.0217363	0.126366	0.101456	Dkk1/Tsc22d3/Foxp1/Kcnk2/Six1/Bdnf/Capn3/Lmod3/Ephb1/Fgfr2/Myod1/Efnb2/Col14a1/Sav1/Hdac9/Gata6/Wisp1/Myocd/Bmp2/Sox17	20
GO:1903557	positive regulation of tumor necrosis factor superfamily cytokine production	12/1780	84/23843	0.0217991	0.126593	0.101638	Ccl3/Lrrk2/Thbs1/Cyp2j6/Fcgr3/Lbp/Il18/Abcc8/Ccr7/Spn/Tlr3/Pf4	12
GO:0022407	regulation of cell-cell adhesion	38/1780	363/23843	0.0220006	0.127623	0.102465	Arg2/Serpine2/Nckap1l/Igf2/Vnn1/Cd6/Thy1/Il4ra/Adora2a/H2-M3/Rgcc/Fgg/Ets1/Prkcq/Prkg1/Efnb2/Pik3r6/Pla2g2f/Slc4a1/Il18/Cd86/Dock8/Efnb1/Ccm2l/Ccr7/Spn/Lrrc32/Cd28/Cd5/Arg1/Tnfsf4/Bmp2/Myb/Ikzf1/Ptger3/Il1rl2/Zfp608/Il15	38
GO:0002067	glandular epithelial cell differentiation	9/1780	56/23843	0.0220571	0.127671	0.102504	Foxp1/Fgfr2/Neurod1/Gata6/Foxa1/Bmp2/Trp63/Cftr/Spdef	9
GO:0045123	cellular extravasation	9/1780	56/23843	0.0220571	0.127671	0.102504	Thy1/Add2/Plcb1/Il1r1/Itgb2/Spn/Selp/Sell/Ptger3	9
GO:0097553	calcium ion transmembrane import into cytosol	16/1780	124/23843	0.0222861	0.128743	0.103365	Tex101/Trpa1/Snca/Itpr2/Itpr1/Capn3/Thy1/Itgb3/Ank2/Cxcl10/Jsrp1/Ednra/Grin2a/Ngf/Trpv6/Fasl	16
GO:1902106	negative regulation of leukocyte differentiation	13/1780	94/23843	0.0222909	0.128743	0.103365	Inpp4b/Id2/Il4ra/H2-M3/Tmem176a/Fbn1/Tmem176b/Cldn18/Flt3/Tmem178/Tnfsf4/Pglyrp2/Zfp608	13
GO:0036293	response to decreased oxygen levels	25/1780	219/23843	0.0224397	0.129461	0.103941	Ece1/Cd34/Stox1/Ddit4/Itpr2/Itpr1/Kcnk2/Fndc1/Plau/Cpeb1/P2rx3/Prkcb/Rgcc/Ednra/Aqp1/Plat/Cryaa/Egr1/Il18/Kdr/Sox4/Gata6/Nos2/Bmp2/Ndnf	25
GO:0021954	central nervous system neuron development	12/1780	85/23843	0.0237176	0.136402	0.109513	Dcc/Ntrk2/Robo1/Arhgef28/Ephb1/Lingo1/Fgfr2/Hprt/Nrp1/Sema3a/Robo2/Plxna4	12
GO:0007340	acrosome reaction	7/1780	39/23843	0.023797	0.136402	0.109513	Spesp1/Spink2/Plb1/Glrb/Plcb1/Plcd4/Cacna1h	7
GO:0030431	sleep	7/1780	39/23843	0.023797	0.136402	0.109513	Adora2a/Il18/Hcrtr1/Grin2a/Cacna1i/Ptger3/Drd3	7
GO:0038179	neurotrophin signaling pathway	7/1780	39/23843	0.023797	0.136402	0.109513	Ddit4/Tmem108/Bdnf/Ntrk1/Ngf/Ntf3/Dok5	7
GO:0048246	macrophage chemotaxis	7/1780	39/23843	0.023797	0.136402	0.109513	Ccl3/Thbs1/Csf1/Edn2/Mmp28/Ccr7/Hc	7
GO:0048741	skeletal muscle fiber development	7/1780	39/23843	0.023797	0.136402	0.109513	Cacna1s/Lmod3/Klhl40/Myod1/Acta1/Cav2/Hdac9	7
GO:0007586	digestion	16/1780	125/23843	0.0238488	0.136404	0.109515	Pls1/Chrm3/Muc13/Oprl1/Sct/Cckbr/Muc2/Aqp1/Npr3/Neurod1/Slco1a5/Tac1/Oprk1/Ptger3/Drd3/Chrm1	16
GO:0031497	chromatin assembly	16/1780	125/23843	0.0238488	0.136404	0.109515	H2bfm/Hist1h2bc/Smarca2/Hist3h2ba/Hist1h3c/Hist1h4h/Hist1h2bj/H1foo/Hist1h2ba/Hist1h2bm/Nap1l5/Hist1h3h/Hist1h2bl/Hist1h2bp/Hist2h3c1/Hist1h4b	16
GO:1903036	positive regulation of response to wounding	10/1780	66/23843	0.0238897	0.13649	0.109585	Cpb2/Capn3/Thbs1/Myod1/Hpse/Serpine1/Selp/F7/Serpinf2/Ocm	10
GO:0001649	osteoblast differentiation	22/1780	188/23843	0.0240262	0.136975	0.109974	Ddr2/Igfbp3/Id2/Npnt/Igf2/Fhl2/Satb2/Nppc/Cthrc1/Tmem119/Fbn2/Gdpd2/Bmpr1b/Rspo2/Wnt11/Cebpa/Ltf/Sox8/Areg/Dhh/Bmp2/Trp63	22
GO:0050679	positive regulation of epithelial cell proliferation	22/1780	188/23843	0.0240262	0.136975	0.109974	Fgf1/Jun/Stox1/Foxp1/Itgb3/Plxnb3/Reg1/Tgfa/Fgfr2/Agtr1a/Vash2/Thbs4/Kdr/Cav2/Esrp1/Scn5a/Pdgfb/Arg1/Mmp12/Bmp2/Trp63/Apln	22
GO:0045132	meiotic chromosome segregation	13/1780	95/23843	0.0241215	0.137371	0.110291	Tex11/Mael/Sycp3/Sycp1/Tex12/4930447C04Rik/Ccdc36/Syce3/Hfm1/Spata22/Cpeb1/Mei1/Ago4	13
GO:0051604	protein maturation	33/1780	309/23843	0.0241911	0.137619	0.110491	Cpb2/Serpine2/Ece1/Gsn/Cpn1/Naa11/Cpm/Lrrk2/A2m/Nkd2/Ctsh/Plau/Thbs1/Naip5/Tmprss2/Tspan5/Il1r2/Fgg/Cuzd1/Enpep/Tfr2/Tnp1/Plat/Klk1b9/Hist1h2ba/Klk13/Sox4/Naip1/Serpine1/Ctss/F7/Dhh/Serpinf2	33
GO:0006631	fatty acid metabolic process	39/1780	377/23843	0.0242918	0.138044	0.110832	Dgat2/Lipa/Snca/Akr1cl/Hpgd/Elovl2/Pla2g4a/Mgst1/Akr1c13/Acsm4/Them5/Cyp2j6/Ggt5/Akr1c14/Akr1c18/Cyp4v3/Adh7/Akr1c12/Acoxl/Ptgs2/Acsbg1/Cyp2c55/Adtrp/Cyp4f18/Alox12b/Pparg/Irs1/Sphk1/Edn2/Cyp4f40/Acot12/Per2/Slc27a6/Elovl3/Rgn/Pck1/Cyp2a4/Cyp2b10/Avpr1a	39
GO:0045600	positive regulation of fat cell differentiation	9/1780	57/23843	0.0245154	0.139165	0.111732	Id2/Dkkl1/Ptgs2/Pparg/Dact1/Cebpa/Sav1/Tph1/Bmp2	9
GO:0051954	positive regulation of amine transport	8/1780	48/23843	0.0245978	0.139335	0.111868	Rab3b/Adora2b/Adora2a/Syt4/Slc36a2/Oprk1/Avpr1a/Pcp4	8
GO:1901570	fatty acid derivative biosynthetic process	8/1780	48/23843	0.0245978	0.139335	0.111868	Pla2g4a/Mgst1/Hmgcll1/Ggt5/Ptgs2/Sphk1/Edn2/Avpr1a	8
GO:0060560	developmental growth involved in morphogenesis	28/1780	254/23843	0.0248901	0.140454	0.112767	Fgf1/Robo1/App/Plxna2/Tmem108/Six1/Bdnf/Sema3e/Syt4/Plxnb3/Reg1/Myo5b/Sema3c/Hnf1b/Csf1/Fgfr2/Syt17/Rdh10/Wnt11/Nrp1/Sema3a/Areg/Ngf/Plxna4/Nrn1/Pou4f2/Ocm/Bcl11a	28
GO:0031579	membrane raft organization	5/1780	23/23843	0.0250028	0.140454	0.112767	Gsn/Dock2/Cmtm8/Cav2/Mal2	5
GO:0071276	cellular response to cadmium ion	5/1780	23/23843	0.0250028	0.140454	0.112767	Gsn/Jun/Cyp1a2/Fos/Akr1c18	5
GO:0072207	metanephric epithelium development	5/1780	23/23843	0.0250028	0.140454	0.112767	Pax8/Aqp1/Calb1/Sox8/Pdgfb	5
GO:0089718	amino acid import across plasma membrane	5/1780	23/23843	0.0250028	0.140454	0.112767	Slc1a1/Slc1a6/Kcnj10/Slc36a2/Per2	5
GO:0090190	positive regulation of branching involved in ureteric bud morphogenesis	5/1780	23/23843	0.0250028	0.140454	0.112767	Six1/Pax8/Agtr1a/Sox8/Agtr1b	5
GO:0051965	positive regulation of synapse assembly	11/1780	76/23843	0.0250728	0.140454	0.112767	Ntrk2/Xlr4b/Bdnf/Nrxn1/Ephb1/Grid2/Ntrk1/Slitrk4/Flrt2/Thbs2/Clstn2	11
GO:0044331	cell-cell adhesion mediated by cadherin	6/1780	31/23843	0.0251132	0.140454	0.112767	Rgcc/Cdh10/Cdh9/Cdh6/Cdh18/Cdh20	6
GO:0090075	relaxation of muscle	6/1780	31/23843	0.0251132	0.140454	0.112767	Adora2b/Rgs2/Prkg1/Mrvi1/Abcc8/Pde4b	6
GO:0090218	positive regulation of lipid kinase activity	6/1780	31/23843	0.0251132	0.140454	0.112767	Tek/Pdgfra/Irs1/Vav3/Pdgfb/Eef1a2	6
GO:0090322	regulation of superoxide metabolic process	6/1780	31/23843	0.0251132	0.140454	0.112767	Itgb2/Agtr1a/Il18/Rgn/Gch1/Cxcl1	6
GO:1901890	positive regulation of cell junction assembly	6/1780	31/23843	0.0251132	0.140454	0.112767	Thy1/Tek/Cldn1/Col16a1/Kdr/Nrp1	6
GO:0018108	peptidyl-tyrosine phosphorylation	33/1780	310/23843	0.0252014	0.140798	0.113043	Ddr2/Tex101/Igf2/App/Kitl/Thy1/Frk/Itgb3/Tek/Adra2b/Tgfa/Btk/Dyrk2/Styk1/Fgfr2/Pdgfra/Itgb2/Cd40/Ntrk1/Grap/Agtr1a/Thbs4/Il18/Kdr/Cav2/Nrp1/Pkdcc/Areg/Pdgfb/Ntf3/Reln/Il15/Hcls1	33
GO:0010810	regulation of cell-substrate adhesion	22/1780	189/23843	0.025343	0.141441	0.113559	Npnt/Plau/Dab2/Thy1/Sema3e/Thbs1/Itgb3/Tek/Tacstd2/Ecm2/Csf1/Spock1/Col16a1/Kdr/Nrp1/Egflam/Arhgap6/Serpine1/Vit/Ndnf/Abi3bp/Ccdc80	22
GO:0019226	transmission of nerve impulse	12/1780	86/23843	0.0257574	0.143451	0.115173	Trpa1/Nfasc/P2rx3/Cacna1i/Scn11a/Scn5a/Gria1/Scn4a/Avpr1a/Cacna1h/Scn10a/P2rx1	12
GO:0032602	chemokine production	12/1780	86/23843	0.0257574	0.143451	0.115173	Arg2/Adora2b/Il4ra/P2ry2/Lbp/Egr1/Il18/Il33/Tlr3/Tnfsf4/Hc/Nr1h4	12
GO:0010565	regulation of cellular ketone metabolic process	15/1780	116/23843	0.0258666	0.14363	0.115317	Dgat2/Snca/Pla2g4a/Dab2/Akr1c18/Dkkl1/Ptgs2/Prkg1/Pparg/Irs1/Egr1/Rgn/Bmp2/Avpr1a/Nr1h4	15
GO:0014902	myotube differentiation	15/1780	116/23843	0.0258666	0.14363	0.115317	Cacna1s/Bdnf/Il4ra/Lmod3/Met/Cxcl10/Trim72/Klhl40/Myod1/Acta1/Cav2/Hdac9/Scgb3a1/Myocd/Nfatc2	15
GO:0050663	cytokine secretion	24/1780	211/23843	0.0258707	0.14363	0.115317	Arg2/Cd34/Ccl3/Lrrk2/Foxp1/Il4ra/Tek/Cyp2j6/Il1r2/Rgcc/Tnfrsf9/Agtr1a/Il33/Ssc5d/Ccr7/Flt3/Lrrc32/Nos2/Crtam/Tnfsf4/Mmp12/Hc/Lcp2/Nr1h4	24
GO:0090287	regulation of cellular response to growth factor stimulus	28/1780	255/23843	0.0260397	0.144066	0.115667	Fgf1/Dkk1/Robo1/Npnt/Tmem108/Dab2/Nrxn1/Thbs1/Tek/Prkcb/Fbn2/Fbn1/Fgfr2/Cd109/Kdr/Chst11/Cav2/Gata6/Fgf18/Bmper/Myocd/Ngf/Sostdc1/Pdgfb/Gdf5/Xdh/Dok5/Apln	28
GO:0030317	flagellated sperm motility	13/1780	96/23843	0.0260608	0.144066	0.115667	Ddx4/Ly6k/Taf7l/Tex101/Met/Tacr3/Spag16/Dnah11/Apob/Rgn/Efcab1/Lrrc6/Nme8	13
GO:0042102	positive regulation of T cell proliferation	13/1780	96/23843	0.0260608	0.144066	0.115667	Nckap1l/Igf2/Cd6/Prkcq/Slc4a1/Il18/Cd86/Efnb1/Ccr7/Spn/Cd28/Tnfsf4/Il15	13
GO:0050772	positive regulation of axonogenesis	13/1780	96/23843	0.0260608	0.144066	0.115667	Ntrk2/Robo1/Plxna2/Bdnf/Plxnb3/Myo5b/Nrp1/Robo2/Ngf/Plxna4/Pou4f2/Ocm/Bcl11a	13
GO:0002683	negative regulation of immune system process	45/1780	448/23843	0.0260852	0.144066	0.115667	Arg2/Inpp4b/Id2/Nlrp14/Igf2/Tsc22d3/A2m/Kitl/Thy1/Il4ra/Adora2a/Thbs1/H2-M3/Nlrp4c/Pdcd1/Plcb1/Btk/Tmem176a/Fbn1/Hist1h4h/Pparg/H2-Oa/Tmem176b/Tnfrsf13b/Pla2g2f/Il18/Nlrp9c/Cldn18/Il33/Cd86/Nlrc5/Mmp28/Lpxn/Spn/Flt3/Lrrc32/Tmem178/Arg1/Tnfsf4/Mmp12/Pglyrp2/Pf4/Hc/Hist1h4b/Zfp608	45
GO:0050671	positive regulation of lymphocyte proliferation	17/1780	137/23843	0.0266221	0.146726	0.117803	Nckap1l/Igf2/Cd6/Prkcq/Cd40/Slc4a1/Il18/Cd86/Vav3/Efnb1/Ccr7/Spn/Cd28/Tac1/Nfatc2/Tnfsf4/Il15	17
GO:0055123	digestive system development	17/1780	137/23843	0.0266221	0.146726	0.117803	Id2/Igf2/Stra6/Cckbr/Hnf1b/Fgfr2/Pdgfra/Dact1/Cldn18/Sav1/Gata6/Pkdcc/Myocd/Myb/Trp63/Sox17/Spdef	17
GO:0009266	response to temperature stimulus	19/1780	158/23843	0.026704	0.147025	0.118042	Plac8/Cpb2/Fgf1/Cd34/Trpa1/Calca/Hspa4l/Hsf3/P2rx3/Ephb1/Hspa1a/Il1r1/Ntrk1/Hsf5/Cetn1/Vgf/Dnaja4/Slc12a5/Asic3	19
GO:0043252	sodium-independent organic anion transport	7/1780	40/23843	0.0270455	0.147359	0.11831	Slco3a1/Slc22a28/Slc22a3/Slco1a5/Slc22a1/Slc22a23/Slc22a20	7
GO:0046456	icosanoid biosynthetic process	7/1780	40/23843	0.0270455	0.147359	0.11831	Pla2g4a/Mgst1/Ggt5/Ptgs2/Sphk1/Edn2/Avpr1a	7
GO:2000725	regulation of cardiac muscle cell differentiation	7/1780	40/23843	0.0270455	0.147359	0.11831	Dkk1/Foxp1/Efnb2/Col14a1/Wisp1/Myocd/Bmp2	7
GO:0006066	alcohol metabolic process	29/1780	267/23843	0.0271055	0.147359	0.11831	Dgat2/Inpp4b/Fgf1/Snca/Gdpd1/App/Adh4/Fgl1/Plb1/Cubn/Akr1c18/Adh7/Serpina12/Moxd1/Adh1/Plcb1/Hmgcs2/Synj2/Prkg1/Rdh10/Sphk1/Cebpa/Apob/Lrat/Pck1/Tnfsf4/Gch1/Mogat1/Cftr	29
GO:0032233	positive regulation of actin filament bundle assembly	9/1780	58/23843	0.027162	0.147359	0.11831	Nox4/Rgcc/Prkcq/Wnt11/Arhgef5/Nrp1/Kiss1r/Tac1/Serpinf2	9
GO:0046635	positive regulation of alpha-beta T cell activation	9/1780	58/23843	0.027162	0.147359	0.11831	Nckap1l/Il4ra/Prkcq/Il18/Ccr7/Cd28/Tnfsf4/Myb/Ikzf1	9
GO:0048286	lung alveolus development	9/1780	58/23843	0.027162	0.147359	0.11831	Stra6/Fgfr2/Kdr/Edn2/Gata6/Pkdcc/Foxa1/Myocd/Abca12	9
GO:0050433	regulation of catecholamine secretion	9/1780	58/23843	0.027162	0.147359	0.11831	Snca/Adora2b/Adora2a/Syt4/Prkcb/Oprk1/Pcp4/Ptger3/Drd3	9
GO:0050710	negative regulation of cytokine secretion	9/1780	58/23843	0.027162	0.147359	0.11831	Arg2/Cd34/Il1r2/Rgcc/Tnfrsf9/Ssc5d/Lrrc32/Tnfsf4/Nr1h4	9
GO:1903793	positive regulation of anion transport	9/1780	58/23843	0.027162	0.147359	0.11831	Trpa1/Adora2a/Syt4/Cyp4f18/Tnfrsf11a/P2ry2/Slc36a2/Avpr1a/Cftr	9
GO:0001711	endodermal cell fate commitment	4/1780	16/23843	0.027268	0.147359	0.11831	Dkk1/Hnf1b/Gata6/Sox17	4
GO:0002883	regulation of hypersensitivity	4/1780	16/23843	0.027268	0.147359	0.11831	Btk/Fcgr3/Ccr7/Spn	4
GO:0043084	penile erection	4/1780	16/23843	0.027268	0.147359	0.11831	Ednra/P2ry2/Vgf/Avpr1a	4
GO:0045836	positive regulation of meiotic nuclear division	4/1780	16/23843	0.027268	0.147359	0.11831	Piwil2/Dazl/Eif4g3/Plcb1	4
GO:0048711	positive regulation of astrocyte differentiation	4/1780	16/23843	0.027268	0.147359	0.11831	Id2/Serpine2/App/Bmp2	4
GO:0048875	chemical homeostasis within a tissue	4/1780	16/23843	0.027268	0.147359	0.11831	Pla2g4a/Ctsh/Kdr/Abca12	4
GO:0051852	disruption by host of symbiont cells	4/1780	16/23843	0.027268	0.147359	0.11831	Mbl2/Arg1/Pf4/Cxcl1	4
GO:0051873	killing by host of symbiont cells	4/1780	16/23843	0.027268	0.147359	0.11831	Mbl2/Arg1/Pf4/Cxcl1	4
GO:0007219	Notch signaling pathway	20/1780	169/23843	0.0273144	0.147359	0.11831	Krt19/App/Arrb1/Maml2/Mesp2/Tspan5/Bend6/Hnf1b/Cebpa/Maml3/Susd5/Agxt/Foxa1/Dlk2/Bmp2/Sorbs2/Cdh6/Trp63/Tmem100/Nr1h4	20
GO:0019216	regulation of lipid metabolic process	33/1780	312/23843	0.0273205	0.147359	0.11831	Dgat2/Id2/Fgf1/Snca/Igf2/Adora2b/Pla2g4a/Dab2/Tek/Akr1c18/Dkkl1/Ptgs2/Serpina12/Pdgfra/Prkg1/Pparg/Agtr1a/Irs1/Pik3r6/Igfbp7/Egr1/Pde8b/Vav3/Apob/Rgn/Pdgfb/Dhh/Hsd17b13/Bmp2/Avpr1a/Drd3/Eef1a2/Nr1h4	33
GO:0060976	coronary vasculature development	11/1780	77/23843	0.0273486	0.14736	0.118312	Fgf1/Robo1/Pde2a/Prickle1/Fgfr2/Nrp1/Gata6/Myocd/Pdgfb/Mmp21/Apln	11
GO:0043297	apical junction assembly	8/1780	49/23843	0.0275382	0.147781	0.11865	Grhl2/Prkch/Pkp2/Cgn/Cldn1/Pof1b/Wnt11/Marveld3	8
GO:0051148	negative regulation of muscle cell differentiation	8/1780	49/23843	0.0275382	0.147781	0.11865	Dkk1/Foxp1/Bdnf/Cxcl10/Trim72/Myocd/Pdgfb/Bmp2	8
GO:0060428	lung epithelium development	8/1780	49/23843	0.0275382	0.147781	0.11865	Grhl2/Foxp1/Stra6/Fgfr2/Sav1/Gata6/Foxa1/Spdef	8
GO:1902041	regulation of extrinsic apoptotic signaling pathway via death domain receptors	8/1780	49/23843	0.0275382	0.147781	0.11865	Timp3/Atf3/Thbs1/Fgg/Bmpr1b/Zswim2/Faim2/Serpine1	8
GO:0001558	regulation of cell growth	42/1780	415/23843	0.0276049	0.147989	0.118817	Lmx1a/Igfbp3/Serpine2/Taf9b/Foxp1/Tro/Plxna2/Bdnf/Dab2/Sema3e/Smarca2/Syt4/Kif26a/Reg1/Enpp1/Myo5b/Sema3c/Fbp1/Lgi1/Igfbp6/Trim40/Syt17/Pparg/Cda/Cryaa/Igfbp7/Col14a1/Sphk1/Wnt11/Wisp3/Nrp1/Sema3a/Wisp1/Myocd/Ngf/Plxna4/Wfdc1/Avpr1a/Pou4f2/Ocm/Sox17/Bcl11a	42
GO:0014909	smooth muscle cell migration	12/1780	87/23843	0.0279222	0.149539	0.120061	Igfbp3/Plau/Nox4/Itgb3/P2ry2/Prkg1/Plat/Egr1/Il18/Myocd/Serpine1/Pdgfb	12
GO:0042752	regulation of circadian rhythm	14/1780	107/23843	0.0280135	0.149574	0.12009	Id2/Adora2a/Arntl2/Oprl1/Fbxl21/Magel2/Prkg1/Pparg/Mapk10/Hcrtr1/Opn4/Per2/Ptger3/Drd3	14
GO:0051588	regulation of neurotransmitter transport	14/1780	107/23843	0.0280135	0.149574	0.12009	Ntrk2/Snca/Rab3b/Lrrk2/Adora2a/Syt4/Sncaip/Sphk1/Maob/Ngf/Slc36a2/Per2/Cacna1b/Apln	14
GO:1903828	negative regulation of cellular protein localization	14/1780	107/23843	0.0280135	0.149574	0.12009	Actn2/Pde2a/Lrrk2/Dab2/Mdfic/Pkia/Trim40/Fzd9/Cldn18/Sox4/Trim29/Pkdcc/Kcne1/Mrap	14
GO:0051291	protein heterooligomerization	19/1780	159/23843	0.0282839	0.150866	0.121127	Nrxn1/Glrb/Cldn1/Kcnh6/Hist1h4h/Col6a4/Irs1/Tnnt2/Col6a1/Col1a2/Hist1h3h/Gch1/Hbb-y/Ikzf1/Hist2h3c1/Chrna2/Kcnc2/Hist1h4b/P2rx1	19
GO:0018212	peptidyl-tyrosine modification	33/1780	313/23843	0.0284307	0.151497	0.121633	Ddr2/Tex101/Igf2/App/Kitl/Thy1/Frk/Itgb3/Tek/Adra2b/Tgfa/Btk/Dyrk2/Styk1/Fgfr2/Pdgfra/Itgb2/Cd40/Ntrk1/Grap/Agtr1a/Thbs4/Il18/Kdr/Cav2/Nrp1/Pkdcc/Areg/Pdgfb/Ntf3/Reln/Il15/Hcls1	33
GO:0002793	positive regulation of peptide secretion	32/1780	302/23843	0.0287524	0.152625	0.122539	Cd34/Trpa1/Ccl3/Lrrk2/Arrb1/Il4ra/Adora2a/Tek/Cyp2j6/Rgcc/Fgg/Sct/Cckbr/Tfr2/Sytl4/Casr/Prkcq/Agtr1a/Irs1/Myom1/Il33/Sox4/Ccr7/Flt3/Ankrd1/Crtam/Tnfsf4/Mmp12/Hc/Cftr/Apln/Nr1h4	32
GO:0007632	visual behavior	10/1780	68/23843	0.0288093	0.152625	0.122539	Lrrn4/App/Pde1b/Sct/Cacna1c/Pde8b/Abcc8/Grin2a/Adam2/Drd3	10
GO:0048641	regulation of skeletal muscle tissue development	10/1780	68/23843	0.0288093	0.152625	0.122539	Dkk1/Tsc22d3/Six1/Capn3/Lmod3/Ephb1/Myod1/Hdac9/Myocd/Sox17	10
GO:0003298	physiological muscle hypertrophy	6/1780	32/23843	0.0290166	0.152625	0.122539	Foxp1/Prkg1/Col14a1/Wisp1/Myocd/Sorbs2	6
GO:0003301	physiological cardiac muscle hypertrophy	6/1780	32/23843	0.0290166	0.152625	0.122539	Foxp1/Prkg1/Col14a1/Wisp1/Myocd/Sorbs2	6
GO:0006775	fat-soluble vitamin metabolic process	6/1780	32/23843	0.0290166	0.152625	0.122539	Cyp2r1/Cyp4f18/Cyp24a1/Cyp4f40/Lrat/Cyp26a1	6
GO:0010453	regulation of cell fate commitment	6/1780	32/23843	0.0290166	0.152625	0.122539	Dkk1/Hnf1b/Fgfr2/Sostdc1/Sox17/Spdef	6
GO:0045577	regulation of B cell differentiation	6/1780	32/23843	0.0290166	0.152625	0.122539	Id2/Nckap1l/Nfam1/Flt3/Ikzf1/Ikzf3	6
GO:0060142	regulation of syncytium formation by plasma membrane fusion	6/1780	32/23843	0.0290166	0.152625	0.122539	Gcm1/Il4ra/Cxcl10/Myod1/Scgb3a1/Nfatc2	6
GO:0060487	lung epithelial cell differentiation	6/1780	32/23843	0.0290166	0.152625	0.122539	Grhl2/Foxp1/Sav1/Gata6/Foxa1/Spdef	6
GO:0060669	embryonic placenta morphogenesis	6/1780	32/23843	0.0290166	0.152625	0.122539	Grhl2/Igf2/Gcm1/Esx1/Fgfr2/Adm	6
GO:0061049	cell growth involved in cardiac muscle cell development	6/1780	32/23843	0.0290166	0.152625	0.122539	Foxp1/Prkg1/Col14a1/Wisp1/Myocd/Sorbs2	6
GO:1905209	positive regulation of cardiocyte differentiation	6/1780	32/23843	0.0290166	0.152625	0.122539	Foxp1/Sema3c/Efnb2/Gata6/Wisp1/Myocd	6
GO:0016999	antibiotic metabolic process	15/1780	118/23843	0.0296228	0.154816	0.124298	Cyct/Pdha2/Snca/Akr1cl/Adh4/Akr1c13/Cyp1a2/Akr1c14/Akr1c18/Adh7/Akr1c12/Adh1/Duoxa2/St6gal2/Pck1	15
GO:0006144	purine nucleobase metabolic process	5/1780	24/23843	0.029696	0.154816	0.124298	Gmpr/Aox4/Hprt/Dpyd/Xdh	5
GO:0014048	regulation of glutamate secretion	5/1780	24/23843	0.029696	0.154816	0.124298	Snca/Adora2a/Syt4/Prkg1/Avpr1a	5
GO:0051894	positive regulation of focal adhesion assembly	5/1780	24/23843	0.029696	0.154816	0.124298	Thy1/Tek/Col16a1/Kdr/Nrp1	5
GO:0071392	cellular response to estradiol stimulus	5/1780	24/23843	0.029696	0.154816	0.124298	Myod1/Crhbp/Esr2/Sstr2/Pou4f2	5
GO:0098581	detection of external biotic stimulus	5/1780	24/23843	0.029696	0.154816	0.124298	Naip5/Dmbt1/Lbp/Ssc5d/Pglyrp2	5
GO:0120033	negative regulation of plasma membrane bounded cell projection assembly	5/1780	24/23843	0.029696	0.154816	0.124298	Nrxn1/Plxnb3/Tacstd2/Arhgap24/Tbc1d30	5
GO:1901739	regulation of myoblast fusion	5/1780	24/23843	0.029696	0.154816	0.124298	Il4ra/Cxcl10/Myod1/Scgb3a1/Nfatc2	5
GO:1903010	regulation of bone development	5/1780	24/23843	0.029696	0.154816	0.124298	Tmem119/Fbn1/Kdr/Cldn18/Rgn	5
GO:0014032	neural crest cell development	11/1780	78/23843	0.0297693	0.155046	0.124483	Kitl/Sema3e/Sema3c/Ednra/Rdh10/Nrp1/Efnb1/Sema3a/Sox8/Pax3/Cyp26a1	11
GO:0060541	respiratory system development	27/1780	247/23843	0.0298805	0.155472	0.124825	Grhl2/Fgf1/Lipa/Foxp1/Ctsh/Six1/Cyp1a2/Stra6/Fgfr2/Pdgfra/Rdh10/Rspo2/Kdr/Cebpa/Edn2/Sav1/Mgp/Esrp1/Gata6/Fgf18/Pkdcc/Foxa1/Myocd/Gng8/Abca12/Cftr/Spdef	27
GO:0002437	inflammatory response to antigenic stimulus	9/1780	59/23843	0.0300036	0.155502	0.124849	Cd6/Btk/Fcgr3/Ccr7/Spn/Cd28/Pnma1/Bdkrb2/Cysltr1	9
GO:0019369	arachidonic acid metabolic process	9/1780	59/23843	0.0300036	0.155502	0.124849	Pla2g4a/Cyp2j6/Ptgs2/Cyp2c55/Cyp4f18/Alox12b/Sphk1/Cyp2a4/Cyp2b10	9
GO:0032722	positive regulation of chemokine production	9/1780	59/23843	0.0300036	0.155502	0.124849	Adora2b/Il4ra/P2ry2/Lbp/Egr1/Il18/Il33/Tlr3/Hc	9
GO:1903510	mucopolysaccharide metabolic process	9/1780	59/23843	0.0300036	0.155502	0.124849	Itih5/Chst11/Egflam/Pdgfb/Mamdc2/Itih3/Has1/Ndnf/Il15	9
GO:0016049	cell growth	49/1780	499/23843	0.0300367	0.155522	0.124865	Lmx1a/Igfbp3/Serpine2/Taf9b/App/Foxp1/Tro/Plxna2/Tmem108/Bdnf/Dab2/Sema3e/Smarca2/Syt4/Kif26a/Plxnb3/Reg1/Enpp1/Myo5b/Sema3c/Fbp1/Lgi1/Igfbp6/Trim40/Syt17/Prkg1/Pparg/Cda/Cryaa/Igfbp7/Col14a1/Sphk1/Wnt11/Wisp3/Nrp1/Sema3a/Wisp1/Myocd/Ngf/Plxna4/Pak7/Sorbs2/Wfdc1/Avpr1a/Nrn1/Pou4f2/Ocm/Sox17/Bcl11a	49
GO:0001906	cell killing	17/1780	139/23843	0.0301153	0.155625	0.124947	Igf2/Ctsh/H2-M3/Mbl2/Slamf6/H60b/Raet1e/Fcgr3/Pik3r6/Il18/Ltf/Nos2/Crtam/Arg1/Dnase1l3/Pf4/Cxcl1	17
GO:0007601	visual perception	17/1780	139/23843	0.0301153	0.155625	0.124947	Ngb/Ppef2/Glrb/Crygc/Nxnl2/Rdh10/Bfsp2/Myo7a/Opn4/Rho/Kcnj10/Pde6a/Rbp3/Lrat/Pde6h/Guca1b/Cacnb2	17
GO:0009063	cellular amino acid catabolic process	12/1780	88/23843	0.0302159	0.155841	0.125121	Arg2/Hdc/Hal/Hmgcll1/Tdo2/Sardh/Mat1a/Agxt/Aadat/Nos2/Arg1/Hgd	12
GO:0032963	collagen metabolic process	12/1780	88/23843	0.0302159	0.155841	0.125121	Adora2b/Cyp2j6/Rgcc/Mrc2/Ctsk/Pparg/Il18/Serpine1/Ctss/Pdgfb/Arg1/Serpinf2	12
GO:0032231	regulation of actin filament bundle assembly	13/1780	98/23843	0.0302792	0.156016	0.125261	Nox4/Frmd7/Tacstd2/Met/Rgcc/Prkcq/Wnt11/Arhgef5/Nrp1/Arhgap6/Kiss1r/Tac1/Serpinf2	13
GO:0045619	regulation of lymphocyte differentiation	20/1780	171/23843	0.0304799	0.156573	0.125709	Id2/Nckap1l/Vnn1/Nfam1/Il4ra/H2-M3/H2-Oa/Pik3r6/Il18/Ccr7/Flt3/Cd28/Tnfsf4/Pglyrp2/Myb/Ikzf1/Il1rl2/Zfp608/Il15/Ikzf3	20
GO:0007431	salivary gland development	7/1780	41/23843	0.0305827	0.156573	0.125709	Met/Sema3c/Fgfr2/Nrp1/Esrp1/Sema3a/Pdgfb	7
GO:0042181	ketone biosynthetic process	7/1780	41/23843	0.0305827	0.156573	0.125709	Dab2/Akr1c18/Dkkl1/Prkg1/Egr1/Bmp2/Cacna1h	7
GO:0046638	positive regulation of alpha-beta T cell differentiation	7/1780	41/23843	0.0305827	0.156573	0.125709	Nckap1l/Il4ra/Il18/Ccr7/Tnfsf4/Myb/Ikzf1	7
GO:0050974	detection of mechanical stimulus involved in sensory perception	7/1780	41/23843	0.0305827	0.156573	0.125709	Serpine2/Trpa1/Ntrk1/Il18/Ptprq/Atp2b2/Asic3	7
GO:0051590	positive regulation of neurotransmitter transport	7/1780	41/23843	0.0305827	0.156573	0.125709	Snca/Rab3b/Adora2a/Sphk1/Slc36a2/Cacna1b/Apln	7
GO:0052548	regulation of endopeptidase activity	36/1780	349/23843	0.0305941	0.156573	0.125709	Cyct/Serpine2/Gsn/Snca/Robo1/Timp3/Spink2/Arrb1/Adora2a/Thbs1/Naip5/Ifi27l2a/Wnt9a/Ptgs2/Serpinc1/Serpina12/Spock1/8030411F24Rik/Aqp1/Pparg/Cryaa/Serpinb9e/Serpinb9c/Ltf/Naip1/Serpine1/Serpinb5/Nek5/Serpina9/Xdh/Fasl/Trp63/Cst12/Serpinf2/P2rx1/Serpind1	36
GO:1901616	organic hydroxy compound catabolic process	8/1780	50/23843	0.0307133	0.157032	0.126077	Inpp4b/Adh4/Akr1c18/Adh7/Moxd1/Adh1/Cyp4f18/Synj2	8
GO:0014065	phosphatidylinositol 3-kinase signaling	15/1780	119/23843	0.0316446	0.161637	0.129775	Prex2/Serpine2/Ntrk2/Igf2/Tek/Serpina12/Irs1/Pik3r6/Il18/Kdr/Cd28/Selp/Pdgfb/Reln/Hcls1	15
GO:0002065	columnar/cuboidal epithelial cell differentiation	17/1780	140/23843	0.0319843	0.163058	0.130915	Foxp1/Fgfr2/Myo7a/Neurod1/Wnt11/Ush1c/Sav1/Sox4/Gata6/Foxa1/Serpine1/Clic5/Atp2b2/Bmp2/Trp63/Cftr/Spdef	17
GO:0051896	regulation of protein kinase B signaling	17/1780	140/23843	0.0319843	0.163058	0.130915	Inpp4b/Ntrk2/Igf2/Stox1/Nox4/Nrxn1/Thbs1/Tek/Akr1c18/Il18/Fam110c/Hpse/Cd28/F7/Xdh/Drd3/Hcls1	17
GO:0007200	phospholipase C-activating G-protein coupled receptor signaling pathway	14/1780	109/23843	0.0322072	0.164037	0.131701	Actn2/Cckbr/Casr/Ednra/P2ry2/Npr3/Agtr1a/Kiss1r/F2rl2/Oprk1/Ptger3/Grp/Cysltr1/Chrm1	14
GO:0010721	negative regulation of cell development	37/1780	362/23843	0.0323682	0.164699	0.132232	Lmx1a/Id2/App/Lrrk2/Foxp1/Pmp22/Bdnf/Dab2/Thy1/Sema3e/Nppc/Syt4/Brinp1/Tacstd2/Ngef/Grb14/Sema3c/Lingo1/Spock1/Fbn1/Efnb2/Cldn18/Daam2/Nrp1/Abcc8/Sema3a/Rit2/Sox8/Trpc6/D130043K22Rik/Tnfrsf26/Ptger3/Drd3/Pou4f2/Fat3/Cftr/Bcl11a	37
GO:0014066	regulation of phosphatidylinositol 3-kinase signaling	12/1780	89/23843	0.0326421	0.165126	0.132576	Serpine2/Ntrk2/Igf2/Tek/Serpina12/Il18/Kdr/Cd28/Selp/Pdgfb/Reln/Hcls1	12
GO:0040014	regulation of multicellular organism growth	12/1780	89/23843	0.0326421	0.165126	0.132576	Plac8/H19/Pls1/Igf2/App/Nppc/Csf1/Fgfr2/Flt3/Gdf5/Ikzf1/Drd3	12
GO:0031345	negative regulation of cell projection organization	22/1780	194/23843	0.032771	0.165126	0.132576	Lrrk2/Pmp22/Dab2/Thy1/Sema3e/Nrxn1/Plxnb3/Tacstd2/Ngef/Sema3c/Spock1/Arhgap24/Efnb2/Nrp1/Sema3a/Rit2/Trpc6/D130043K22Rik/Tnfrsf26/Tbc1d30/Fat3/Bcl11a	22
GO:0060479	lung cell differentiation	6/1780	33/23843	0.0332983	0.165126	0.132576	Grhl2/Foxp1/Sav1/Gata6/Foxa1/Spdef	6
GO:1900744	regulation of p38MAPK cascade	6/1780	33/23843	0.0332983	0.165126	0.132576	Gadd45g/Ulk4/Met/Bmp2/Oprk1/Xdh	6
GO:1903053	regulation of extracellular matrix organization	6/1780	33/23843	0.0332983	0.165126	0.132576	Ddr2/Cpb2/Antxr1/Itgb3/Rgcc/Ets1	6
GO:0006591	ornithine metabolic process	3/1780	10/23843	0.0334929	0.165126	0.132576	Arg2/Gm853/Arg1	3
GO:0021612	facial nerve structural organization	3/1780	10/23843	0.0334929	0.165126	0.132576	Nrp1/Sema3a/Plxna4	3
GO:0030049	muscle filament sliding	3/1780	10/23843	0.0334929	0.165126	0.132576	Myh6/Myh8/Tnnt2	3
GO:0031620	regulation of fever generation	3/1780	10/23843	0.0334929	0.165126	0.132576	Ptgs2/Tnfrsf11a/Ptger3	3
GO:0032224	positive regulation of synaptic transmission, cholinergic	3/1780	10/23843	0.0334929	0.165126	0.132576	Adora2a/Lama2/Tac1	3
GO:0032342	aldosterone biosynthetic process	3/1780	10/23843	0.0334929	0.165126	0.132576	Dab2/Bmp2/Cacna1h	3
GO:0035093	spermatogenesis, exchange of chromosomal proteins	3/1780	10/23843	0.0334929	0.165126	0.132576	Sycp3/Tnp1/Hist1h2ba	3
GO:0035733	hepatic stellate cell activation	3/1780	10/23843	0.0334929	0.165126	0.132576	Acta2/Myocd/Pdgfb	3
GO:0043651	linoleic acid metabolic process	3/1780	10/23843	0.0334929	0.165126	0.132576	Cyp2j6/Cyp2c55/Alox12b	3
GO:0051124	synaptic growth at neuromuscular junction	3/1780	10/23843	0.0334929	0.165126	0.132576	App/Six1/Colq	3
GO:0051458	corticotropin secretion	3/1780	10/23843	0.0334929	0.165126	0.132576	Aqp1/Crhbp/Apln	3
GO:0060631	regulation of meiosis I	3/1780	10/23843	0.0334929	0.165126	0.132576	Piwil2/Ccdc36/Eif4g3	3
GO:0070257	positive regulation of mucus secretion	3/1780	10/23843	0.0334929	0.165126	0.132576	Sytl2/P2ry2/Alox12b	3
GO:0070673	response to interleukin-18	3/1780	10/23843	0.0334929	0.165126	0.132576	Cldn1/Il18/Pdgfb	3
GO:0090527	actin filament reorganization	3/1780	10/23843	0.0334929	0.165126	0.132576	Gsn/Nedd9/Gdpd2	3
GO:1901387	positive regulation of voltage-gated calcium channel activity	3/1780	10/23843	0.0334929	0.165126	0.132576	Ehd3/Kcne1/Cacnb2	3
GO:2000344	positive regulation of acrosome reaction	3/1780	10/23843	0.0334929	0.165126	0.132576	Plb1/Plcb1/Cacna1h	3
GO:0032496	response to lipopolysaccharide	37/1780	363/23843	0.0335449	0.165126	0.132576	Snca/Jun/Pde2a/Mgst1/Cd6/Aicda/Cxcl10/Cmpk2/Ptgs2/Tnfrsf9/Tnfrsf11a/Ednra/Lbp/Cd40/Adm/Nr1i2/Il18/Ltf/Cd86/Ptgfr/Irf8/Ccr7/Ankrd1/Mrc1/Pde4b/Nos2/Serpine1/Gbp6/Nr1i3/Tnfsf4/Gch1/Pf4/Tnfrsf26/Ptger3/Plscr4/Cxcl1/Nr1h4	37
GO:0001921	positive regulation of receptor recycling	4/1780	17/23843	0.0336045	0.165126	0.132576	Ece1/Snca/Dab2/Agtr1a	4
GO:0002524	hypersensitivity	4/1780	17/23843	0.0336045	0.165126	0.132576	Btk/Fcgr3/Ccr7/Spn	4
GO:0003417	growth plate cartilage development	4/1780	17/23843	0.0336045	0.165126	0.132576	Thbs1/Nppc/Stc1/Col9a1	4
GO:0006700	C21-steroid hormone biosynthetic process	4/1780	17/23843	0.0336045	0.165126	0.132576	Dab2/Egr1/Bmp2/Cacna1h	4
GO:0010766	negative regulation of sodium ion transport	4/1780	17/23843	0.0336045	0.165126	0.132576	Serpine2/Hecw2/Hecw1/Drd3	4
GO:0010832	negative regulation of myotube differentiation	4/1780	17/23843	0.0336045	0.165126	0.132576	Bdnf/Cxcl10/Trim72/Myocd	4
GO:0032930	positive regulation of superoxide anion generation	4/1780	17/23843	0.0336045	0.165126	0.132576	Itgb2/Agtr1a/Il18/Cxcl1	4
GO:0034656	nucleobase-containing small molecule catabolic process	4/1780	17/23843	0.0336045	0.165126	0.132576	Aicda/Cda/Hprt/Dpyd	4
GO:0035584	calcium-mediated signaling using intracellular calcium source	4/1780	17/23843	0.0336045	0.165126	0.132576	Ntrk2/Kdr/Ptgfr/Selp	4
GO:0043584	nose development	4/1780	17/23843	0.0336045	0.165126	0.132576	Six1/Stra6/Rdh10/Gng8	4
GO:0046184	aldehyde biosynthetic process	4/1780	17/23843	0.0336045	0.165126	0.132576	Dab2/Adh1/Bmp2/Cacna1h	4
GO:0072234	metanephric nephron tubule development	4/1780	17/23843	0.0336045	0.165126	0.132576	Pax8/Aqp1/Calb1/Sox8	4
GO:1902259	regulation of delayed rectifier potassium channel activity	4/1780	17/23843	0.0336045	0.165126	0.132576	Kcns1/Kcne1/Kcnab1/Kcng1	4
GO:2000514	regulation of CD4-positive, alpha-beta T cell activation	8/1780	51/23843	0.0341303	0.167554	0.134525	Arg2/Nckap1l/Il4ra/Prkcq/Il18/Ccr7/Tnfsf4/Myb	8
GO:0042116	macrophage activation	10/1780	70/23843	0.0344073	0.168579	0.135348	Snca/Jun/App/Lrrk2/Il4ra/Thbs1/Lbp/Edn2/Il33/Tlr3	10
GO:0010799	regulation of peptidyl-threonine phosphorylation	7/1780	42/23843	0.0344175	0.168579	0.135348	App/Stox1/Ddit4/Ppef2/Met/Sphk1/Trpc6	7
GO:1901605	alpha-amino acid metabolic process	22/1780	195/23843	0.0344343	0.168579	0.135348	Arg2/P4ha2/Gatm/Hdc/Hal/Hmgcll1/Nox4/Tph2/Tdo2/Nmnat3/Iyd/Mthfd2l/Sardh/Mat1a/Gm853/Agxt/Aadat/Nos2/Arg1/Nags/Hgd/Nr1h4	22
GO:0090090	negative regulation of canonical Wnt signaling pathway	14/1780	110/23843	0.034467	0.168583	0.135351	Dkk1/Nkd2/Prickle1/Dab2/Cthrc1/Dkkl1/Bicc1/Ptpro/Rbms3/Egr1/Dact1/Wnt11/Sostdc1/Sox17	14
GO:0048642	negative regulation of skeletal muscle tissue development	5/1780	25/23843	0.0349082	0.17027	0.136705	Dkk1/Tsc22d3/Capn3/Ephb1/Myocd	5
GO:0061213	positive regulation of mesonephros development	5/1780	25/23843	0.0349082	0.17027	0.136705	Six1/Pax8/Agtr1a/Sox8/Agtr1b	5
GO:1903319	positive regulation of protein maturation	5/1780	25/23843	0.0349082	0.17027	0.136705	Gsn/Nkd2/Tfr2/Tnp1/Sox4	5
GO:0007631	feeding behavior	16/1780	131/23843	0.0350067	0.170553	0.136933	Ntrk2/App/Calca/Bdnf/Adora2a/Oprl1/Tacr3/Stra6/Agtr1a/Esr2/Hcrtr1/Npy4r/Oprk1/Mchr1/Agtr1b/Apln	16
GO:0002275	myeloid cell activation involved in immune response	11/1780	80/23843	0.0350628	0.170553	0.136933	Adora2b/Dock2/Il4ra/Btk/Styk1/Itgb2/Lbp/Gab2/Il33/Tlr3/Dnase1l3	11
GO:0014910	regulation of smooth muscle cell migration	11/1780	80/23843	0.0350628	0.170553	0.136933	Igfbp3/Plau/Nox4/Itgb3/P2ry2/Prkg1/Egr1/Il18/Myocd/Serpine1/Pdgfb	11
GO:0050795	regulation of behavior	12/1780	90/23843	0.0352045	0.171086	0.13736	Penk/Adora2a/Nrxn1/Oprl1/Tacr3/Stra6/Esr2/Hcrtr1/Reln/Mchr1/Ptger3/Drd3	12
GO:0061448	connective tissue development	27/1780	251/23843	0.0355776	0.17274	0.138689	Dgat2/Id2/Acan/Fgl1/Satb2/Thbs1/Nppc/Itgb3/Wnt9a/Smad9/Csf1/Egr1/Bmpr1b/Rspo2/Chst11/Mgp/Stc1/Fgf18/Pkdcc/Sox8/Foxa1/Bmp1/Col9a1/Pdgfb/Bmp2/Gdf5/Nr1h4	27
GO:0071695	anatomical structure maturation	20/1780	174/23843	0.0357328	0.173335	0.139167	Dazl/App/Lrrk2/Nrxn1/Nppc/Nfasc/Grb14/Ptgs2/Plcb1/Esr2/Pde3a/Pabpc1l/Kcne1/Foxa1/Ngf/Rxfp2/Pdgfb/Bmp2/Cend1/Bcl11a	20
GO:0050432	catecholamine secretion	9/1780	61/23843	0.0362952	0.175742	0.141099	Snca/Adora2b/Adora2a/Syt4/Prkcb/Oprk1/Pcp4/Ptger3/Drd3	9
GO:0051591	response to cAMP	9/1780	61/23843	0.0362952	0.175742	0.141099	Jun/Pde2a/Itpr2/Itpr1/Aqp1/Duox2/Crhbp/Agxt/Cftr	9
GO:0042129	regulation of T cell proliferation	19/1780	164/23843	0.0372544	0.180221	0.144695	Arg2/Nckap1l/Igf2/Cd6/H2-M3/Lmo1/Prkcq/Pla2g2f/Slc4a1/Il18/Cd86/Efnb1/Ccr7/Spn/Lrrc32/Cd28/Arg1/Tnfsf4/Il15	19
GO:0019748	secondary metabolic process	10/1780	71/23843	0.0374729	0.180604	0.145002	Akr1cl/Akr1c13/Cyp1a2/Akr1c14/Akr1c18/Akr1c12/Slc24a5/Gsto2/Fmo1/Cyp2a4	10
GO:0034637	cellular carbohydrate biosynthetic process	10/1780	71/23843	0.0374729	0.180604	0.145002	Igf2/Enpp1/Fbp1/Dyrk2/B3gnt3/Irs1/Per2/Pck1/Has1/B3gnt6	10
GO:0019882	antigen processing and presentation	13/1780	101/23843	0.0375038	0.180604	0.145002	Rab3b/Rab32/Thbs1/H2-M3/Fcgr3/H2-Oa/H2-M10.6/Mr1/Ccr7/Flt3/Ctss/Rab3c/H2-L	13
GO:0030282	bone mineralization	13/1780	101/23843	0.0375038	0.180604	0.145002	Ddr2/Ptgs2/Tmem119/Fbn2/Fgfr2/Duox2/Fzd9/Bmpr1b/Rspo2/Wnt11/Mgp/Pkdcc/Bmp2	13
GO:0060419	heart growth	13/1780	101/23843	0.0375038	0.180604	0.145002	Fgf1/Foxp1/Myh6/Kcnk2/Fgfr2/Prkg1/Col14a1/Sav1/Ccm2l/Gata6/Wisp1/Myocd/Sorbs2	13
GO:0045860	positive regulation of protein kinase activity	43/1780	436/23843	0.0376178	0.180871	0.145216	Ddr2/Fgf1/Dkk1/Snca/Robo1/Gadd45g/Igf2/Stox1/Lrrk2/Arrb1/Nrk/Kitl/Nox4/Dab2/Nrxn1/Thbs1/Itgb3/Adra2b/Met/Mdfic/Rgcc/Tgfa/Tnfrsf11a/Csf1/Cd40/Agtr1a/Pik3r6/Egr1/Tnik/Il18/Arhgef5/Ltf/Ccr7/Fgf18/Kiss1r/Pdgfb/Pde6h/Pak7/Ntf3/Bmp2/Reln/Muc20/Pak6	43
GO:0007618	mating	8/1780	52/23843	0.0377959	0.180871	0.145216	Serpine2/App/Ednra/P2ry2/Vgf/Klk14/Avpr1a/P2rx1	8
GO:0050879	multicellular organismal movement	8/1780	52/23843	0.0377959	0.180871	0.145216	Myh3/Itpr1/Myh8/Jsrp1/Tnni2/Tnnt2/Synm/Drd3	8
GO:0050881	musculoskeletal movement	8/1780	52/23843	0.0377959	0.180871	0.145216	Myh3/Itpr1/Myh8/Jsrp1/Tnni2/Tnnt2/Synm/Drd3	8
GO:0050707	regulation of cytokine secretion	21/1780	186/23843	0.0378488	0.180871	0.145216	Arg2/Cd34/Ccl3/Lrrk2/Il4ra/Tek/Cyp2j6/Il1r2/Rgcc/Tnfrsf9/Agtr1a/Il33/Ssc5d/Ccr7/Flt3/Lrrc32/Crtam/Tnfsf4/Mmp12/Hc/Nr1h4	21
GO:1904063	negative regulation of cation transmembrane transport	11/1780	81/23843	0.0379436	0.180871	0.145216	Actn2/Hecw2/Oprl1/Gem/Rem2/Kcne1l/Kcne1/Kcnab1/Hecw1/Ptger3/Drd3	11
GO:0014046	dopamine secretion	6/1780	34/23843	0.0379685	0.180871	0.145216	Snca/Syt4/Prkcb/Oprk1/Pcp4/Drd3	6
GO:0014059	regulation of dopamine secretion	6/1780	34/23843	0.0379685	0.180871	0.145216	Snca/Syt4/Prkcb/Oprk1/Pcp4/Drd3	6
GO:0033238	regulation of cellular amine metabolic process	6/1780	34/23843	0.0379685	0.180871	0.145216	Snca/Pde1b/Tacr3/Hprt/Maob/Nr1h4	6
GO:0040020	regulation of meiotic nuclear division	6/1780	34/23843	0.0379685	0.180871	0.145216	Piwil2/Dazl/Ccdc36/Eif4g3/Plcb1/Pde3a	6
GO:0048846	axon extension involved in axon guidance	6/1780	34/23843	0.0379685	0.180871	0.145216	Plxna2/Sema3e/Sema3c/Nrp1/Sema3a/Plxna4	6
GO:1902284	neuron projection extension involved in neuron projection guidance	6/1780	34/23843	0.0379685	0.180871	0.145216	Plxna2/Sema3e/Sema3c/Nrp1/Sema3a/Plxna4	6
GO:0009582	detection of abiotic stimulus	15/1780	122/23843	0.0383141	0.182353	0.146407	Serpine2/Trpa1/Calca/Arrb1/Cngb1/Ephb1/Ntrk1/Il18/Pkd1l3/Opn4/Ptprq/Rho/Atp2b2/Asic3/Guca1b	15
GO:0044282	small molecule catabolic process	31/1780	298/23843	0.0383603	0.182409	0.146452	Arg2/Inpp4b/Hdc/Adh4/Hal/Hmgcll1/Cubn/Aicda/Akr1c18/Tdo2/Adh7/Acoxl/Adh1/Adtrp/Cyp4f18/Synj2/Irs1/Cda/Hprt/Sardh/Mat1a/Cyp4f40/Dpyd/Agxt/Aadat/Nos2/Arg1/Pck1/Cyp26a1/Oxct2b/Hgd	31
GO:0001960	negative regulation of cytokine-mediated signaling pathway	7/1780	43/23843	0.0385582	0.182695	0.146681	Robo1/Il1r2/Pparg/Nlrc5/Arg1/Mmp12/Nr1h4	7
GO:0070527	platelet aggregation	7/1780	43/23843	0.0385582	0.182695	0.146681	Serpine2/Itgb3/Fgg/Pdgfra/Prkcq/Prkg1/Ptger3	7
GO:0071385	cellular response to glucocorticoid stimulus	7/1780	43/23843	0.0385582	0.182695	0.146681	Ddit4/Aqp1/Myod1/Agtr1a/Sstr2/Pck1/Agtr1b	7
GO:1905517	macrophage migration	7/1780	43/23843	0.0385582	0.182695	0.146681	Ccl3/Thbs1/Csf1/Edn2/Mmp28/Ccr7/Hc	7
GO:0048515	spermatid differentiation	19/1780	165/23843	0.0392739	0.185833	0.149201	Taf7l/Sycp3/Sycp1/Hook1/Calca/Spink2/Mei1/Spag16/Spaca1/Tmem119/Rimbp3/Topaz1/Tnp1/Adad1/Hist1h2ba/Pacrg/Tdrd5/Dhh/Cftr	19
GO:0034332	adherens junction organization	14/1780	112/23843	0.0393257	0.185833	0.149201	Pkp2/Actn2/Thy1/Tek/Col16a1/Rassf8/Kdr/Nrp1/Arhgap6/Cdh10/Cdh9/Cdh6/Cdh18/Cdh20	14
GO:0042476	odontogenesis	14/1780	112/23843	0.0393257	0.185833	0.149201	Lamb1/Cd34/Ednra/Csf1/Fgfr2/Pdgfra/Mmp20/Ssu2/Rspo2/Pax9/Serpine1/Sostdc1/Bmp2/Trp63	14
GO:0030278	regulation of ossification	24/1780	220/23843	0.0395895	0.186582	0.149802	Ddr2/Id2/Dkk1/Npnt/Calca/Nppc/Cthrc1/Enpp1/Tmem119/Fbn2/Csf1/P2ry2/Gdpd2/Fzd9/Bmpr1b/Cebpa/Mgp/Ltf/Tph1/Pkdcc/Areg/Tac1/Bmp2/Trp63	24
GO:1903670	regulation of sprouting angiogenesis	9/1780	62/23843	0.0397563	0.186582	0.149802	Fgf1/Thbs1/Ptgs2/Stard13/Agtr1a/Kdr/Nrp1/Hdac9/Meox2	9
GO:0042098	T cell proliferation	22/1780	198/23843	0.0398021	0.186582	0.149802	Arg2/Nckap1l/Igf2/Cd6/Dock2/H2-M3/Lmo1/Prkcq/Itgb2/Pla2g2f/Slc4a1/Il18/Cd86/Dock8/Efnb1/Ccr7/Spn/Lrrc32/Cd28/Arg1/Tnfsf4/Il15	22
GO:0060402	calcium ion transport into cytosol	17/1780	144/23843	0.0403211	0.186582	0.149802	Tex101/Trpa1/Snca/Itpr2/Itpr1/Capn3/Thy1/Itgb3/Ank2/Cxcl10/Jsrp1/Ednra/Grin2a/Ngf/Cacna1i/Trpv6/Fasl	17
GO:0030212	hyaluronan metabolic process	5/1780	26/23843	0.0406508	0.186582	0.149802	Itih5/Pdgfb/Itih3/Has1/Il15	5
GO:0030819	positive regulation of cAMP biosynthetic process	5/1780	26/23843	0.0406508	0.186582	0.149802	Hpca/Gpr161/Sct/Rit2/Ramp1	5
GO:0032528	microvillus organization	5/1780	26/23843	0.0406508	0.186582	0.149802	Pls1/Pld1/Tnik/Ush1c/Atp8b1	5
GO:0043090	amino acid import	5/1780	26/23843	0.0406508	0.186582	0.149802	Slc1a1/Slc1a6/Kcnj10/Slc36a2/Per2	5
GO:0045109	intermediate filament organization	5/1780	26/23843	0.0406508	0.186582	0.149802	Pkp2/Nefh/Krt14/Tchh/Krt20	5
GO:0060384	innervation	5/1780	26/23843	0.0406508	0.186582	0.149802	Serpine2/Ntrk1/Nrp1/Sema3a/Col25a1	5
GO:0071549	cellular response to dexamethasone stimulus	5/1780	26/23843	0.0406508	0.186582	0.149802	Ddit4/Aqp1/Agtr1a/Pck1/Agtr1b	5
GO:1903393	positive regulation of adherens junction organization	5/1780	26/23843	0.0406508	0.186582	0.149802	Thy1/Tek/Col16a1/Kdr/Nrp1	5
GO:0042446	hormone biosynthetic process	10/1780	72/23843	0.040722	0.186582	0.149802	Igf2/Dab2/Akr1c18/Dkkl1/Prkg1/Egr1/Bmpr1b/Pde8b/Bmp2/Cacna1h	10
GO:0055008	cardiac muscle tissue morphogenesis	10/1780	72/23843	0.040722	0.186582	0.149802	Pkp2/Myh6/Myom2/Fgfr2/Tnnt2/Myom1/Ccm2l/Ankrd1/Bmp2/Actc1	10
GO:0001956	positive regulation of neurotransmitter secretion	4/1780	18/23843	0.0407253	0.186582	0.149802	Snca/Adora2a/Sphk1/Cacna1b	4
GO:0002643	regulation of tolerance induction	4/1780	18/23843	0.0407253	0.186582	0.149802	H2-M3/Pdcd1/Cd86/Ccr7	4
GO:0003094	glomerular filtration	4/1780	18/23843	0.0407253	0.186582	0.149802	Ednra/Ptpro/Aqp1/Pdgfb	4
GO:0006688	glycosphingolipid biosynthetic process	4/1780	18/23843	0.0407253	0.186582	0.149802	Gal3st1/St8sia4/B3galt1/St6galnac1	4
GO:0009309	amine biosynthetic process	4/1780	18/23843	0.0407253	0.186582	0.149802	Hdc/Moxd1/Gm853/Oaz3	4
GO:0016045	detection of bacterium	4/1780	18/23843	0.0407253	0.186582	0.149802	Naip5/Dmbt1/Ssc5d/Pglyrp2	4
GO:0021783	preganglionic parasympathetic fiber development	4/1780	18/23843	0.0407253	0.186582	0.149802	Six1/Nrp1/Sema3a/Plxna4	4
GO:0042401	cellular biogenic amine biosynthetic process	4/1780	18/23843	0.0407253	0.186582	0.149802	Hdc/Moxd1/Gm853/Oaz3	4
GO:0050961	detection of temperature stimulus involved in sensory perception	4/1780	18/23843	0.0407253	0.186582	0.149802	Calca/Ephb1/Ntrk1/Asic3	4
GO:0050965	detection of temperature stimulus involved in sensory perception of pain	4/1780	18/23843	0.0407253	0.186582	0.149802	Calca/Ephb1/Ntrk1/Asic3	4
GO:0050966	detection of mechanical stimulus involved in sensory perception of pain	4/1780	18/23843	0.0407253	0.186582	0.149802	Trpa1/Ntrk1/Il18/Asic3	4
GO:0051608	histamine transport	4/1780	18/23843	0.0407253	0.186582	0.149802	Cckbr/Btk/Slc22a3/Ednra	4
GO:0060572	morphogenesis of an epithelial bud	4/1780	18/23843	0.0407253	0.186582	0.149802	Fgfr2/Rdh10/Sostdc1/Trp63	4
GO:0090030	regulation of steroid hormone biosynthetic process	4/1780	18/23843	0.0407253	0.186582	0.149802	Igf2/Dab2/Pde8b/Bmp2	4
GO:0090185	negative regulation of kidney development	4/1780	18/23843	0.0407253	0.186582	0.149802	Six1/Tacstd2/Pax8/Hnf1b	4
GO:0098543	detection of other organism	4/1780	18/23843	0.0407253	0.186582	0.149802	Naip5/Dmbt1/Ssc5d/Pglyrp2	4
GO:1904385	cellular response to angiotensin	4/1780	18/23843	0.0407253	0.186582	0.149802	Actn2/Agtr1a/Irs1/Agtr1b	4
GO:1990776	response to angiotensin	4/1780	18/23843	0.0407253	0.186582	0.149802	Actn2/Agtr1a/Irs1/Agtr1b	4
GO:0009581	detection of external stimulus	15/1780	123/23843	0.0407464	0.186582	0.149802	Serpine2/Trpa1/Calca/Arrb1/Cngb1/Ephb1/Ntrk1/Il18/Pkd1l3/Opn4/Ptprq/Rho/Atp2b2/Asic3/Guca1b	15
GO:0045995	regulation of embryonic development	15/1780	123/23843	0.0407464	0.186582	0.149802	Dkk1/Stox1/Lama4/Gcm1/Nrk/Amot/Six1/Gpr161/Col5a2/Plcb1/Hnf1b/Lama2/Pax3/Pdgfb/Sox17	15
GO:0001676	long-chain fatty acid metabolic process	12/1780	92/23843	0.040751	0.186582	0.149802	Pla2g4a/Cyp2j6/Ptgs2/Acsbg1/Cyp2c55/Adtrp/Cyp4f18/Alox12b/Sphk1/Slc27a6/Cyp2a4/Cyp2b10	12
GO:0055017	cardiac muscle tissue growth	12/1780	92/23843	0.040751	0.186582	0.149802	Fgf1/Foxp1/Kcnk2/Fgfr2/Prkg1/Col14a1/Sav1/Ccm2l/Gata6/Wisp1/Myocd/Sorbs2	12
GO:0006575	cellular modified amino acid metabolic process	18/1780	155/23843	0.0409472	0.187318	0.150393	P4ha2/Gatm/Vnn1/Mgst1/Ggt5/Pax8/Ggt7/Duoxa2/Iyd/Gsto2/Duox2/Mthfd2l/Sardh/Cpq/Gstt4/Chdh/Gch1/Reln	18
GO:0032642	regulation of chemokine production	11/1780	82/23843	0.0409855	0.187332	0.150404	Arg2/Adora2b/Il4ra/P2ry2/Lbp/Egr1/Il18/Il33/Tlr3/Hc/Nr1h4	11
GO:0030073	insulin secretion	23/1780	210/23843	0.0416024	0.189528	0.152167	Hmgn3/Trpa1/Fam3b/Arrb1/Brsk2/Nrxn1/Pclo/Sytl4/Casr/Hnf1b/Cacna1c/Irs1/Neurod1/Pde1c/Pde8b/Sox4/Abcc8/Nos2/Per2/Vgf/Ptger3/Cftr/Nr1h4	23
GO:1901617	organic hydroxy compound biosynthetic process	23/1780	210/23843	0.0416024	0.189528	0.152167	Fgf1/Snca/Hdc/Dab2/Tph2/Akr1c18/Dkkl1/Moxd1/Hmgcs2/Slc24a5/Prkg1/Agtr1a/Sphk1/Tph1/Per2/Apob/Pck1/Gch1/Bmp2/Pnmt/Cacna1h/Cftr/Nr1h4	23
GO:0001755	neural crest cell migration	8/1780	53/23843	0.0417162	0.189528	0.152167	Kitl/Sema3e/Sema3c/Nrp1/Efnb1/Sema3a/Sox8/Pax3	8
GO:0003044	regulation of systemic arterial blood pressure mediated by a chemical signal	8/1780	53/23843	0.0417162	0.189528	0.152167	Ece1/Enpep/Agtr1a/Edn2/Avpr1a/Agtr1b/Drd3/Serpinf2	8
GO:0042738	exogenous drug catabolic process	8/1780	53/23843	0.0417162	0.189528	0.152167	Cyp2r1/Cyp1a2/Cyp2j6/Cyp2c55/Cyp2j9/Nr1i2/Cyp2a4/Cyp2b10	8
GO:0048546	digestive tract morphogenesis	8/1780	53/23843	0.0417162	0.189528	0.152167	Id2/Stra6/Hnf1b/Fgfr2/Pdgfra/Dact1/Trp63/Sox17	8
GO:0051932	synaptic transmission, GABAergic	8/1780	53/23843	0.0417162	0.189528	0.152167	Gabra1/Bdnf/Adora2a/Cckbr/Tac1/Plcl1/Gabrg1/Dnm1	8
GO:0043583	ear development	25/1780	233/23843	0.0429173	0.191151	0.15347	Ece1/Stox1/Hpca/Six1/Bdnf/Cthrc1/Pax8/Stra6/Fgfr2/Lgr5/Duox2/Rdh10/Igfbp7/Myo7a/Neurod1/Cebpa/Ush1c/Lin7a/Ptprq/Bmper/Clic5/Atp2b2/Sobp/Bmp2/Atp8b1	25
GO:0043500	muscle adaptation	13/1780	103/23843	0.0429528	0.191151	0.15347	Cacna1s/Ece1/Gsn/Gatm/Foxp1/Myh6/Rgs2/Lmcd1/Myod1/Col14a1/Cmya5/Gata6/Wisp1	13
GO:2000117	negative regulation of cysteine-type endopeptidase activity	13/1780	103/23843	0.0429528	0.191151	0.15347	Snca/Arrb1/Adora2a/Thbs1/Naip5/Wnt9a/Ptgs2/8030411F24Rik/Aqp1/Cryaa/Ltf/Naip1/Cst12	13
GO:0032892	positive regulation of organic acid transport	7/1780	44/23843	0.0430119	0.191151	0.15347	Adora2a/Syt4/Cyp4f18/Tnfrsf11a/P2ry2/Slc36a2/Avpr1a	7
GO:0043030	regulation of macrophage activation	7/1780	44/23843	0.0430119	0.191151	0.15347	Snca/App/Lrrk2/Il4ra/Thbs1/Lbp/Il33	7
GO:0071675	regulation of mononuclear cell migration	7/1780	44/23843	0.0430119	0.191151	0.15347	Thbs1/Cxcl10/Plcb1/Csf1/Ccr7/Pla2g7/Serpine1	7
GO:0006730	one-carbon metabolic process	6/1780	35/23843	0.0430359	0.191151	0.15347	Car4/Car12/Mthfd2l/Sardh/Car3/Mat1a	6
GO:0046633	alpha-beta T cell proliferation	6/1780	35/23843	0.0430359	0.191151	0.15347	Arg2/Dock2/Il18/Cd28/Tnfsf4/Il15	6
GO:0048009	insulin-like growth factor receptor signaling pathway	6/1780	35/23843	0.0430359	0.191151	0.15347	Igfbp3/Plcb1/Trim72/Igfbp6/Irs1/Bmp2	6
GO:0007286	spermatid development	18/1780	156/23843	0.0431909	0.191151	0.15347	Taf7l/Sycp3/Sycp1/Hook1/Calca/Spink2/Mei1/Spag16/Spaca1/Rimbp3/Topaz1/Tnp1/Adad1/Hist1h2ba/Pacrg/Tdrd5/Dhh/Cftr	18
GO:0046887	positive regulation of hormone secretion	18/1780	156/23843	0.0431909	0.191151	0.15347	Trpa1/Arrb1/Dab2/Adora2a/Nell2/Fgg/Sct/Cckbr/Tfr2/Casr/Irs1/Edn2/Sox4/Kiss1r/Tac1/Cftr/Apln/Nr1h4	18
GO:0001787	natural killer cell proliferation	3/1780	11/23843	0.0435515	0.191151	0.15347	Slamf6/Il18/Il15	3
GO:0002118	aggressive behavior	3/1780	11/23843	0.0435515	0.191151	0.15347	Penk/Crhbp/Avpr1a	3
GO:0002138	retinoic acid biosynthetic process	3/1780	11/23843	0.0435515	0.191151	0.15347	Rdh9/Akr1c18/Rdh10	3
GO:0003306	Wnt signaling pathway involved in heart development	3/1780	11/23843	0.0435515	0.191151	0.15347	Dkk1/Bmp2/Sox17	3
GO:0006527	arginine catabolic process	3/1780	11/23843	0.0435515	0.191151	0.15347	Arg2/Nos2/Arg1	3
GO:0006568	tryptophan metabolic process	3/1780	11/23843	0.0435515	0.191151	0.15347	Tph2/Tdo2/Aadat	3
GO:0006586	indolalkylamine metabolic process	3/1780	11/23843	0.0435515	0.191151	0.15347	Tph2/Tdo2/Aadat	3
GO:0006705	mineralocorticoid biosynthetic process	3/1780	11/23843	0.0435515	0.191151	0.15347	Dab2/Bmp2/Cacna1h	3
GO:0007128	meiotic prophase I	3/1780	11/23843	0.0435515	0.191151	0.15347	Piwil2/Mei1/Topaz1	3
GO:0007213	G-protein coupled acetylcholine receptor signaling pathway	3/1780	11/23843	0.0435515	0.191151	0.15347	Chrm3/Plcb1/Chrm1	3
GO:0010713	negative regulation of collagen metabolic process	3/1780	11/23843	0.0435515	0.191151	0.15347	Adora2b/Cyp2j6/Pparg	3
GO:0016102	diterpenoid biosynthetic process	3/1780	11/23843	0.0435515	0.191151	0.15347	Rdh9/Akr1c18/Rdh10	3
GO:0021559	trigeminal nerve development	3/1780	11/23843	0.0435515	0.191151	0.15347	Nrp1/Sema3a/Plxna4	3
GO:0021684	cerebellar granular layer formation	3/1780	11/23843	0.0435515	0.191151	0.15347	Nrxn1/Grid2/Atp2b2	3
GO:0021707	cerebellar granule cell differentiation	3/1780	11/23843	0.0435515	0.191151	0.15347	Nrxn1/Grid2/Atp2b2	3
GO:0032026	response to magnesium ion	3/1780	11/23843	0.0435515	0.191151	0.15347	Snca/Thbs1/Fbp1	3
GO:0032341	aldosterone metabolic process	3/1780	11/23843	0.0435515	0.191151	0.15347	Dab2/Bmp2/Cacna1h	3
GO:0032966	negative regulation of collagen biosynthetic process	3/1780	11/23843	0.0435515	0.191151	0.15347	Adora2b/Cyp2j6/Pparg	3
GO:0038166	angiotensin-activated signaling pathway	3/1780	11/23843	0.0435515	0.191151	0.15347	Actn2/Agtr1a/Agtr1b	3
GO:0051132	NK T cell activation	3/1780	11/23843	0.0435515	0.191151	0.15347	Il18/Clec4f/Il15	3
GO:0051324	prophase	3/1780	11/23843	0.0435515	0.191151	0.15347	Piwil2/Mei1/Topaz1	3
GO:0051583	dopamine uptake involved in synaptic transmission	3/1780	11/23843	0.0435515	0.191151	0.15347	Snca/Rab3b/Slc6a2	3
GO:0051934	catecholamine uptake involved in synaptic transmission	3/1780	11/23843	0.0435515	0.191151	0.15347	Snca/Rab3b/Slc6a2	3
GO:0060159	regulation of dopamine receptor signaling pathway	3/1780	11/23843	0.0435515	0.191151	0.15347	Lrrk2/Cav2/Drd3	3
GO:0060340	positive regulation of type I interferon-mediated signaling pathway	3/1780	11/23843	0.0435515	0.191151	0.15347	Nlrc5/Irf7/Mmp12	3
GO:0070493	thrombin-activated receptor signaling pathway	3/1780	11/23843	0.0435515	0.191151	0.15347	Snca/Met/F2rl2	3
GO:0071732	cellular response to nitric oxide	3/1780	11/23843	0.0435515	0.191151	0.15347	Thbs1/Aqp1/Kcnc2	3
GO:0072124	regulation of glomerular mesangial cell proliferation	3/1780	11/23843	0.0435515	0.191151	0.15347	Itgb3/Egr1/Pdgfb	3
GO:0106070	regulation of adenylate cyclase-activating G-protein coupled receptor signaling pathway	3/1780	11/23843	0.0435515	0.191151	0.15347	Oprl1/Mrap/Ptger3	3
GO:0140058	neuron projection arborization	3/1780	11/23843	0.0435515	0.191151	0.15347	Lrrk2/Nrp1/Sema3a	3
GO:0007160	cell-matrix adhesion	21/1780	189/23843	0.0437845	0.191856	0.154036	Cd34/Npnt/Actn2/Plau/Thy1/Sema3e/Thbs1/Itgb3/Tek/Fgg/Csf1/Itgb2/Col16a1/Kdr/Itga11/Nrp1/Hpse/Arhgap6/Tecta/Serpine1/Col5a3	21
GO:1902905	positive regulation of supramolecular fiber organization	21/1780	189/23843	0.0437845	0.191856	0.154036	Gsn/Nckap1l/App/Actn2/Rhoh/Nox4/Rgs2/Lmod3/Met/Rgcc/Magel2/Prkcq/Wnt11/Arhgef5/Nrp1/Kiss1r/Tac1/Nav3/Ankrd53/Mylk3/Serpinf2	21
GO:0014031	mesenchymal cell development	11/1780	83/23843	0.044192	0.192844	0.15483	Kitl/Sema3e/Sema3c/Ednra/Rdh10/Nrp1/Efnb1/Sema3a/Sox8/Pax3/Cyp26a1	11
GO:0042490	mechanoreceptor differentiation	11/1780	83/23843	0.044192	0.192844	0.15483	Ntrk2/Bdnf/Cthrc1/Ntrk1/Myo7a/Ush1c/Ptprq/Clic5/Atp2b2/Ntf3/Atp8b1	11
GO:0046889	positive regulation of lipid biosynthetic process	11/1780	83/23843	0.044192	0.192844	0.15483	Dgat2/Fgf1/Igf2/Adora2b/Pla2g4a/Dab2/Ptgs2/Rgn/Hsd17b13/Avpr1a/Nr1h4	11
GO:0051149	positive regulation of muscle cell differentiation	11/1780	83/23843	0.044192	0.192844	0.15483	Foxp1/Il4ra/Lmod3/Myod1/Efnb2/Scgb3a1/Wisp1/Myocd/Nek5/Nfatc2/Mylk3	11
GO:1900076	regulation of cellular response to insulin stimulus	11/1780	83/23843	0.044192	0.192844	0.15483	Igf2/Ptpre/Prkcb/Enpp1/Grb14/Serpina12/Trim72/Prkcq/Pparg/Irs1/Nr1h4	11
GO:0030111	regulation of Wnt signaling pathway	29/1780	279/23843	0.0443445	0.193351	0.155236	Lmx1a/Dkk1/Lrrk2/Nkd2/Prickle1/Dab2/Naip5/Cthrc1/Dkkl1/Mdfic/Bicc1/Hnf1b/Ptpro/Fgfr2/Lgr6/Lgr5/Rbms3/Fzd9/Egr1/Dact1/Rspo2/Wnt11/Daam2/Cdk14/Sox4/Naip1/Sostdc1/Bmp2/Sox17	29
GO:0071900	regulation of protein serine/threonine kinase activity	41/1780	418/23843	0.0445928	0.194274	0.155978	Fgf1/Dkk1/Snca/Robo1/Gadd45g/Igf2/Lrrk2/Arrb1/Nrk/Kitl/Nox4/Dab2/Thy1/Nrxn1/Thbs1/Rgs2/Adra2b/Met/Mdfic/Rgcc/Pkia/Pkib/Tgfa/Ccnb3/Tnfrsf11a/Dusp4/Cd40/Pik3r6/Tnik/Arhgef5/Ltf/Dusp8/Ccr7/Fgf18/Myocd/Kiss1r/Pdgfb/Pde6h/Ntf3/Bmp2/Muc20	41
GO:0048285	organelle fission	45/1780	466/23843	0.0458367	0.199529	0.160197	Ddx4/Tex11/Mov10l1/Mael/Piwil2/Tdrkh/Dazl/Sycp3/Brdt/Sycp1/Tex12/Asz1/4930447C04Rik/Ccdc36/Igf2/Dpep3/Syce3/Btc/Hfm1/Hecw2/Tdrd9/Spata22/Naip5/Cpeb1/Sycp2/Mei1/Eif4g3/Met/Rgcc/Hspa1a/Sec16b/Tgfa/Plcb1/Ppp2r2b/Fgfr2/Pde3a/Ago4/Kdr/Naip1/Mx1/Cd28/Pdgfb/Ankrd53/Dnm1/Drd3	45
GO:0034763	negative regulation of transmembrane transport	15/1780	125/23843	0.0459374	0.199803	0.160417	Actn2/Hecw2/Thbs1/Prkcb/Oprl1/Enpp1/Gem/Rem2/Kcne1l/Kcne1/Kcnab1/Hecw1/Oaz3/Ptger3/Drd3	15
GO:0016358	dendrite development	29/1780	280/23843	0.0460811	0.200264	0.160787	Prex2/Ntrk2/Robo1/App/Lrrk2/Xlr4b/Hecw2/Farp1/Bdnf/Met/Ephb1/Ngef/Myo5b/Grip1/Prkg1/Rab17/Dact1/Tnik/Hprt/Nrp1/Sema3a/Ctnna2/Trpc6/Hecw1/Slc12a5/D130043K22Rik/Reln/Fat3/Bcl11a	29
GO:0007602	phototransduction	5/1780	27/23843	0.0469317	0.202632	0.162688	Arrb1/Cngb1/Opn4/Rho/Guca1b	5
GO:0021533	cell differentiation in hindbrain	5/1780	27/23843	0.0469317	0.202632	0.162688	Nrxn1/Grid2/Faim2/Atp2b2/Cend1	5
GO:0035987	endodermal cell differentiation	5/1780	27/23843	0.0469317	0.202632	0.162688	Dkk1/Col5a2/Hnf1b/Gata6/Sox17	5
GO:0060143	positive regulation of syncytium formation by plasma membrane fusion	5/1780	27/23843	0.0469317	0.202632	0.162688	Gcm1/Il4ra/Myod1/Scgb3a1/Nfatc2	5
GO:0060343	trabecula formation	5/1780	27/23843	0.0469317	0.202632	0.162688	Slc40a1/Fhl2/Adamts1/Tek/Fbn2	5
GO:0060713	labyrinthine layer morphogenesis	5/1780	27/23843	0.0469317	0.202632	0.162688	Grhl2/Gcm1/Esx1/Fgfr2/Adm	5
GO:0070233	negative regulation of T cell apoptotic process	5/1780	27/23843	0.0469317	0.202632	0.162688	Arg2/Tsc22d3/Prkcq/Dock8/Tnfsf4	5
GO:1902895	positive regulation of pri-miRNA transcription by RNA polymerase II	5/1780	27/23843	0.0469317	0.202632	0.162688	Jun/Fos/Pdgfb/Bmp2/Apln	5
GO:0046928	regulation of neurotransmitter secretion	9/1780	64/23843	0.0473334	0.2042	0.163947	Ntrk2/Snca/Lrrk2/Adora2a/Syt4/Sncaip/Sphk1/Ngf/Cacna1b	9
GO:0032609	interferon-gamma production	14/1780	115/23843	0.0474981	0.204318	0.164042	Gadd45g/H2-M3/Slamf6/Il18/Il33/Irf8/Ccr7/Spn/Flt3/Pde4b/Tlr3/Tnfsf4/Pglyrp2/Nr1h4	14
GO:0048864	stem cell development	11/1780	84/23843	0.0475662	0.204318	0.164042	Kitl/Sema3e/Sema3c/Ednra/Rdh10/Nrp1/Efnb1/Sema3a/Sox8/Pax3/Cyp26a1	11
GO:0050805	negative regulation of synaptic transmission	11/1780	84/23843	0.0475662	0.204318	0.164042	Snca/Lrrk2/Bdnf/Bche/Syt4/Slc24a1/Ptgs2/Grid2/Pcdh17/Dgki/Gria1	11
GO:1901019	regulation of calcium ion transmembrane transporter activity	11/1780	84/23843	0.0475662	0.204318	0.164042	Ehd3/Hpca/Oprl1/Ank2/Jsrp1/Gem/Rem2/Kcne1/Pde4b/Rgn/Cacnb2	11
GO:0043547	positive regulation of GTPase activity	23/1780	213/23843	0.0475702	0.204318	0.164042	Tbc1d12/Ccl3/Rgs16/Plekhg4/Thy1/Rgs2/Arhgef37/Cd40/Ntrk1/Arhgap24/Wnt11/Arhgef5/Tbc1d4/Cav2/Dock8/Ccr7/Arhgap6/Iqsec3/Adprhl1/Gnao1/Rgn/Ntf3/Tbc1d30	23
GO:0045666	positive regulation of neuron differentiation	42/1780	432/23843	0.0477818	0.204318	0.164042	Lmx1a/Dcc/Serpine2/Dkk1/Ntrk2/Robo1/Xlr4b/Plxna2/Bdnf/Adamts1/Cpeb1/Syt4/Brinp1/Adra2b/Plxnb3/Met/Reg1/Bend6/Myo5b/P2ry2/Syt17/Ntrk1/Brinp2/Sphk1/Neurod1/Avil/Nrp1/Rit2/Ankrd1/Robo2/Foxa1/Ngf/Trpc6/Plxna4/Bmp2/Reln/Gdf5/Pcp4/Ndnf/Pou4f2/Ocm/Bcl11a	42
GO:0010464	regulation of mesenchymal cell proliferation	7/1780	45/23843	0.0477847	0.204318	0.164042	Foxp1/Six1/Fgfr2/Irs1/Kdr/Wnt11/Trp63	7
GO:0042088	T-helper 1 type immune response	7/1780	45/23843	0.0477847	0.204318	0.164042	Gadd45g/Il4ra/Il18/Il33/Ccr7/Spn/Tnfsf4	7
GO:0045907	positive regulation of vasoconstriction	7/1780	45/23843	0.0477847	0.204318	0.164042	Fgg/Ptgs2/Casr/Pdgfb/Avpr1a/Ptger3/Cysltr1	7
GO:0050798	activated T cell proliferation	7/1780	45/23843	0.0477847	0.204318	0.164042	Igf2/Itgb2/Il18/Cd86/Lrrc32/Arg1/Tnfsf4	7
GO:0050873	brown fat cell differentiation	7/1780	45/23843	0.0477847	0.204318	0.164042	Plac8/Lama4/Rgs2/Ptgs2/Pparg/Cebpa/Mrap	7
GO:0048839	inner ear development	22/1780	202/23843	0.0478847	0.204581	0.164253	Stox1/Hpca/Six1/Bdnf/Cthrc1/Pax8/Fgfr2/Lgr5/Duox2/Igfbp7/Myo7a/Neurod1/Cebpa/Ush1c/Lin7a/Ptprq/Bmper/Clic5/Atp2b2/Sobp/Bmp2/Atp8b1	22
GO:0048813	dendrite morphogenesis	19/1780	169/23843	0.048153	0.205134	0.164697	Prex2/Robo1/Lrrk2/Xlr4b/Hecw2/Farp1/Met/Ephb1/Ngef/Myo5b/Dact1/Tnik/Hprt/Nrp1/Sema3a/Ctnna2/Trpc6/Hecw1/Reln	19
GO:0010092	specification of animal organ identity	6/1780	36/23843	0.0485074	0.205134	0.164697	Fgf1/Dkk1/Six1/Pax8/Fgfr2/Pax3	6
GO:0071320	cellular response to cAMP	6/1780	36/23843	0.0485074	0.205134	0.164697	Pde2a/Itpr2/Itpr1/Aqp1/Crhbp/Cftr	6
GO:0086004	regulation of cardiac muscle cell contraction	6/1780	36/23843	0.0485074	0.205134	0.164697	Pkp2/Ank2/Cacna1c/Stc1/Pde4b/Scn5a	6
GO:0097028	dendritic cell differentiation	6/1780	36/23843	0.0485074	0.205134	0.164697	H2-M3/Camk4/Tmem176a/Tmem176b/Ccr7/Flt3	6
GO:0097484	dendrite extension	6/1780	36/23843	0.0485074	0.205134	0.164697	Tmem108/Bdnf/Syt4/Reg1/Syt17/Bcl11a	6
GO:0001696	gastric acid secretion	4/1780	19/23843	0.0486333	0.205134	0.164697	Oprl1/Sct/Cckbr/Ptger3	4
GO:0002863	positive regulation of inflammatory response to antigenic stimulus	4/1780	19/23843	0.0486333	0.205134	0.164697	Btk/Fcgr3/Ccr7/Cd28	4
GO:0006525	arginine metabolic process	4/1780	19/23843	0.0486333	0.205134	0.164697	Arg2/Nos2/Arg1/Nags	4
GO:0010763	positive regulation of fibroblast migration	4/1780	19/23843	0.0486333	0.205134	0.164697	Ddr2/Acta2/Thbs1/Itgb3	4
GO:0015813	L-glutamate transmembrane transport	4/1780	19/23843	0.0486333	0.205134	0.164697	Slc1a1/Slc1a6/Kcnj10/Per2	4
GO:0018243	protein O-linked glycosylation via threonine	4/1780	19/23843	0.0486333	0.205134	0.164697	Galnt7/Galnt4/Wbscr17/Galnt14	4
GO:0045649	regulation of macrophage differentiation	4/1780	19/23843	0.0486333	0.205134	0.164697	Id2/Csf1/Pf4/Hcls1	4
GO:0051580	regulation of neurotransmitter uptake	4/1780	19/23843	0.0486333	0.205134	0.164697	Snca/Rab3b/Slc36a2/Per2	4
GO:0060456	positive regulation of digestive system process	4/1780	19/23843	0.0486333	0.205134	0.164697	Oprl1/Sct/Aqp1/Tac1	4
GO:0097205	renal filtration	4/1780	19/23843	0.0486333	0.205134	0.164697	Ednra/Ptpro/Aqp1/Pdgfb	4
GO:0030217	T cell differentiation	27/1780	259/23843	0.0493694	0.208074	0.167057	Nckap1l/Gadd45g/Vnn1/Rhoh/Foxp1/Dock2/Il4ra/H2-M3/Slamf6/Prr7/Ly9/H2-Oa/Pik3r6/Egr1/Il18/Sox4/Ccr7/Spn/Flt3/Cd28/Tnfsf4/Myb/Ikzf1/Il1rl2/Zfp608/Il15/Bcl11a	27
GO:0031644	regulation of neurological system process	12/1780	95/23843	0.0501711	0.211284	0.169635	Trpa1/Calca/P2rx3/Oprl1/Cckbr/Grin2a/Kcnj10/Scn11a/Ctss/Oprk1/Avpr1a/Tmem100	12
GO:0015807	L-amino acid transport	8/1780	55/23843	0.0503419	0.211332	0.169673	Arg2/Slc1a1/Slc1a6/Slc36a4/Kcnj10/Slc36a2/Per2/Arg1	8
GO:0030817	regulation of cAMP biosynthetic process	8/1780	55/23843	0.0503419	0.211332	0.169673	Pde2a/Hpca/Gpr161/Sct/Npr3/Rit2/Ramp1/Drd3	8
GO:0035272	exocrine system development	8/1780	55/23843	0.0503419	0.211332	0.169673	Igf2/Met/Sema3c/Fgfr2/Nrp1/Esrp1/Sema3a/Pdgfb	8
GO:0086003	cardiac muscle cell contraction	8/1780	55/23843	0.0503419	0.211332	0.169673	Pkp2/Ank2/Cacna1c/Kcne1l/Stc1/Pde4b/Scn5a/Cacnb2	8
GO:0006140	regulation of nucleotide metabolic process	19/1780	170/23843	0.0505801	0.211996	0.170207	Adora2b/Ddit4/Pde2a/Hpca/Gpr161/Thbs1/Nppc/Cxcl10/Sct/Fbp1/Npr3/Cda/Adm/Rit2/Nos2/Ramp1/Pf4/Drd3/Guca1b	19
GO:0009612	response to mechanical stimulus	19/1780	170/23843	0.0505801	0.211996	0.170207	Serpine2/Trpa1/Jun/Pde2a/Nrxn1/Thbs1/P2rx3/Fos/Stra6/Ednra/Aqp1/Ntrk1/Il18/Wnt11/Pkd1l3/Ptprq/Ankrd1/Atp2b2/Asic3	19
GO:0014033	neural crest cell differentiation	11/1780	85/23843	0.0511113	0.213716	0.171587	Kitl/Sema3e/Sema3c/Ednra/Rdh10/Nrp1/Efnb1/Sema3a/Sox8/Pax3/Cyp26a1	11
GO:0045981	positive regulation of nucleotide metabolic process	11/1780	85/23843	0.0511113	0.213716	0.171587	Adora2b/Hpca/Gpr161/Nppc/Cxcl10/Sct/Adm/Rit2/Nos2/Ramp1/Pf4	11
GO:1900544	positive regulation of purine nucleotide metabolic process	11/1780	85/23843	0.0511113	0.213716	0.171587	Adora2b/Hpca/Gpr161/Nppc/Cxcl10/Sct/Adm/Rit2/Nos2/Ramp1/Pf4	11
GO:0002532	production of molecular mediator involved in inflammatory response	9/1780	65/23843	0.0514577	0.214826	0.172478	Cd6/Il4ra/Il1r2/Btk/Lbp/Nos2/Serpine1/Il17c/P2rx1	9
GO:0055117	regulation of cardiac muscle contraction	9/1780	65/23843	0.0514577	0.214826	0.172478	Pkp2/Ehd3/Rgs2/Ank2/Cacna1c/Stc1/Pde4b/Scn5a/Scn10a	9
GO:0051209	release of sequestered calcium ion into cytosol	13/1780	106/23843	0.0521285	0.217284	0.174452	Tex101/Snca/Itpr2/Itpr1/Capn3/Thy1/Itgb3/Ank2/Cxcl10/Jsrp1/Ednra/Ngf/Fasl	13
GO:0051283	negative regulation of sequestering of calcium ion	13/1780	106/23843	0.0521285	0.217284	0.174452	Tex101/Snca/Itpr2/Itpr1/Capn3/Thy1/Itgb3/Ank2/Cxcl10/Jsrp1/Ednra/Ngf/Fasl	13
GO:0048588	developmental cell growth	25/1780	238/23843	0.0528346	0.219731	0.176417	App/Foxp1/Plxna2/Tmem108/Bdnf/Sema3e/Syt4/Plxnb3/Reg1/Myo5b/Sema3c/Syt17/Prkg1/Col14a1/Nrp1/Sema3a/Wisp1/Myocd/Ngf/Plxna4/Sorbs2/Nrn1/Pou4f2/Ocm/Bcl11a	25
GO:0035036	sperm-egg recognition	7/1780	46/23843	0.0528814	0.219731	0.176417	Spesp1/Ly6k/Tex101/Clgn/Zp2/Adam3/Pmis2	7
GO:0051187	cofactor catabolic process	7/1780	46/23843	0.0528814	0.219731	0.176417	Snca/Nudt12/Cubn/Ggt5/Ggt7/Cyp4f18/Cyp4f40	7
GO:2001222	regulation of neuron migration	7/1780	46/23843	0.0528814	0.219731	0.176417	Ulk4/Igsf10/Il1r1/Flrt2/Sema3a/Unc5d/Reln	7
GO:0030534	adult behavior	20/1780	182/23843	0.0529706	0.21993	0.176576	Prex2/Id2/Snca/App/Nrxn1/Glrb/Met/Adh1/Cacna1c/Crhbp/Pcdh17/Kcnj10/Ngf/Otog/Unc79/Oprk1/Dnm1/Cend1/Adam2/Drd3	20
GO:0006323	DNA packaging	19/1780	171/23843	0.0530926	0.220264	0.176844	Sycp3/Sycp1/H2bfm/Hist1h2bc/Smarca2/Hist3h2ba/Tnp1/Hist1h3c/Hist1h4h/Hist1h2bj/H1foo/Hist1h2ba/Hist1h2bm/Nap1l5/Hist1h3h/Hist1h2bl/Hist1h2bp/Hist2h3c1/Hist1h4b	19
GO:1900371	regulation of purine nucleotide biosynthetic process	14/1780	117/23843	0.0535621	0.220797	0.177273	Adora2b/Ddit4/Pde2a/Hpca/Gpr161/Nppc/Sct/Fbp1/Npr3/Rit2/Nos2/Ramp1/Drd3/Guca1b	14
GO:0006929	substrate-dependent cell migration	5/1780	28/23843	0.0537554	0.220797	0.177273	Robo1/Itga11/Nrp1/Sema3a/Pdgfb	5
GO:0010758	regulation of macrophage chemotaxis	5/1780	28/23843	0.0537554	0.220797	0.177273	Thbs1/Csf1/Mmp28/Ccr7/Hc	5
GO:0021697	cerebellar cortex formation	5/1780	28/23843	0.0537554	0.220797	0.177273	Nrxn1/Grid2/Faim2/Atp2b2/Cend1	5
GO:0043552	positive regulation of phosphatidylinositol 3-kinase activity	5/1780	28/23843	0.0537554	0.220797	0.177273	Tek/Pdgfra/Irs1/Vav3/Pdgfb	5
GO:0045742	positive regulation of epidermal growth factor receptor signaling pathway	5/1780	28/23843	0.0537554	0.220797	0.177273	Adra2b/Tgfa/Esr2/Pde6h/Fasl	5
GO:0043523	regulation of neuron apoptotic process	26/1780	250/23843	0.0541963	0.220797	0.177273	Ntrk2/Snca/Jun/Ccl3/Nes/Six1/Bdnf/Adora2a/Sct/Grid2/Ppp2r2b/Ntrk1/Fzd9/Egr1/Esr2/Il18/Kdr/Nrp1/Faim2/Ngf/Ntf3/Gdf5/Pcp4/Ndnf/Fasl/Trp63	26
GO:0001941	postsynaptic membrane organization	6/1780	37/23843	0.054388	0.220797	0.177273	Nrxn1/Glrb/Fzd9/Colq/Reln/Lrrc4	6
GO:0002053	positive regulation of mesenchymal cell proliferation	6/1780	37/23843	0.054388	0.220797	0.177273	Foxp1/Six1/Fgfr2/Irs1/Kdr/Trp63	6
GO:0003009	skeletal muscle contraction	6/1780	37/23843	0.054388	0.220797	0.177273	Myh3/Myh8/Jsrp1/Tnni2/Tnnt2/Synm	6
GO:0030501	positive regulation of bone mineralization	6/1780	37/23843	0.054388	0.220797	0.177273	Tmem119/Fbn2/Fzd9/Bmpr1b/Pkdcc/Bmp2	6
GO:0046006	regulation of activated T cell proliferation	6/1780	37/23843	0.054388	0.220797	0.177273	Igf2/Il18/Cd86/Lrrc32/Arg1/Tnfsf4	6
GO:0046164	alcohol catabolic process	6/1780	37/23843	0.054388	0.220797	0.177273	Inpp4b/Adh4/Akr1c18/Adh7/Adh1/Synj2	6
GO:1902893	regulation of pri-miRNA transcription by RNA polymerase II	6/1780	37/23843	0.054388	0.220797	0.177273	Jun/Fos/Gata6/Pdgfb/Bmp2/Apln	6
GO:1903672	positive regulation of sprouting angiogenesis	6/1780	37/23843	0.054388	0.220797	0.177273	Fgf1/Ptgs2/Agtr1a/Kdr/Nrp1/Hdac9	6
GO:0042110	T cell activation	46/1780	484/23843	0.0545938	0.220797	0.177273	Arg2/Gsn/Nckap1l/Gadd45g/Igf2/Vnn1/Rhoh/Foxp1/Cd6/Thy1/Dock2/Il4ra/Adora2a/H2-M3/Slamf6/Lmo1/Prr7/Prkcq/Itgb2/Ly9/H2-Oa/Efnb2/Pik3r6/Egr1/Pla2g2f/Slc4a1/Il18/Cd86/Dock8/Sox4/Efnb1/Ccr7/Spn/Flt3/Lrrc32/Cd28/Cd5/Clec4f/Arg1/Tnfsf4/Myb/Ikzf1/Il1rl2/Zfp608/Il15/Bcl11a	46
GO:0000279	M phase	3/1780	12/23843	0.0549287	0.220797	0.177273	Piwil2/Mei1/Topaz1	3
GO:0002281	macrophage activation involved in immune response	3/1780	12/23843	0.0549287	0.220797	0.177273	Lbp/Il33/Tlr3	3
GO:0008212	mineralocorticoid metabolic process	3/1780	12/23843	0.0549287	0.220797	0.177273	Dab2/Bmp2/Cacna1h	3
GO:0032353	negative regulation of hormone biosynthetic process	3/1780	12/23843	0.0549287	0.220797	0.177273	Dkkl1/Pde8b/Bmp2	3
GO:0033240	positive regulation of cellular amine metabolic process	3/1780	12/23843	0.0549287	0.220797	0.177273	Hprt/Maob/Nr1h4	3
GO:0042989	sequestering of actin monomers	3/1780	12/23843	0.0549287	0.220797	0.177273	Gsn/Tmsb15a/Pfn4	3
GO:0045625	regulation of T-helper 1 cell differentiation	3/1780	12/23843	0.0549287	0.220797	0.177273	Il4ra/Ccr7/Tnfsf4	3
GO:0060100	positive regulation of phagocytosis, engulfment	3/1780	12/23843	0.0549287	0.220797	0.177273	Nckap1l/Lbp/Pparg	3
GO:0060430	lung saccule development	3/1780	12/23843	0.0549287	0.220797	0.177273	Stra6/Gata6/Foxa1	3
GO:0060453	regulation of gastric acid secretion	3/1780	12/23843	0.0549287	0.220797	0.177273	Oprl1/Sct/Ptger3	3
GO:0060525	prostate glandular acinus development	3/1780	12/23843	0.0549287	0.220797	0.177273	Fgfr2/Foxa1/Trp63	3
GO:0071285	cellular response to lithium ion	3/1780	12/23843	0.0549287	0.220797	0.177273	Id2/Pparg/Cebpa	3
GO:0071468	cellular response to acidic pH	3/1780	12/23843	0.0549287	0.220797	0.177273	Pkd1l3/Kcne1/Pck1	3
GO:0072110	glomerular mesangial cell proliferation	3/1780	12/23843	0.0549287	0.220797	0.177273	Itgb3/Egr1/Pdgfb	3
GO:0072176	nephric duct development	3/1780	12/23843	0.0549287	0.220797	0.177273	Greb1l/Hnf1b/Efnb2	3
GO:0090193	positive regulation of glomerulus development	3/1780	12/23843	0.0549287	0.220797	0.177273	Itgb3/Egr1/Pdgfb	3
GO:0090197	positive regulation of chemokine secretion	3/1780	12/23843	0.0549287	0.220797	0.177273	Il4ra/Il33/Hc	3
GO:0090493	catecholamine uptake	3/1780	12/23843	0.0549287	0.220797	0.177273	Snca/Rab3b/Slc6a2	3
GO:0090494	dopamine uptake	3/1780	12/23843	0.0549287	0.220797	0.177273	Snca/Rab3b/Slc6a2	3
GO:0098762	meiotic cell cycle phase	3/1780	12/23843	0.0549287	0.220797	0.177273	Piwil2/Mei1/Topaz1	3
GO:0098764	meiosis I cell cycle phase	3/1780	12/23843	0.0549287	0.220797	0.177273	Piwil2/Mei1/Topaz1	3
GO:1904861	excitatory synapse assembly	3/1780	12/23843	0.0549287	0.220797	0.177273	Nrxn1/Grid2/Reln	3
GO:1905155	positive regulation of membrane invagination	3/1780	12/23843	0.0549287	0.220797	0.177273	Nckap1l/Lbp/Pparg	3
GO:1905516	positive regulation of fertilization	3/1780	12/23843	0.0549287	0.220797	0.177273	Plb1/Plcb1/Cacna1h	3
GO:2001054	negative regulation of mesenchymal cell apoptotic process	3/1780	12/23843	0.0549287	0.220797	0.177273	Pax8/Hnf1b/Gdf5	3
GO:0072347	response to anesthetic	8/1780	56/23843	0.055056	0.221142	0.177549	Trpa1/Snca/Tacr3/Ednra/Crhbp/Slc4a1/Oprk1/Drd3	8
GO:0001909	leukocyte mediated cytotoxicity	13/1780	107/23843	0.0554636	0.222442	0.178593	Igf2/Ctsh/H2-M3/Slamf6/H60b/Raet1e/Fcgr3/Pik3r6/Il18/Crtam/Arg1/Dnase1l3/Cxcl1	13
GO:0051282	regulation of sequestering of calcium ion	13/1780	107/23843	0.0554636	0.222442	0.178593	Tex101/Snca/Itpr2/Itpr1/Capn3/Thy1/Itgb3/Ank2/Cxcl10/Jsrp1/Ednra/Ngf/Fasl	13
GO:0032874	positive regulation of stress-activated MAPK cascade	17/1780	150/23843	0.0556046	0.222674	0.17878	Dkk1/Gadd45g/App/Nrk/Dab2/Met/Mdfic/Plcb1/Tnfrsf11a/Tnik/Arhgef5/Ccr7/Tlr3/Bmp2/Oprk1/Xdh/Serpinf2	17
GO:0051279	regulation of release of sequestered calcium ion into cytosol	10/1780	76/23843	0.0556308	0.222674	0.17878	Tex101/Snca/Capn3/Thy1/Itgb3/Ank2/Cxcl10/Jsrp1/Ednra/Ngf	10
GO:0050867	positive regulation of cell activation	43/1780	449/23843	0.0556476	0.222674	0.17878	Tex101/Nckap1l/Igf2/Vnn1/App/Adora2b/Lrrk2/Cd6/Acta2/Capn3/Thy1/Il4ra/Thbs1/H2-M3/Prkcq/Itgb2/Lbp/Cd40/Efnb2/Pik3r6/Slc4a1/Il18/Gab2/Il33/Cd86/Dock8/Vav3/Efnb1/Ccr7/Spn/Cd28/Tac1/Cd5/Selp/Pdgfb/Nfatc2/Tnfsf4/Myb/Ikzf1/Il1rl2/Havcr1/Cftr/Il15	43
GO:0009880	embryonic pattern specification	9/1780	66/23843	0.0558105	0.223158	0.179168	Satb2/Mesp2/Frat1/Fgfr2/Nrp1/Efnb1/Sema3a/Tdrd5/Meox2	9
GO:0006665	sphingolipid metabolic process	14/1780	118/23843	0.0567847	0.225301	0.180889	Gal3st1/Smpdl3a/Ugt8a/Elovl2/Cerkl/St8sia4/Alox12b/Sphk1/Spns2/Cers3/Elovl3/B3galt1/St6galnac1/P2rx1	14
GO:0030808	regulation of nucleotide biosynthetic process	14/1780	118/23843	0.0567847	0.225301	0.180889	Adora2b/Ddit4/Pde2a/Hpca/Gpr161/Nppc/Sct/Fbp1/Npr3/Rit2/Nos2/Ramp1/Drd3/Guca1b	14
GO:0046467	membrane lipid biosynthetic process	14/1780	118/23843	0.0567847	0.225301	0.180889	Gal3st1/Ugt8a/Elovl2/Abo/Cerkl/St8sia4/Alox12b/Sphk1/Cers3/Elovl3/B3galt1/St6galnac1/Pigz/P2rx1	14
GO:0062014	negative regulation of small molecule metabolic process	14/1780	118/23843	0.0567847	0.225301	0.180889	Dgat2/Ddit4/Pde2a/Hpca/Akr1c18/Dkkl1/Serpina12/Fbp1/Npr3/Prkg1/Cda/Bmp2/Drd3/Nr1h4	14
GO:0034766	negative regulation of ion transmembrane transport	12/1780	97/23843	0.0572158	0.225301	0.180889	Actn2/Hecw2/Thbs1/Oprl1/Gem/Rem2/Kcne1l/Kcne1/Kcnab1/Hecw1/Ptger3/Drd3	12
GO:0010560	positive regulation of glycoprotein biosynthetic process	4/1780	20/23843	0.057324	0.225301	0.180889	Plcb1/Ccr7/Ramp1/Il15	4
GO:0015732	prostaglandin transport	4/1780	20/23843	0.057324	0.225301	0.180889	Slco3a1/Tnfrsf11a/P2ry2/Nos2	4
GO:0018242	protein O-linked glycosylation via serine	4/1780	20/23843	0.057324	0.225301	0.180889	Galnt7/Galnt4/Wbscr17/Galnt14	4
GO:0022403	cell cycle phase	4/1780	20/23843	0.057324	0.225301	0.180889	Piwil2/Sycp2/Mei1/Topaz1	4
GO:0031281	positive regulation of cyclase activity	4/1780	20/23843	0.057324	0.225301	0.180889	Adora2b/Hpca/Rit2/Nos2	4
GO:0032616	interleukin-13 production	4/1780	20/23843	0.057324	0.225301	0.180889	Arg2/Il18/Il33/Tnfsf4	4
GO:0042533	tumor necrosis factor biosynthetic process	4/1780	20/23843	0.057324	0.225301	0.180889	Thbs1/Fcgr3/Lbp/Spn	4
GO:0042534	regulation of tumor necrosis factor biosynthetic process	4/1780	20/23843	0.057324	0.225301	0.180889	Thbs1/Fcgr3/Lbp/Spn	4
GO:0048557	embryonic digestive tract morphogenesis	4/1780	20/23843	0.057324	0.225301	0.180889	Id2/Hnf1b/Fgfr2/Pdgfra	4
GO:0051349	positive regulation of lyase activity	4/1780	20/23843	0.057324	0.225301	0.180889	Adora2b/Hpca/Rit2/Nos2	4
GO:0051818	disruption of cells of other organism involved in symbiotic interaction	4/1780	20/23843	0.057324	0.225301	0.180889	Mbl2/Arg1/Pf4/Cxcl1	4
GO:0051883	killing of cells in other organism involved in symbiotic interaction	4/1780	20/23843	0.057324	0.225301	0.180889	Mbl2/Arg1/Pf4/Cxcl1	4
GO:0070498	interleukin-1-mediated signaling pathway	4/1780	20/23843	0.057324	0.225301	0.180889	Il1r2/Plcb1/Il1r1/Egr1	4
GO:0070633	transepithelial transport	4/1780	20/23843	0.057324	0.225301	0.180889	Itpr1/Aqp1/Cldn16/Cftr	4
GO:0072170	metanephric tubule development	4/1780	20/23843	0.057324	0.225301	0.180889	Pax8/Aqp1/Calb1/Sox8	4
GO:0090050	positive regulation of cell migration involved in sprouting angiogenesis	4/1780	20/23843	0.057324	0.225301	0.180889	Ptgs2/Kdr/Nrp1/Hdac9	4
GO:1905208	negative regulation of cardiocyte differentiation	4/1780	20/23843	0.057324	0.225301	0.180889	Dkk1/Foxp1/Prickle1/Bmp2	4
GO:2000310	regulation of NMDA receptor activity	4/1780	20/23843	0.057324	0.225301	0.180889	Nrxn1/Rasgrf2/Crhbp/Reln	4
GO:1901214	regulation of neuron death	34/1780	344/23843	0.0574414	0.225596	0.181125	Dcc/Cd34/Ntrk2/Snca/Jun/Ccl3/Ddit4/Lrrk2/Itpr1/Nes/Six1/Bdnf/Adora2a/Fos/Ephb1/Sct/Grid2/Ppp2r2b/Ntrk1/Efnb2/Fzd9/Egr1/Esr2/Il18/Kdr/Nrp1/Faim2/Ngf/Ntf3/Gdf5/Pcp4/Ndnf/Fasl/Trp63	34
GO:0009743	response to carbohydrate	20/1780	184/23843	0.0580695	0.227894	0.18297	Hmgn3/Trpa1/Igf2/Arrb1/Brsk2/Nox4/Nrxn1/Thbs1/P2rx3/Prkcb/Plcb1/Hnf1b/Egr1/Neurod1/Sox4/Apob/Calcrl/Pck1/Cftr/Nr1h4	20
GO:0018210	peptidyl-threonine modification	16/1780	140/23843	0.0582291	0.227978	0.183038	Galnt7/App/Stox1/Ddit4/Stk33/Lrrk2/Dapk2/Ppef2/Galnt4/Prkcb/Met/Sphk1/Wbscr17/Galnt14/Trpc6/Mylk3	16
GO:0043550	regulation of lipid kinase activity	7/1780	47/23843	0.0583059	0.227978	0.183038	Tek/Pdgfra/Irs1/Pik3r6/Vav3/Pdgfb/Eef1a2	7
GO:0051055	negative regulation of lipid biosynthetic process	7/1780	47/23843	0.0583059	0.227978	0.183038	Akr1c18/Dkkl1/Serpina12/Pde8b/Pdgfb/Bmp2/Nr1h4	7
GO:0060761	negative regulation of response to cytokine stimulus	7/1780	47/23843	0.0583059	0.227978	0.183038	Robo1/Il1r2/Pparg/Nlrc5/Arg1/Mmp12/Nr1h4	7
GO:1904036	negative regulation of epithelial cell apoptotic process	7/1780	47/23843	0.0583059	0.227978	0.183038	Tek/Fgg/Kdr/Neurod1/Ngf/Serpine1/Ndnf	7
GO:0070304	positive regulation of stress-activated protein kinase signaling cascade	17/1780	151/23843	0.0584962	0.228553	0.1835	Dkk1/Gadd45g/App/Nrk/Dab2/Met/Mdfic/Plcb1/Tnfrsf11a/Tnik/Arhgef5/Ccr7/Tlr3/Bmp2/Oprk1/Xdh/Serpinf2	17
GO:0032526	response to retinoic acid	11/1780	87/23843	0.0587244	0.229276	0.18408	Stra8/Rhox13/Dkk1/Ctsh/Tek/Brinp1/Adh1/Aqp1/Pparg/Brinp2/Cyp26a1	11
GO:0051208	sequestering of calcium ion	13/1780	108/23843	0.0589403	0.229949	0.184621	Tex101/Snca/Itpr2/Itpr1/Capn3/Thy1/Itgb3/Ank2/Cxcl10/Jsrp1/Ednra/Ngf/Fasl	13
GO:0032410	negative regulation of transporter activity	10/1780	77/23843	0.059852	0.233163	0.187201	Snca/Actn2/Hecw2/Oprl1/Gem/Rem2/Kcne1/Kcnab1/Hecw1/Drd3	10
GO:0051453	regulation of intracellular pH	10/1780	77/23843	0.059852	0.233163	0.187201	Lrrk2/Slc4a4/Atp6v0a4/Slc4a1/Slc26a4/Slc12a5/Avpr1a/Fasl/Cftr/Slc9a9	10
GO:0000280	nuclear division	40/1780	416/23843	0.0599604	0.23339	0.187383	Ddx4/Tex11/Mov10l1/Mael/Piwil2/Tdrkh/Dazl/Sycp3/Brdt/Sycp1/Tex12/Asz1/4930447C04Rik/Ccdc36/Igf2/Dpep3/Syce3/Btc/Hfm1/Hecw2/Tdrd9/Spata22/Naip5/Cpeb1/Sycp2/Mei1/Eif4g3/Met/Rgcc/Hspa1a/Tgfa/Plcb1/Fgfr2/Pde3a/Ago4/Naip1/Cd28/Pdgfb/Ankrd53/Drd3	40
GO:0010463	mesenchymal cell proliferation	8/1780	57/23843	0.0600423	0.23339	0.187383	Foxp1/Six1/Fgfr2/Irs1/Kdr/Wnt11/Bmp2/Trp63	8
GO:0048008	platelet-derived growth factor receptor signaling pathway	8/1780	57/23843	0.0600423	0.23339	0.187383	Snca/Itgb3/Pdgfra/Plat/Nrp1/Myocd/F7/Pdgfb	8
GO:0034109	homotypic cell-cell adhesion	9/1780	67/23843	0.0603948	0.234074	0.187932	Serpine2/Pkp2/Itgb3/Fgg/Pdgfra/Prkcq/Prkg1/Ccm2l/Ptger3	9
GO:0048146	positive regulation of fibroblast proliferation	9/1780	67/23843	0.0603948	0.234074	0.187932	Ddr2/Jun/Btc/Itgb3/Pdgfra/Aqp1/Sphk1/Serpine1/Pdgfb	9
GO:0050885	neuromuscular process controlling balance	9/1780	67/23843	0.0603948	0.234074	0.187932	App/Nrxn1/Myo7a/Ush1c/Pde8b/Ptprq/Clic5/Atp2b2/Pou4f2	9
GO:0051145	smooth muscle cell differentiation	9/1780	67/23843	0.0603948	0.234074	0.187932	Npnt/Six1/Smarca2/Fgfr2/Adm/Gata6/Myocd/Pdgfb/Ntf3	9
GO:0048791	calcium ion-regulated exocytosis of neurotransmitter	6/1780	38/23843	0.0606807	0.23411	0.187961	Syt4/Sytl2/Sytl4/Syt17/Syt13/Sytl5	6
GO:2001025	positive regulation of response to drug	6/1780	38/23843	0.0606807	0.23411	0.187961	Rab3b/Foxp1/Adora2a/Slc36a2/Oprk1/Pcp4	6
GO:0071560	cellular response to transforming growth factor beta stimulus	20/1780	185/23843	0.0607435	0.23411	0.187961	Hpgd/Npnt/Jun/Dab2/Thbs1/Col4a2/Fos/Akr1c18/Smad9/Fbn2/Fbn1/Cd109/Bmpr1b/Chst11/Cav2/Ankrd1/Col1a2/Myocd/Serpine1/Bmp2	20
GO:0070997	neuron death	37/1780	381/23843	0.0607813	0.23411	0.187961	Dcc/Cd34/Ntrk2/Snca/Jun/App/Ccl3/Ddit4/Lrrk2/Itpr1/Plau/Nes/Six1/Bdnf/Adora2a/Fos/Ephb1/Sct/Grid2/Ppp2r2b/Ntrk1/Efnb2/Fzd9/Egr1/Esr2/Il18/Kdr/Nrp1/Faim2/Ngf/Ntf3/Meox2/Gdf5/Pcp4/Ndnf/Fasl/Trp63	37
GO:0097479	synaptic vesicle localization	15/1780	130/23843	0.0609089	0.23411	0.187961	Snca/Lrrk2/Nrxn1/Syt4/Pclo/Sytl2/Sytl4/Fgfr2/Syt17/Pcdh17/Syt13/Sytl5/Lin7a/Dnm1/Cadps2	15
GO:0001919	regulation of receptor recycling	5/1780	29/23843	0.0611231	0.23411	0.187961	Ece1/Snca/Dab2/Agtr1a/Gria1	5
GO:0002691	regulation of cellular extravasation	5/1780	29/23843	0.0611231	0.23411	0.187961	Thy1/Plcb1/Il1r1/Selp/Ptger3	5
GO:0010800	positive regulation of peptidyl-threonine phosphorylation	5/1780	29/23843	0.0611231	0.23411	0.187961	App/Stox1/Met/Sphk1/Trpc6	5
GO:0033005	positive regulation of mast cell activation	5/1780	29/23843	0.0611231	0.23411	0.187961	Adora2b/Il4ra/Gab2/Havcr1/Cftr	5
GO:0034260	negative regulation of GTPase activity	5/1780	29/23843	0.0611231	0.23411	0.187961	Lrrk2/Arrb1/Amot/Plxnb3/Rgn	5
GO:0035886	vascular smooth muscle cell differentiation	5/1780	29/23843	0.0611231	0.23411	0.187961	Smarca2/Adm/Gata6/Myocd/Pdgfb	5
GO:0045672	positive regulation of osteoclast differentiation	5/1780	29/23843	0.0611231	0.23411	0.187961	Ccl3/Itgb3/Fos/Csf1/Pou4f2	5
GO:0061036	positive regulation of cartilage development	5/1780	29/23843	0.0611231	0.23411	0.187961	Fgf18/Pkdcc/Bmp1/Bmp2/Gdf5	5
GO:0061756	leukocyte adhesion to vascular endothelial cell	5/1780	29/23843	0.0611231	0.23411	0.187961	Add2/Ets1/Spn/Selp/Sell	5
GO:0071548	response to dexamethasone	5/1780	29/23843	0.0611231	0.23411	0.187961	Ddit4/Aqp1/Agtr1a/Pck1/Agtr1b	5
GO:0035107	appendage morphogenesis	19/1780	174/23843	0.0611548	0.23411	0.187961	Grhl2/Ece1/Dkk1/Plxna2/Wnt9a/Sema3c/Fbn2/Aff3/Fgfr2/Rdh10/Cacna1c/Bmpr1b/Rspo2/Fras1/Chst11/Sox4/Pkdcc/Gdf5/Trp63	19
GO:0035108	limb morphogenesis	19/1780	174/23843	0.0611548	0.23411	0.187961	Grhl2/Ece1/Dkk1/Plxna2/Wnt9a/Sema3c/Fbn2/Aff3/Fgfr2/Rdh10/Cacna1c/Bmpr1b/Rspo2/Fras1/Chst11/Sox4/Pkdcc/Gdf5/Trp63	19
GO:0003206	cardiac chamber morphogenesis	16/1780	141/23843	0.0613384	0.234306	0.188118	Grhl2/Id2/Pkp2/Fhl2/Myh6/Adamts1/Tek/Sema3c/Fgfr2/Tnnt2/Wnt11/Sav1/Nrp1/Sox4/Ccm2l/Gata6	16
GO:0034614	cellular response to reactive oxygen species	16/1780	141/23843	0.0613384	0.234306	0.188118	Jun/Lrrk2/Foxp1/Ngb/Thbs1/Fos/Met/Akr1c18/Btk/Pdgfra/Aqp1/Trpc6/Rgn/Gch1/Kcnc2/Nme8	16
GO:0051250	negative regulation of lymphocyte activation	16/1780	141/23843	0.0613384	0.234306	0.188118	Arg2/Id2/Il4ra/Adora2a/H2-M3/Btk/Tnfrsf13b/Pla2g2f/Cd86/Spn/Flt3/Lrrc32/Arg1/Tnfsf4/Pglyrp2/Zfp608	16
GO:1900542	regulation of purine nucleotide metabolic process	18/1780	163/23843	0.0614148	0.234429	0.188217	Adora2b/Ddit4/Pde2a/Hpca/Gpr161/Thbs1/Nppc/Cxcl10/Sct/Fbp1/Npr3/Adm/Rit2/Nos2/Ramp1/Pf4/Drd3/Guca1b	18
GO:0060070	canonical Wnt signaling pathway	27/1780	265/23843	0.0620118	0.236537	0.18991	Lmx1a/Dkk1/Lrrk2/Nkd2/Myh6/Prickle1/Dab2/Naip5/Cthrc1/Dkkl1/Wnt9a/Bicc1/Ptpro/Fgfr2/Lgr5/Rbms3/Fzd9/Egr1/Dact1/Rspo2/Wnt11/Daam2/Cdk14/Sox4/Naip1/Sostdc1/Sox17	27
GO:0038127	ERBB signaling pathway	13/1780	109/23843	0.0625604	0.238458	0.191452	App/Btc/Adra2b/Tgfa/Styk1/Sh3tc2/Esr2/Ptprr/Areg/Pigr/Shc3/Pde6h/Fasl	13
GO:0045582	positive regulation of T cell differentiation	11/1780	88/23843	0.062797	0.239016	0.1919	Nckap1l/Vnn1/Il4ra/H2-M3/Pik3r6/Il18/Ccr7/Tnfsf4/Myb/Ikzf1/Il1rl2	11
GO:0072676	lymphocyte migration	11/1780	88/23843	0.062797	0.239016	0.1919	App/Ccl3/Itgb3/Cxcl10/2610528A11Rik/Spns2/Dock8/Ccr7/Spn/Tnfsf4/Artn	11
GO:0045055	regulated exocytosis	21/1780	197/23843	0.0628645	0.239101	0.191969	Adora2b/Lrrk2/Il4ra/Syt4/Pclo/Sytl2/Btk/Sytl4/Styk1/Itgb2/Syt17/Cacna1c/Crhbp/Syt13/Gab2/Sytl5/Cacna1i/Abca12/Cacna1h/Cadps2/P2rx1	21
GO:0010596	negative regulation of endothelial cell migration	7/1780	48/23843	0.064061	0.242782	0.194923	Thbs1/Rgcc/Stard13/Ptprm/Pparg/Stc1/Meox2	7
GO:0031279	regulation of cyclase activity	7/1780	48/23843	0.064061	0.242782	0.194923	Adora2b/Hpca/Npr3/Rit2/Nos2/Drd3/Guca1b	7
GO:0042551	neuron maturation	7/1780	48/23843	0.064061	0.242782	0.194923	App/Lrrk2/Nrxn1/Nfasc/Ngf/Pdgfb/Bcl11a	7
GO:0046513	ceramide biosynthetic process	7/1780	48/23843	0.064061	0.242782	0.194923	Gal3st1/St8sia4/Alox12b/Cers3/B3galt1/St6galnac1/P2rx1	7
GO:2000401	regulation of lymphocyte migration	7/1780	48/23843	0.064061	0.242782	0.194923	App/Itgb3/Cxcl10/Dock8/Ccr7/Spn/Tnfsf4	7
GO:0006942	regulation of striated muscle contraction	10/1780	78/23843	0.064276	0.243341	0.195372	Arg2/Pkp2/Ehd3/Rgs2/Ank2/Cacna1c/Stc1/Pde4b/Scn5a/Scn10a	10
GO:0046777	protein autophosphorylation	25/1780	243/23843	0.0643004	0.243341	0.195372	Ddr2/Ntrk2/Jun/Stk33/Lrrk2/Thy1/Frk/Tek/Camk4/Met/Ephb1/Enpp1/Btk/Prkg2/Styk1/Fgfr2/Pdgfra/Ntrk1/Grap/Tnik/Grk5/Kdr/Flt3/Ngf/Pdgfb	25
GO:0006805	xenobiotic metabolic process	12/1780	99/23843	0.064893	0.245234	0.196892	Akr1c13/Cyp2r1/Cyp1a2/Cyp2j6/Akr1c12/Cyp2c55/Cyp2j9/Gsto2/Nr1i2/Cyp2a4/Cyp26a1/Cyp2b10	12
GO:0042136	neurotransmitter biosynthetic process	12/1780	99/23843	0.064893	0.245234	0.196892	Cd34/Hdc/H2-M3/Tph2/Ptgs2/Moxd1/Itgb2/Tph1/Agxt/Nos2/Rgn/Gch1	12
GO:0032413	negative regulation of ion transmembrane transporter activity	9/1780	68/23843	0.065213	0.246267	0.197722	Actn2/Hecw2/Oprl1/Gem/Rem2/Kcne1/Kcnab1/Hecw1/Drd3	9
GO:0032835	glomerulus development	8/1780	58/23843	0.0653031	0.246369	0.197803	Itgb3/Tek/Enpep/Ptpro/Pdgfra/Aqp1/Egr1/Pdgfb	8
GO:0044706	multi-multicellular organism process	20/1780	187/23843	0.0663456	0.246369	0.197803	Ubtfl1/Lamb1/Serpine2/Hpgd/Ldoc1/Pla2g4a/A2m/Nrk/Adra2b/Zscan4b/Akr1c18/Dkkl1/Ptgs2/Cuzd1/Crhbp/Thbd/Mmp12/Klk14/Avpr1a/P2rx1	20
GO:0071559	response to transforming growth factor beta	20/1780	187/23843	0.0663456	0.246369	0.197803	Hpgd/Npnt/Jun/Dab2/Thbs1/Col4a2/Fos/Akr1c18/Smad9/Fbn2/Fbn1/Cd109/Bmpr1b/Chst11/Cav2/Ankrd1/Col1a2/Myocd/Serpine1/Bmp2	20
GO:0002864	regulation of acute inflammatory response to antigenic stimulus	4/1780	21/23843	0.0667861	0.246369	0.197803	Btk/Fcgr3/Ccr7/Spn	4
GO:0014912	negative regulation of smooth muscle cell migration	4/1780	21/23843	0.0667861	0.246369	0.197803	Igfbp3/Prkg1/Myocd/Serpine1	4
GO:0032928	regulation of superoxide anion generation	4/1780	21/23843	0.0667861	0.246369	0.197803	Itgb2/Agtr1a/Il18/Cxcl1	4
GO:0034383	low-density lipoprotein particle clearance	4/1780	21/23843	0.0667861	0.246369	0.197803	Dgat2/Abcc8/Apob/Nr1h4	4
GO:0034694	response to prostaglandin	4/1780	21/23843	0.0667861	0.246369	0.197803	Akr1c18/Ptgfr/Ccr7/Tnfsf4	4
GO:0044273	sulfur compound catabolic process	4/1780	21/23843	0.0667861	0.246369	0.197803	Ggt5/Ggt7/Mat1a/Agxt	4
GO:0045056	transcytosis	4/1780	21/23843	0.0667861	0.246369	0.197803	Mfsd2a/Rab17/Mal2/Pigr	4
GO:0045723	positive regulation of fatty acid biosynthetic process	4/1780	21/23843	0.0667861	0.246369	0.197803	Pla2g4a/Ptgs2/Rgn/Avpr1a	4
GO:0048486	parasympathetic nervous system development	4/1780	21/23843	0.0667861	0.246369	0.197803	Six1/Nrp1/Sema3a/Plxna4	4
GO:0072111	cell proliferation involved in kidney development	4/1780	21/23843	0.0667861	0.246369	0.197803	Itgb3/Egr1/Pdgfb/Bmp2	4
GO:1901741	positive regulation of myoblast fusion	4/1780	21/23843	0.0667861	0.246369	0.197803	Il4ra/Myod1/Scgb3a1/Nfatc2	4
GO:0032147	activation of protein kinase activity	25/1780	244/23843	0.0667875	0.246369	0.197803	Fgf1/Gadd45g/Igf2/Lrrk2/Arrb1/Nrk/Dab2/Thbs1/Itgb3/Adra2b/Met/Mdfic/Tgfa/Agtr1a/Tnik/Il18/Ccr7/Kiss1r/Pdgfb/Pde6h/Pak7/Ntf3/Bmp2/Muc20/Pak6	25
GO:0003300	cardiac muscle hypertrophy	11/1780	89/23843	0.0670497	0.246369	0.197803	Ece1/Foxp1/Myh6/Rgs2/Lmcd1/Prkg1/Col14a1/Gata6/Wisp1/Myocd/Sorbs2	11
GO:0046634	regulation of alpha-beta T cell activation	11/1780	89/23843	0.0670497	0.246369	0.197803	Arg2/Nckap1l/Il4ra/Adora2a/Prkcq/Il18/Ccr7/Cd28/Tnfsf4/Myb/Ikzf1	11
GO:0055024	regulation of cardiac muscle tissue development	11/1780	89/23843	0.0670497	0.246369	0.197803	Dkk1/Foxp1/Kcnk2/Fgfr2/Efnb2/Col14a1/Sav1/Gata6/Wisp1/Myocd/Bmp2	11
GO:1901657	glycosyl compound metabolic process	14/1780	121/23843	0.067235	0.246369	0.197803	Akr1cl/Lrrk2/Akr1c13/Macrod2/Aicda/Akr1c14/Akr1c18/Akr1c12/Cda/Klb/Hprt/Dpyd/Pde6a/Nme8	14
GO:0001881	receptor recycling	6/1780	39/23843	0.0673868	0.246369	0.197803	Ece1/Snca/Ehd3/Dab2/Agtr1a/Gria1	6
GO:0031640	killing of cells of other organism	6/1780	39/23843	0.0673868	0.246369	0.197803	Mbl2/Ltf/Nos2/Arg1/Pf4/Cxcl1	6
GO:0043551	regulation of phosphatidylinositol 3-kinase activity	6/1780	39/23843	0.0673868	0.246369	0.197803	Tek/Pdgfra/Irs1/Pik3r6/Vav3/Pdgfb	6
GO:0044364	disruption of cells of other organism	6/1780	39/23843	0.0673868	0.246369	0.197803	Mbl2/Ltf/Nos2/Arg1/Pf4/Cxcl1	6
GO:0051281	positive regulation of release of sequestered calcium ion into cytosol	6/1780	39/23843	0.0673868	0.246369	0.197803	Tex101/Snca/Capn3/Thy1/Cxcl10/Ednra	6
GO:0060325	face morphogenesis	6/1780	39/23843	0.0673868	0.246369	0.197803	Dkk1/Crispld2/Stra6/Crispld1/Pdgfra/Pax9	6
GO:0002885	positive regulation of hypersensitivity	3/1780	13/23843	0.0675633	0.246369	0.197803	Btk/Fcgr3/Ccr7	3
GO:0006590	thyroid hormone generation	3/1780	13/23843	0.0675633	0.246369	0.197803	Pax8/Duoxa2/Cpq	3
GO:0010226	response to lithium ion	3/1780	13/23843	0.0675633	0.246369	0.197803	Id2/Pparg/Cebpa	3
GO:0019755	one-carbon compound transport	3/1780	13/23843	0.0675633	0.246369	0.197803	Car4/Car12/Aqp1	3
GO:0021604	cranial nerve structural organization	3/1780	13/23843	0.0675633	0.246369	0.197803	Nrp1/Sema3a/Plxna4	3
GO:0032490	detection of molecule of bacterial origin	3/1780	13/23843	0.0675633	0.246369	0.197803	Dmbt1/Lbp/Ssc5d	3
GO:0033147	negative regulation of intracellular estrogen receptor signaling pathway	3/1780	13/23843	0.0675633	0.246369	0.197803	Lbh/Trp63/Zfp366	3
GO:0042454	ribonucleoside catabolic process	3/1780	13/23843	0.0675633	0.246369	0.197803	Aicda/Cda/Hprt	3
GO:0043117	positive regulation of vascular permeability	3/1780	13/23843	0.0675633	0.246369	0.197803	Pde2a/Pde3a/Il18	3
GO:0045628	regulation of T-helper 2 cell differentiation	3/1780	13/23843	0.0675633	0.246369	0.197803	Il4ra/Il18/Tnfsf4	3
GO:0048012	hepatocyte growth factor receptor signaling pathway	3/1780	13/23843	0.0675633	0.246369	0.197803	Met/Nrp1/Muc20	3
GO:0048742	regulation of skeletal muscle fiber development	3/1780	13/23843	0.0675633	0.246369	0.197803	Lmod3/Myod1/Hdac9	3
GO:0048755	branching morphogenesis of a nerve	3/1780	13/23843	0.0675633	0.246369	0.197803	Lrrk2/Fgfr2/Bcl11a	3
GO:0050746	regulation of lipoprotein metabolic process	3/1780	13/23843	0.0675633	0.246369	0.197803	Dgat2/Itgb3/Lipg	3
GO:0060281	regulation of oocyte development	3/1780	13/23843	0.0675633	0.246369	0.197803	Nppc/Grb14/Pde3a	3
GO:0060911	cardiac cell fate commitment	3/1780	13/23843	0.0675633	0.246369	0.197803	Dkk1/AW551984/Sox17	3
GO:0061140	lung secretory cell differentiation	3/1780	13/23843	0.0675633	0.246369	0.197803	Foxp1/Gata6/Spdef	3
GO:0070255	regulation of mucus secretion	3/1780	13/23843	0.0675633	0.246369	0.197803	Sytl2/P2ry2/Alox12b	3
GO:0070942	neutrophil mediated cytotoxicity	3/1780	13/23843	0.0675633	0.246369	0.197803	Arg1/Dnase1l3/Cxcl1	3
GO:0072216	positive regulation of metanephros development	3/1780	13/23843	0.0675633	0.246369	0.197803	Pax8/Egr1/Pdgfb	3
GO:0090196	regulation of chemokine secretion	3/1780	13/23843	0.0675633	0.246369	0.197803	Il4ra/Il33/Hc	3
GO:0099054	presynapse assembly	3/1780	13/23843	0.0675633	0.246369	0.197803	Snca/Nrxn1/Pcdh17	3
GO:1902170	cellular response to reactive nitrogen species	3/1780	13/23843	0.0675633	0.246369	0.197803	Thbs1/Aqp1/Kcnc2	3
GO:1905879	regulation of oogenesis	3/1780	13/23843	0.0675633	0.246369	0.197803	Nppc/Grb14/Pde3a	3
GO:2000650	negative regulation of sodium ion transmembrane transporter activity	3/1780	13/23843	0.0675633	0.246369	0.197803	Hecw2/Hecw1/Drd3	3
GO:0031214	biomineral tissue development	15/1780	132/23843	0.0677294	0.246805	0.198153	Ddr2/Enpp1/Ptgs2/Tmem119/Fbn2/Fgfr2/Duox2/Fzd9/Bmpr1b/Rspo2/Wnt11/Mgp/Pkdcc/Atp2b2/Bmp2	15
#N/A	#N/A	#N/A	#N/A	#N/A	#N/A	#N/A	#N/A	#N/A

## Sheet: Pcgf124KO_Upregulated
ID	Description	GeneRatio	BgRatio	pvalue	p.adjust	qvalue	geneID	Count
GO:0001501	skeletal system development	26/313	490/23843	1.9827e-09	5.2471e-06	4.33699e-06	Hoxa10/Hoxa9/Six1/Grhl2/Meis1/Hoxd9/Hoxd13/Pitx2/Hand1/Hoxd10/Bcan/Hoxc10/Ltbp3/Rspo2/Rdh10/Runx3/Tbx4/Hapln4/Hoxc6/Hoxa5/Pitx1/Snai2/Fgf18/Bmp2/Dlx1/Il17f	26
GO:0061138	morphogenesis of a branching epithelium	17/313	219/23843	5.54446e-09	5.2471e-06	4.33699e-06	Col4a1/Hoxb13/Six1/Grhl2/Esrp1/Hnf1b/Hoxd13/Pitx2/Wnt6/Rspo2/Rdh10/Casr/Sox8/Tacstd2/Hoxa5/Snai2/Bmp2	17
GO:0030326	embryonic limb morphogenesis	14/313	143/23843	6.5712e-09	5.2471e-06	4.33699e-06	Hoxa10/Hoxa9/Grhl2/Hoxd9/Hoxd13/Pitx2/Hoxd10/Hoxc10/Rspo2/Rdh10/Tbx4/Pitx1/Dlx6/Tbx5	14
GO:0035113	embryonic appendage morphogenesis	14/313	143/23843	6.5712e-09	5.2471e-06	4.33699e-06	Hoxa10/Hoxa9/Grhl2/Hoxd9/Hoxd13/Pitx2/Hoxd10/Hoxc10/Rspo2/Rdh10/Tbx4/Pitx1/Dlx6/Tbx5	14
GO:0001763	morphogenesis of a branching structure	17/313	237/23843	1.80445e-08	1.15269e-05	9.52752e-06	Col4a1/Hoxb13/Six1/Grhl2/Esrp1/Hnf1b/Hoxd13/Pitx2/Wnt6/Rspo2/Rdh10/Casr/Sox8/Tacstd2/Hoxa5/Snai2/Bmp2	17
GO:0035270	endocrine system development	13/313	133/23843	2.33853e-08	1.21868e-05	1.0073e-05	Ly6e/Gata3/Six1/Hnf1b/Pitx2/Onecut2/Pou3f2/Gcm2/Pdx1/Hoxa5/Pitx1/Gata6/Bmp2	13
GO:0045165	cell fate commitment	18/313	274/23843	2.67088e-08	1.21868e-05	1.0073e-05	Gata3/Otx2/Six1/Hnf1b/Hand1/Onecut2/Pou3f2/Wnt6/Hoxd10/Ebf2/Hoxc10/Tlx1/Sox8/Pitx1/Gata4/Gata6/Bmp2/Dlx1	18
GO:0007389	pattern specification process	23/313	454/23843	4.09418e-08	1.55474e-05	1.28507e-05	Hoxa10/Hoxa9/Otx2/Six1/Hoxd9/Tbx18/Hnf1b/Hoxd13/Otx1/Pitx2/Hand1/Wnt6/Hoxd10/Barx1/Hoxc10/Cyp26a1/Lhx2/Hoxc6/Hoxa5/Gata4/Bmp2/Dlx1/Tbx5	23
GO:0009952	anterior/posterior pattern specification	16/313	223/23843	4.74763e-08	1.55474e-05	1.28507e-05	Hoxa10/Hoxa9/Otx2/Hoxd9/Tbx18/Hnf1b/Hoxd13/Otx1/Hoxd10/Barx1/Hoxc10/Cyp26a1/Hoxc6/Hoxa5/Gata4/Bmp2	16
GO:0048732	gland development	23/313	460/23843	5.1976e-08	1.55474e-05	1.28507e-05	Ly6e/Gata3/Hoxa9/Hoxb13/Six1/Igf2/Hoxd9/Esrp1/Hnf1b/Hoxd13/Pitx2/Onecut2/Pou3f2/Gcm2/Pdx1/Nkx2-3/Hoxa5/Irs1/Pitx1/Snai2/Atp2c2/Gata6/Bmp2	23
GO:0014706	striated muscle tissue development	22/313	424/23843	5.35446e-08	1.55474e-05	1.28507e-05	Ly6e/Six1/Meis1/Hoxd9/Camk2d/Tbx18/Atf3/Pitx2/Hand1/Speg/Hoxd10/Sox8/Fos/Myom2/Pitx1/Egr1/Ankrd1/Hivep3/Gata4/Gata6/Bmp2/Tbx5	22
GO:0035107	appendage morphogenesis	14/313	174/23843	8.03042e-08	1.97301e-05	1.63079e-05	Hoxa10/Hoxa9/Grhl2/Hoxd9/Hoxd13/Pitx2/Hoxd10/Hoxc10/Rspo2/Rdh10/Tbx4/Pitx1/Dlx6/Tbx5	14
GO:0035108	limb morphogenesis	14/313	174/23843	8.03042e-08	1.97301e-05	1.63079e-05	Hoxa10/Hoxa9/Grhl2/Hoxd9/Hoxd13/Pitx2/Hoxd10/Hoxc10/Rspo2/Rdh10/Tbx4/Pitx1/Dlx6/Tbx5	14
GO:0003002	regionalization	20/313	364/23843	8.70604e-08	1.98622e-05	1.64171e-05	Hoxa10/Hoxa9/Otx2/Six1/Hoxd9/Tbx18/Hnf1b/Hoxd13/Otx1/Pitx2/Hoxd10/Barx1/Hoxc10/Cyp26a1/Lhx2/Hoxc6/Hoxa5/Gata4/Bmp2/Dlx1	20
GO:0060537	muscle tissue development	22/313	445/23843	1.2428e-07	2.64634e-05	2.18733e-05	Ly6e/Six1/Meis1/Hoxd9/Camk2d/Tbx18/Atf3/Pitx2/Hand1/Speg/Hoxd10/Sox8/Fos/Myom2/Pitx1/Egr1/Ankrd1/Hivep3/Gata4/Gata6/Bmp2/Tbx5	22
GO:0048736	appendage development	14/313	199/23843	4.20291e-07	7.89652e-05	6.52687e-05	Hoxa10/Hoxa9/Grhl2/Hoxd9/Hoxd13/Pitx2/Hoxd10/Hoxc10/Rspo2/Rdh10/Tbx4/Pitx1/Dlx6/Tbx5	14
GO:0060173	limb development	14/313	199/23843	4.20291e-07	7.89652e-05	6.52687e-05	Hoxa10/Hoxa9/Grhl2/Hoxd9/Hoxd13/Pitx2/Hoxd10/Hoxc10/Rspo2/Rdh10/Tbx4/Pitx1/Dlx6/Tbx5	14
GO:0048608	reproductive structure development	21/313	443/23843	4.81435e-07	8.5428e-05	7.06105e-05	Hoxa10/Ldoc1/Gata3/Krt19/Hoxa9/Hoxb13/Grhl2/Igf2/Ntrk1/Nrk/Foxo3/Hnf1b/Hoxd13/Hand1/Lhx9/Dhh/Plac1/Rdh10/Gcm2/Sox8/Gata4	21
GO:0060562	epithelial tube morphogenesis	19/313	371/23843	5.38745e-07	8.89613e-05	7.3531e-05	Gata3/Col4a1/Six1/Grhl2/Esrp1/Hnf1b/Pitx2/Hand1/Wnt6/Rspo2/Rdh10/Casr/Cxcl10/Lhx2/Sox8/Tacstd2/Hoxa5/Gata4/Bmp2	19
GO:0061458	reproductive system development	21/313	447/23843	5.57053e-07	8.89613e-05	7.3531e-05	Hoxa10/Ldoc1/Gata3/Krt19/Hoxa9/Hoxb13/Grhl2/Igf2/Ntrk1/Nrk/Foxo3/Hnf1b/Hoxd13/Hand1/Lhx9/Dhh/Plac1/Rdh10/Gcm2/Sox8/Gata4	21
GO:0048754	branching morphogenesis of an epithelial tube	13/313	182/23843	9.1865e-07	0.000139722	0.000115487	Col4a1/Six1/Esrp1/Hnf1b/Pitx2/Wnt6/Rspo2/Rdh10/Casr/Sox8/Tacstd2/Hoxa5/Bmp2	13
GO:0007517	muscle organ development	19/313	405/23843	1.98607e-06	0.000281648	0.000232796	Ly6e/Six1/Meis1/Hoxd9/Atf3/Pitx2/Hand1/Hoxd10/Sox8/Fos/Myom2/Pitx1/Egr1/Ankrd1/Hivep3/Gata4/Gata6/Bmp2/Tbx5	19
GO:0055123	digestive system development	11/313	137/23843	2.04295e-06	0.000281648	0.000232796	Gata3/Igf2/Hnf1b/Hoxd13/Pitx2/Barx1/Pdx1/Nkx2-3/Hoxa5/Gata4/Gata6	11
GO:0048568	embryonic organ development	21/313	486/23843	2.11633e-06	0.000281648	0.000232796	Gata3/Krt19/Otx2/Six1/Grhl2/Igf2/Nrk/Hoxd9/Tbx18/Hnf1b/Otx1/Pitx2/Hand1/Hoxd10/Plac1/Naglu/Rdh10/Gcm2/Hoxa5/Gata4/Dlx6	21
GO:0042445	hormone metabolic process	13/313	202/23843	2.94775e-06	0.000376605	0.000311283	Adh1/Gata3/Hsd17b1/Acaa1b/Igf2/Dab2/Enpep/Rdh10/Cyp26a1/Adh7/Egr1/Akr1c14/Bmp2	13
GO:0034754	cellular hormone metabolic process	9/313	93/23843	3.77837e-06	0.000464158	0.00038365	Adh1/Hsd17b1/Dab2/Rdh10/Cyp26a1/Adh7/Egr1/Akr1c14/Bmp2	9
GO:0048562	embryonic organ morphogenesis	16/313	315/23843	4.75672e-06	0.000562702	0.000465101	Gata3/Otx2/Six1/Grhl2/Hoxd9/Tbx18/Hnf1b/Otx1/Pitx2/Hand1/Hoxd10/Naglu/Rdh10/Hoxa5/Gata4/Dlx6	16
GO:0072079	nephron tubule formation	5/313	20/23843	4.97986e-06	0.00056806	0.00046953	Gata3/Six1/Hnf1b/Wnt6/Sox8	5
GO:0060541	respiratory system development	14/313	247/23843	5.41016e-06	0.000595864	0.000492511	Six1/Grhl2/Esrp1/Pitx2/Speg/Ltbp3/Rspo2/Rdh10/Tbx4/Hoxa5/Gata4/Fgf18/Gata6/Tbx5	14
GO:0009954	proximal/distal pattern formation	6/313	35/23843	5.74628e-06	0.000611787	0.000505673	Hoxa10/Hoxa9/Hoxd9/Hoxd10/Hoxc10/Dlx1	6
GO:0061326	renal tubule development	9/313	102/23843	8.11608e-06	0.000826254	0.00068294	Gata3/Col4a1/Six1/Hnf1b/Wnt6/Sox8/Tacstd2/Calb1/Bmp2	9
GO:2000738	positive regulation of stem cell differentiation	5/313	22/23843	8.27806e-06	0.000826254	0.00068294	Ltbp3/Tacstd2/Gata4/Gata6/Tbx5	5
GO:0007519	skeletal muscle tissue development	12/313	191/23843	9.05819e-06	0.000876723	0.000724656	Six1/Hoxd9/Atf3/Pitx2/Hoxd10/Sox8/Fos/Pitx1/Egr1/Ankrd1/Hivep3/Gata4	12
GO:0060536	cartilage morphogenesis	4/313	12/23843	1.32717e-05	0.00123717	0.00102258	Hand1/Rspo2/Hoxa5/Snai2	4
GO:2000027	regulation of organ morphogenesis	12/313	199/23843	1.37005e-05	0.00123717	0.00102258	Gata3/Six1/Dab2/Hnf1b/Hoxd13/Wnt6/Rspo2/Sox8/Tacstd2/Snai2/Bmp2/Tbx5	12
GO:1905330	regulation of morphogenesis of an epithelium	9/313	109/23843	1.39443e-05	0.00123717	0.00102258	Gata3/Six1/Dab2/Hnf1b/Hoxd13/Cxcl10/Sox8/Tacstd2/Snai2	9
GO:0060538	skeletal muscle organ development	12/313	200/23843	1.44064e-05	0.00124362	0.00102792	Six1/Hoxd9/Atf3/Pitx2/Hoxd10/Sox8/Fos/Pitx1/Egr1/Ankrd1/Hivep3/Gata4	12
GO:0061333	renal tubule morphogenesis	8/313	84/23843	1.48008e-05	0.00124405	0.00102827	Gata3/Col4a1/Six1/Hnf1b/Wnt6/Sox8/Tacstd2/Bmp2	8
GO:0001654	eye development	17/313	386/23843	1.5669e-05	0.00128325	0.00106067	Gata3/Col4a1/Otx2/Grhl2/Meis1/Sall2/Pitx2/Naglu/Rdh10/Lhx2/Tdrd7/Sox8/Aqp5/Calb1/Dlx1/Vsx1/Krt12	17
GO:0072006	nephron development	10/313	140/23843	1.67786e-05	0.00133977	0.00110739	Gata3/Six1/Hnf1b/Enpep/Wnt6/Sox8/Tacstd2/Egr1/Calb1/Bmp2	10
GO:0035914	skeletal muscle cell differentiation	8/313	86/23843	1.76105e-05	0.0013719	0.00113394	Six1/Atf3/Sox8/Fos/Egr1/Ankrd1/Hivep3/Gata4	8
GO:0060425	lung morphogenesis	7/313	64/23843	2.0564e-05	0.00153579	0.00126941	Grhl2/Esrp1/Pitx2/Rspo2/Rdh10/Hoxa5/Gata4	7
GO:0048738	cardiac muscle tissue development	13/313	242/23843	2.0676e-05	0.00153579	0.00126941	Ly6e/Meis1/Camk2d/Tbx18/Pitx2/Hand1/Speg/Myom2/Ankrd1/Gata4/Gata6/Bmp2/Tbx5	13
GO:0048863	stem cell differentiation	12/313	212/23843	2.57073e-05	0.00186335	0.00154015	Hnf1b/Pitx2/Ltbp3/Rdh10/Cyp26a1/Sox8/Pdx1/Tacstd2/Snai2/Gata4/Gata6/Tbx5	12
GO:0016331	morphogenesis of embryonic epithelium	11/313	179/23843	2.62525e-05	0.00186335	0.00154015	Gata3/Six1/Grhl2/Tbx18/Hnf1b/Hand1/Wnt6/Rdh10/Lhx2/Sox8/Pdx1	11
GO:0030324	lung development	12/313	214/23843	2.81972e-05	0.00195457	0.00161555	Grhl2/Esrp1/Pitx2/Ltbp3/Rspo2/Rdh10/Tbx4/Hoxa5/Gata4/Fgf18/Gata6/Tbx5	12
GO:0061217	regulation of mesonephros development	5/313	28/23843	2.89617e-05	0.00195457	0.00161555	Gata3/Six1/Hnf1b/Sox8/Tacstd2	5
GO:0035136	forelimb morphogenesis	6/313	46/23843	2.93737e-05	0.00195457	0.00161555	Hoxa9/Hoxd9/Hoxd10/Rspo2/Rdh10/Tbx5	6
GO:0061448	connective tissue development	13/313	251/23843	3.02849e-05	0.00197408	0.00163168	Hand1/Ebf2/Ltbp3/Rspo2/Runx3/Sox8/Hoxa5/Pitx1/Snai2/Egr1/Fgf18/Bmp2/Il17f	13
GO:0001701	in utero embryonic development	18/313	450/23843	3.17554e-05	0.00202443	0.00167329	Ly6e/Gata3/Krt19/Grhl2/Igf2/Dab2/Nrk/Hnf1b/Pitx2/Hand1/Speg/Plac1/Rdh10/Gcm2/Sox8/Gata4/Gata6/Bmp2	18
GO:0030323	respiratory tube development	12/313	217/23843	3.23249e-05	0.00202443	0.00167329	Grhl2/Esrp1/Pitx2/Ltbp3/Rspo2/Rdh10/Tbx4/Hoxa5/Gata4/Fgf18/Gata6/Tbx5	12
GO:0060675	ureteric bud morphogenesis	7/313	69/23843	3.37707e-05	0.0020743	0.00171451	Gata3/Six1/Hnf1b/Wnt6/Sox8/Tacstd2/Bmp2	7
GO:0072189	ureter development	4/313	15/23843	3.54751e-05	0.00211904	0.00175149	Gata3/Six1/Tbx18/Sox8	4
GO:0048565	digestive tract development	9/313	123/23843	3.6675e-05	0.00211904	0.00175149	Gata3/Hnf1b/Hoxd13/Pitx2/Pdx1/Nkx2-3/Hoxa5/Gata4/Gata6	9
GO:0072171	mesonephric tubule morphogenesis	7/313	70/23843	3.71055e-05	0.00211904	0.00175149	Gata3/Six1/Hnf1b/Wnt6/Sox8/Tacstd2/Bmp2	7
GO:0060485	mesenchyme development	13/313	256/23843	3.71529e-05	0.00211904	0.00175149	Six1/Dab2/Pitx2/Hand1/Rdh10/Cyp26a1/Sox8/Hoxa5/Snai2/Trim62/Gata4/Bmp2/Tbx5	13
GO:0001655	urogenital system development	15/313	333/23843	3.82775e-05	0.00212735	0.00175836	Gata3/Col4a1/Hoxb13/Six1/Tbx18/Hnf1b/Hoxd13/Enpep/Wnt6/Rdh10/Sox8/Tacstd2/Egr1/Calb1/Bmp2	15
GO:0060993	kidney morphogenesis	8/313	96/23843	3.92966e-05	0.00212735	0.00175836	Gata3/Six1/Hnf1b/Wnt6/Sox8/Tacstd2/Calb1/Bmp2	8
GO:0072080	nephron tubule development	8/313	96/23843	3.92966e-05	0.00212735	0.00175836	Gata3/Six1/Hnf1b/Wnt6/Sox8/Tacstd2/Calb1/Bmp2	8
GO:0090596	sensory organ morphogenesis	14/313	296/23843	4.09161e-05	0.0021761	0.00179866	Gata3/Otx2/Six1/Meis1/Tbx18/Otx1/Pitx2/Naglu/Tdrd7/Sox8/Aqp5/Calb1/Vsx1/Dlx6	14
GO:0016055	Wnt signaling pathway	17/313	417/23843	4.15599e-05	0.0021761	0.00179866	Gata3/Zbed3/Dab2/Foxo3/Tbx18/Hnf1b/Lgr6/Pitx2/Wnt6/Barx1/Rspo2/Fzd9/Mdfic/Snai2/Egr1/Gata4/Bmp2	17
GO:0003007	heart morphogenesis	13/313	260/23843	4.35892e-05	0.00223601	0.00184817	Ly6e/Gata3/Six1/Grhl2/Pitx2/Hand1/Myom2/Snai2/Ankrd1/Gata4/Gata6/Bmp2/Tbx5	13
GO:0198738	cell-cell signaling by wnt	17/313	419/23843	4.41041e-05	0.00223601	0.00184817	Gata3/Zbed3/Dab2/Foxo3/Tbx18/Hnf1b/Lgr6/Pitx2/Wnt6/Barx1/Rspo2/Fzd9/Mdfic/Snai2/Egr1/Gata4/Bmp2	17
GO:0050678	regulation of epithelial cell proliferation	15/313	340/23843	4.84999e-05	0.00242045	0.00200062	Sfn/Gata3/Six1/Dab2/Zfp36/Tbx18/Esrp1/Zfp580/Runx3/Tacstd2/Hoxa5/Snai2/Mmp12/Bmp2/Dlx6	15
GO:0001657	ureteric bud development	8/313	102/23843	6.0723e-05	0.00289477	0.00239267	Gata3/Six1/Hnf1b/Wnt6/Sox8/Tacstd2/Calb1/Bmp2	8
GO:0072163	mesonephric epithelium development	8/313	102/23843	6.0723e-05	0.00289477	0.00239267	Gata3/Six1/Hnf1b/Wnt6/Sox8/Tacstd2/Calb1/Bmp2	8
GO:0072164	mesonephric tubule development	8/313	102/23843	6.0723e-05	0.00289477	0.00239267	Gata3/Six1/Hnf1b/Wnt6/Sox8/Tacstd2/Calb1/Bmp2	8
GO:0007611	learning or memory	13/313	272/23843	6.90757e-05	0.00324453	0.00268176	Igf2/Ntrk1/Ppp1r1b/Jph3/Asic1/Brinp1/Fzd9/Pak6/Egr1/Nrxn1/Grin2a/Calb1/C1ql1	13
GO:0001823	mesonephros development	8/313	105/23843	7.46301e-05	0.00341206	0.00282024	Gata3/Six1/Hnf1b/Wnt6/Sox8/Tacstd2/Calb1/Bmp2	8
GO:0072078	nephron tubule morphogenesis	7/313	78/23843	7.4779e-05	0.00341206	0.00282024	Gata3/Six1/Hnf1b/Wnt6/Sox8/Tacstd2/Bmp2	7
GO:0090185	negative regulation of kidney development	4/313	18/23843	7.70901e-05	0.00346797	0.00286645	Gata3/Six1/Hnf1b/Tacstd2	4
GO:0048706	embryonic skeletal system development	9/313	136/23843	8.0415e-05	0.0035673	0.00294855	Hoxa9/Six1/Grhl2/Hoxd9/Hoxd10/Rdh10/Hoxc6/Hoxa5/Dlx1	9
GO:0072088	nephron epithelium morphogenesis	7/313	80/23843	8.79306e-05	0.00384727	0.00317996	Gata3/Six1/Hnf1b/Wnt6/Sox8/Tacstd2/Bmp2	7
GO:0030111	regulation of Wnt signaling pathway	13/313	279/23843	8.9248e-05	0.00385214	0.00318398	Zbed3/Dab2/Foxo3/Tbx18/Hnf1b/Lgr6/Barx1/Rspo2/Fzd9/Mdfic/Snai2/Egr1/Bmp2	13
GO:0072009	nephron epithelium development	8/313	108/23843	9.10835e-05	0.00387894	0.00320614	Gata3/Six1/Hnf1b/Wnt6/Sox8/Tacstd2/Calb1/Bmp2	8
GO:0050673	epithelial cell proliferation	16/313	403/23843	9.49479e-05	0.0039481	0.0032633	Sfn/Gata3/Six1/Dab2/Zfp36/Tbx18/Esrp1/Hnf1b/Zfp580/Runx3/Tacstd2/Hoxa5/Snai2/Mmp12/Bmp2/Dlx6	16
GO:0072028	nephron morphogenesis	7/313	81/23843	9.51797e-05	0.0039481	0.0032633	Gata3/Six1/Hnf1b/Wnt6/Sox8/Tacstd2/Bmp2	7
GO:0035115	embryonic forelimb morphogenesis	5/313	36/23843	0.000101945	0.0041745	0.00345043	Hoxa9/Hoxd9/Rspo2/Rdh10/Tbx5	5
GO:0090183	regulation of kidney development	6/313	58/23843	0.000111239	0.00449743	0.00371735	Gata3/Six1/Hnf1b/Sox8/Tacstd2/Egr1	6
GO:0072001	renal system development	13/313	291/23843	0.000135782	0.00542111	0.00448081	Gata3/Col4a1/Six1/Tbx18/Hnf1b/Enpep/Wnt6/Rdh10/Sox8/Tacstd2/Egr1/Calb1/Bmp2	13
GO:0001656	metanephros development	7/313	86/23843	0.000139095	0.00548482	0.00453347	Gata3/Six1/Hnf1b/Rdh10/Sox8/Egr1/Calb1	7
GO:0043010	camera-type eye development	14/313	335/23843	0.00015226	0.00593073	0.00490204	Gata3/Col4a1/Grhl2/Meis1/Pitx2/Rdh10/Lhx2/Tdrd7/Sox8/Aqp5/Calb1/Dlx1/Vsx1/Krt12	14
GO:0048469	cell maturation	10/313	184/23843	0.000168572	0.00635281	0.00525091	Gata3/Hoxb13/Foxo3/Runx3/Sox8/Hoxa5/Nrxn1/Ropn1l/Vsx1/C1ql1	10
GO:0051216	cartilage development	10/313	184/23843	0.000168572	0.00635281	0.00525091	Hand1/Ltbp3/Rspo2/Runx3/Hoxa5/Pitx1/Snai2/Fgf18/Bmp2/Il17f	10
GO:0008584	male gonad development	8/313	118/23843	0.000169063	0.00635281	0.00525091	Hoxa10/Gata3/Hoxa9/Ntrk1/Lhx9/Dhh/Sox8/Gata4	8
GO:0001658	branching involved in ureteric bud morphogenesis	6/313	63/23843	0.000176765	0.00636012	0.00525696	Six1/Hnf1b/Wnt6/Sox8/Tacstd2/Bmp2	6
GO:0042573	retinoic acid metabolic process	4/313	22/23843	0.000176807	0.00636012	0.00525696	Adh1/Rdh10/Cyp26a1/Adh7	4
GO:0060602	branch elongation of an epithelium	4/313	22/23843	0.000176807	0.00636012	0.00525696	Six1/Hnf1b/Hoxd13/Rdh10	4
GO:0046661	male sex differentiation	9/313	151/23843	0.000178619	0.00636012	0.00525696	Hoxa10/Gata3/Hoxa9/Ntrk1/Hoxd13/Lhx9/Dhh/Sox8/Gata4	9
GO:0046546	development of primary male sexual characteristics	8/313	119/23843	0.000179214	0.00636012	0.00525696	Hoxa10/Gata3/Hoxa9/Ntrk1/Lhx9/Dhh/Sox8/Gata4	8
GO:0071559	response to transforming growth factor beta	10/313	187/23843	0.00019224	0.00674742	0.00557708	Col4a2/Dab2/Onecut2/Ltbp3/Runx3/Fos/Ankrd1/Bmp2/Dlx1/Il17f	10
GO:0050890	cognition	13/313	303/23843	0.000201886	0.00700894	0.00579324	Igf2/Ntrk1/Ppp1r1b/Jph3/Asic1/Brinp1/Fzd9/Pak6/Egr1/Nrxn1/Grin2a/Calb1/C1ql1	13
GO:0032352	positive regulation of hormone metabolic process	4/313	23/23843	0.000211827	0.00727499	0.00601314	Gata3/Igf2/Dab2/Egr1	4
GO:0048644	muscle organ morphogenesis	7/313	93/23843	0.000226832	0.00769006	0.00635622	Ly6e/Pitx2/Hand1/Myom2/Ankrd1/Gata4/Bmp2	7
GO:0060688	regulation of morphogenesis of a branching structure	6/313	66/23843	0.000228727	0.00769006	0.00635622	Six1/Hnf1b/Hoxd13/Sox8/Tacstd2/Snai2	6
GO:0001709	cell fate determination	5/313	43/23843	0.000241485	0.00803441	0.00664084	Gata3/Otx2/Hand1/Ebf2/Gata6	5
GO:0048934	peripheral nervous system neuron differentiation	3/313	10/23843	0.000251116	0.00818434	0.00676477	Hoxd9/Onecut2/Hoxd10	3
GO:0048935	peripheral nervous system neuron development	3/313	10/23843	0.000251116	0.00818434	0.00676477	Hoxd9/Onecut2/Hoxd10	3
GO:0050810	regulation of steroid biosynthetic process	6/313	69/23843	0.000292021	0.00942137	0.00778723	Igf2/Dab2/Dhh/Snai2/Egr1/Bmp2	6
GO:0055007	cardiac muscle cell differentiation	8/313	128/23843	0.000295186	0.00942823	0.0077929	Camk2d/Pitx2/Speg/Myom2/Gata4/Gata6/Bmp2/Tbx5	8
GO:0021536	diencephalon development	6/313	70/23843	0.00031592	0.00999057	0.0082577	Otx2/Otx1/Pitx2/Pou3f2/Pitx1/Bmp2	6
GO:0003170	heart valve development	5/313	46/23843	0.000333013	0.0103266	0.00853547	Gata3/Pitx2/Gata4/Bmp2/Tbx5	5
GO:0048536	spleen development	5/313	46/23843	0.000333013	0.0103266	0.00853547	Pitx2/Barx1/Tlx1/Nkx2-3/Flt3	5
GO:0072172	mesonephric tubule formation	3/313	11/23843	0.000341932	0.010447	0.00863501	Gata3/Six1/Hnf1b	3
GO:0003171	atrioventricular valve development	4/313	26/23843	0.000346709	0.010447	0.00863501	Pitx2/Gata4/Bmp2/Tbx5	4
GO:0090189	regulation of branching involved in ureteric bud morphogenesis	4/313	26/23843	0.000346709	0.010447	0.00863501	Six1/Hnf1b/Sox8/Tacstd2	4
GO:0007613	memory	8/313	132/23843	0.00036344	0.0108489	0.00896712	Igf2/Jph3/Asic1/Brinp1/Pak6/Egr1/Grin2a/Calb1	8
GO:0055008	cardiac muscle tissue morphogenesis	6/313	72/23843	0.0003683	0.0108921	0.00900289	Ly6e/Pitx2/Hand1/Myom2/Ankrd1/Bmp2	6
GO:0008406	gonad development	10/313	209/23843	0.000466462	0.0136686	0.0112978	Hoxa10/Gata3/Hoxa9/Ntrk1/Foxo3/Lhx9/Dhh/Rdh10/Sox8/Gata4	10
GO:0007548	sex differentiation	12/313	289/23843	0.000472347	0.0137152	0.0113363	Hoxa10/Gata3/Hoxa9/Ntrk1/Foxo3/Hnf1b/Hoxd13/Lhx9/Dhh/Rdh10/Sox8/Gata4	12
GO:0048592	eye morphogenesis	9/313	173/23843	0.000488141	0.0138179	0.0114211	Otx2/Meis1/Pitx2/Naglu/Tdrd7/Sox8/Aqp5/Calb1/Vsx1	9
GO:0042692	muscle cell differentiation	14/313	376/23843	0.000489995	0.0138179	0.0114211	Krt19/Six1/Igf2/Camk2d/Tbx18/Pitx2/Speg/Cacna2d2/Cxcl10/Myom2/Gata4/Gata6/Bmp2/Tbx5	14
GO:0032350	regulation of hormone metabolic process	5/313	50/23843	0.000493186	0.0138179	0.0114211	Gata3/Igf2/Dab2/Egr1/Bmp2	5
GO:0035137	hindlimb morphogenesis	5/313	50/23843	0.000493186	0.0138179	0.0114211	Hoxd9/Pitx2/Hoxd10/Rspo2/Pitx1	5
GO:0021700	developmental maturation	12/313	291/23843	0.00050218	0.0139475	0.0115283	Gata3/Hoxb13/Foxo3/Cdk5r2/Runx3/Sox8/Hoxa5/Nrxn1/Ropn1l/Bmp2/Vsx1/C1ql1	12
GO:0071695	anatomical structure maturation	9/313	174/23843	0.000508954	0.0140138	0.0115831	Gata3/Hoxb13/Foxo3/Cdk5r2/Hoxa5/Nrxn1/Bmp2/Vsx1/C1ql1	9
GO:0045137	development of primary sexual characteristics	10/313	213/23843	0.000540864	0.0147651	0.0122041	Hoxa10/Gata3/Hoxa9/Ntrk1/Foxo3/Lhx9/Dhh/Rdh10/Sox8/Gata4	10
GO:0009636	response to toxic substance	13/313	337/23843	0.000556651	0.0149571	0.0123628	Adh1/Acaa1b/Igf2/Ntrk1/Foxo3/Ppp1r1b/Zfp580/Asic1/Adh7/Egr1/Slc4a1/Grin2a/Chrne	13
GO:0003206	cardiac chamber morphogenesis	8/313	141/23843	0.000564564	0.0149571	0.0123628	Ly6e/Gata3/Grhl2/Pitx2/Hand1/Gata4/Gata6/Tbx5	8
GO:0072073	kidney epithelium development	8/313	141/23843	0.000564564	0.0149571	0.0123628	Gata3/Six1/Hnf1b/Wnt6/Sox8/Tacstd2/Calb1/Bmp2	8
GO:0051146	striated muscle cell differentiation	12/313	295/23843	0.000566627	0.0149571	0.0123628	Krt19/Igf2/Camk2d/Pitx2/Speg/Cacna2d2/Cxcl10/Myom2/Gata4/Gata6/Bmp2/Tbx5	12
GO:0033690	positive regulation of osteoblast proliferation	3/313	13/23843	0.00058124	0.0152171	0.0125777	Hpse/Sox8/Bmp2	3
GO:0003208	cardiac ventricle morphogenesis	6/313	79/23843	0.000606952	0.0157085	0.0129839	Ly6e/Gata3/Grhl2/Hand1/Gata4/Tbx5	6
GO:0001964	startle response	4/313	30/23843	0.000609849	0.0157085	0.0129839	Grid2/Csmd1/Nrxn1/Grin2a	4
GO:0009410	response to xenobiotic stimulus	10/313	217/23843	0.00062484	0.0159659	0.0131966	Acaa1b/Ddit4/Cyp46a1/Ppp1r1b/Asic1/Cyp2a12/Cyp26a1/Irs1/Egr1/Grin2a	10
GO:0048546	digestive tract morphogenesis	5/313	53/23843	0.000646918	0.0163989	0.0135545	Hnf1b/Hoxd13/Pitx2/Nkx2-3/Gata4	5
GO:0048663	neuron fate commitment	6/313	81/23843	0.000693344	0.0174373	0.0144128	Otx2/Six1/Pou3f2/Hoxd10/Hoxc10/Dlx1	6
GO:0042476	odontogenesis	7/313	112/23843	0.000702206	0.0175222	0.014483	Pitx2/Hand1/Wnt6/Rspo2/Nkx2-3/Bmp2/Dlx1	7
GO:0001892	embryonic placenta development	7/313	113/23843	0.000740314	0.01833	0.0151506	Krt19/Grhl2/Igf2/Nrk/Hand1/Plac1/Gcm2	7
GO:0071560	cellular response to transforming growth factor beta stimulus	9/313	185/23843	0.000789933	0.019408	0.0160417	Col4a2/Dab2/Onecut2/Ltbp3/Fos/Ankrd1/Bmp2/Dlx1/Il17f	9
GO:0001525	angiogenesis	16/313	492/23843	0.000861492	0.0208304	0.0172173	Col4a2/Col4a1/Meis1/Ntrk1/Pitx2/Hand1/Enpep/Cxcl10/Tbx4/Hpse/Hoxa5/Nrxn1/Gata4/Fgf18/Gata6/Il17f	16
GO:0060706	cell differentiation involved in embryonic placenta development	4/313	33/23843	0.000882878	0.0208304	0.0172173	Krt19/Grhl2/Hand1/Gcm2	4
GO:0001838	embryonic epithelial tube formation	8/313	151/23843	0.000884887	0.0208304	0.0172173	Gata3/Six1/Grhl2/Hnf1b/Hand1/Wnt6/Lhx2/Sox8	8
GO:0042475	odontogenesis of dentin-containing tooth	6/313	85/23843	0.000894438	0.0208304	0.0172173	Hand1/Wnt6/Rspo2/Nkx2-3/Bmp2/Dlx1	6
GO:0060415	muscle tissue morphogenesis	6/313	85/23843	0.000894438	0.0208304	0.0172173	Ly6e/Pitx2/Hand1/Myom2/Ankrd1/Bmp2	6
GO:0045600	positive regulation of fat cell differentiation	5/313	57/23843	0.000904478	0.0208304	0.0172173	Zfp36/Crebl2/Snai2/Bmp2/Fndc5	5
GO:2000736	regulation of stem cell differentiation	5/313	57/23843	0.000904478	0.0208304	0.0172173	Ltbp3/Tacstd2/Gata4/Gata6/Tbx5	5
GO:0030007	cellular potassium ion homeostasis	3/313	15/23843	0.00090687	0.0208304	0.0172173	Camk2d/Atp12a/Bsnd	3
GO:0001822	kidney development	11/313	269/23843	0.00091304	0.0208304	0.0172173	Gata3/Six1/Hnf1b/Enpep/Wnt6/Rdh10/Sox8/Tacstd2/Egr1/Calb1/Bmp2	11
GO:0070588	calcium ion transmembrane transport	11/313	269/23843	0.00091304	0.0208304	0.0172173	Camk2d/Jph3/Asic1/Fkbp1b/Cacna2d2/Slc24a5/Cxcl10/Trpv5/Gpr39/Atp2c2/Grin2a	11
GO:0008207	C21-steroid hormone metabolic process	4/313	34/23843	0.000990344	0.0224338	0.0185426	Dab2/Egr1/Akr1c14/Bmp2	4
GO:0010566	regulation of ketone biosynthetic process	3/313	16/23843	0.00110534	0.0245468	0.0202892	Dab2/Egr1/Bmp2	3
GO:0021978	telencephalon regionalization	3/313	16/23843	0.00110534	0.0245468	0.0202892	Otx2/Lhx2/Bmp2	3
GO:0060441	epithelial tube branching involved in lung morphogenesis	4/313	35/23843	0.00110668	0.0245468	0.0202892	Esrp1/Rspo2/Rdh10/Hoxa5	4
GO:0001708	cell fate specification	6/313	89/23843	0.00113771	0.0250609	0.0207141	Otx2/Six1/Hnf1b/Pou3f2/Hoxd10/Hoxc10	6
GO:0072175	epithelial tube formation	8/313	158/23843	0.0011855	0.0259348	0.0214364	Gata3/Six1/Grhl2/Hnf1b/Hand1/Wnt6/Lhx2/Sox8	8
GO:0003401	axis elongation	4/313	36/23843	0.00123227	0.0265938	0.0219811	Six1/Hnf1b/Hoxd13/Rdh10	4
GO:0048665	neuron fate specification	4/313	36/23843	0.00123227	0.0265938	0.0219811	Six1/Pou3f2/Hoxd10/Hoxc10	4
GO:0097553	calcium ion transmembrane import into cytosol	7/313	124/23843	0.00127728	0.0273801	0.022631	Camk2d/Jph3/Fkbp1b/Cxcl10/Trpv5/Gpr39/Grin2a	7
GO:0006700	C21-steroid hormone biosynthetic process	3/313	17/23843	0.00132922	0.0279312	0.0230865	Dab2/Egr1/Bmp2	3
GO:0010002	cardioblast differentiation	3/313	17/23843	0.00132922	0.0279312	0.0230865	Gata4/Gata6/Tbx5	3
GO:0046184	aldehyde biosynthetic process	3/313	17/23843	0.00132922	0.0279312	0.0230865	Adh1/Dab2/Bmp2	3
GO:0050905	neuromuscular process	7/313	125/23843	0.00133815	0.027935	0.0230896	Grid2/Jph3/Hoxd10/Hoxc10/Csmd1/Nrxn1/Grin2a	7
GO:1902893	regulation of pri-miRNA transcription by RNA polymerase II	4/313	37/23843	0.0013675	0.0283624	0.0234429	Fos/Spi1/Gata6/Bmp2	4
GO:0035051	cardiocyte differentiation	8/313	164/23843	0.00150345	0.0309727	0.0256005	Camk2d/Pitx2/Speg/Myom2/Gata4/Gata6/Bmp2/Tbx5	8
GO:0046885	regulation of hormone biosynthetic process	4/313	38/23843	0.00151276	0.0309727	0.0256005	Igf2/Dab2/Egr1/Bmp2	4
GO:0042572	retinol metabolic process	3/313	18/23843	0.00157965	0.0319329	0.0263941	Adh1/Rdh10/Adh7	3
GO:0090030	regulation of steroid hormone biosynthetic process	3/313	18/23843	0.00157965	0.0319329	0.0263941	Igf2/Dab2/Bmp2	3
GO:0003179	heart valve morphogenesis	4/313	39/23843	0.00166841	0.0333057	0.0275288	Gata3/Gata4/Bmp2/Tbx5	4
GO:0021983	pituitary gland development	4/313	39/23843	0.00166841	0.0333057	0.0275288	Pitx2/Pou3f2/Pitx1/Bmp2	4
GO:0019218	regulation of steroid metabolic process	6/313	96/23843	0.00168178	0.0333641	0.0275771	Igf2/Dab2/Dhh/Snai2/Egr1/Bmp2	6
GO:0001890	placenta development	8/313	169/23843	0.00181708	0.0357442	0.0295443	Ldoc1/Krt19/Grhl2/Igf2/Nrk/Hand1/Plac1/Gcm2	8
GO:0001975	response to amphetamine	3/313	19/23843	0.00185771	0.0357442	0.0295443	Ppp1r1b/Asic1/Grin2a	3
GO:0003215	cardiac right ventricle morphogenesis	3/313	19/23843	0.00185771	0.0357442	0.0295443	Gata3/Hand1/Gata4	3
GO:0046886	positive regulation of hormone biosynthetic process	3/313	19/23843	0.00185771	0.0357442	0.0295443	Igf2/Dab2/Egr1	3
GO:1905331	negative regulation of morphogenesis of an epithelium	3/313	19/23843	0.00185771	0.0357442	0.0295443	Gata3/Six1/Tacstd2	3
GO:0048593	camera-type eye morphogenesis	7/313	133/23843	0.00191072	0.0365439	0.0302054	Meis1/Pitx2/Tdrd7/Sox8/Aqp5/Calb1/Vsx1	7
GO:0042471	ear morphogenesis	7/313	134/23843	0.00199387	0.0379073	0.0313323	Gata3/Otx2/Six1/Tbx18/Otx1/Naglu/Dlx6	7
GO:0042181	ketone biosynthetic process	4/313	41/23843	0.00201245	0.0380341	0.0314371	Hsd17b1/Dab2/Egr1/Bmp2	4
GO:0035148	tube formation	8/313	172/23843	0.0020287	0.0381156	0.0315044	Gata3/Six1/Grhl2/Hnf1b/Hand1/Wnt6/Lhx2/Sox8	8
GO:1901615	organic hydroxy compound metabolic process	14/313	437/23843	0.00204795	0.0382523	0.0316175	Ly6e/Adh1/Gata3/Hsd17b1/Dab2/Cyp46a1/Rdh10/Slc24a5/Cyp26a1/Adh7/Sncb/Snai2/Grin2a/Bmp2	14
GO:0048645	animal organ formation	5/313	69/23843	0.00213669	0.0395042	0.0326522	Six1/Rdh10/Tlx1/Gata6/Tbx5	5
GO:0014075	response to amine	3/313	20/23843	0.00216445	0.0395042	0.0326522	Ppp1r1b/Asic1/Grin2a	3
GO:0048557	embryonic digestive tract morphogenesis	3/313	20/23843	0.00216445	0.0395042	0.0326522	Hnf1b/Pitx2/Gata4	3
GO:0061323	cell proliferation involved in heart morphogenesis	3/313	20/23843	0.00216445	0.0395042	0.0326522	Six1/Pitx2/Tbx5	3
GO:0003197	endocardial cushion development	4/313	42/23843	0.00220158	0.0399537	0.0330237	Snai2/Gata4/Bmp2/Tbx5	4
GO:0007422	peripheral nervous system development	5/313	70/23843	0.00227675	0.0408537	0.0337676	Hoxd9/Onecut2/Pou3f2/Hoxd10/Sox8	5
GO:0007492	endoderm development	5/313	70/23843	0.00227675	0.0408537	0.0337676	Otx2/Dab2/Hnf1b/Gata4/Gata6	5
GO:0050708	regulation of protein secretion	14/313	444/23843	0.00236661	0.0422288	0.0349042	Gata3/Fkbp1b/Ssc5d/Casr/Tnfrsf9/Pdx1/Gpr39/Irs1/Nrxn1/Ankrd1/Mmp12/Flt3/Kcnn4/Il17f	14
GO:0002320	lymphoid progenitor cell differentiation	3/313	21/23843	0.00250083	0.0441306	0.0364761	Gata3/Spi1/Flt3	3
GO:0072111	cell proliferation involved in kidney development	3/313	21/23843	0.00250083	0.0441306	0.0364761	Gata3/Egr1/Bmp2	3
GO:0048704	embryonic skeletal system morphogenesis	6/313	104/23843	0.00252348	0.0441669	0.0365062	Six1/Grhl2/Hoxd9/Hoxd10/Rdh10/Hoxa5	6
GO:0006816	calcium ion transport	13/313	399/23843	0.00253054	0.0441669	0.0365062	Camk2d/Jph3/Asic1/Fkbp1b/Cacna2d2/Slc24a5/Casr/Cxcl10/Trpv5/Gpr39/Atp2c2/Grin2a/Kcnn4	13
GO:0014855	striated muscle cell proliferation	5/313	72/23843	0.00257674	0.0444871	0.0367708	Six1/Meis1/Gata4/Gata6/Tbx5	5
GO:0042446	hormone biosynthetic process	5/313	72/23843	0.00257674	0.0444871	0.0367708	Hsd17b1/Igf2/Dab2/Egr1/Bmp2	5
GO:0061614	pri-miRNA transcription by RNA polymerase II	4/313	44/23843	0.00261593	0.0446806	0.0369307	Fos/Spi1/Gata6/Bmp2	4
GO:0090184	positive regulation of kidney development	4/313	44/23843	0.00261593	0.0446806	0.0369307	Gata3/Six1/Sox8/Egr1	4
GO:0060070	canonical Wnt signaling pathway	10/313	265/23843	0.00277148	0.0470857	0.0389187	Gata3/Zbed3/Dab2/Foxo3/Tbx18/Rspo2/Fzd9/Snai2/Egr1/Gata4	10
GO:0032727	positive regulation of interferon-alpha production	3/313	22/23843	0.00286778	0.0478668	0.0395643	Irf7/Mmp12/Flt3	3
GO:0060575	intestinal epithelial cell differentiation	3/313	22/23843	0.00286778	0.0478668	0.0395643	Hoxa5/Gata4/Gata6	3
GO:0003231	cardiac ventricle development	7/313	143/23843	0.00287459	0.0478668	0.0395643	Ly6e/Gata3/Grhl2/Pitx2/Hand1/Gata4/Tbx5	7
GO:0035265	organ growth	8/313	182/23843	0.00287741	0.0478668	0.0395643	Ly6e/Meis1/Camk2d/Cacna2d2/Rspo2/Gata4/Gata6/Tbx5	8
GO:0030178	negative regulation of Wnt signaling pathway	7/313	144/23843	0.00298832	0.0491995	0.0406658	Dab2/Foxo3/Tbx18/Barx1/Snai2/Egr1/Bmp2	7
GO:0060402	calcium ion transport into cytosol	7/313	144/23843	0.00298832	0.0491995	0.0406658	Camk2d/Jph3/Fkbp1b/Cxcl10/Trpv5/Gpr39/Grin2a	7
GO:0001523	retinoid metabolic process	4/313	46/23843	0.00308081	0.0502046	0.0414966	Adh1/Rdh10/Cyp26a1/Adh7	4
GO:0060043	regulation of cardiac muscle cell proliferation	4/313	46/23843	0.00308081	0.0502046	0.0414966	Meis1/Gata4/Gata6/Tbx5	4
GO:0001503	ossification	12/313	362/23843	0.00318373	0.0516185	0.0426652	Igf2/Dhh/Ltbp3/Rspo2/Casr/Runx3/Fzd9/Sox8/Snai2/Gdpd2/Fgf18/Bmp2	12
GO:0051279	regulation of release of sequestered calcium ion into cytosol	5/313	76/23843	0.00326114	0.0524228	0.0433301	Camk2d/Jph3/Fkbp1b/Cxcl10/Gpr39	5
GO:0003181	atrioventricular valve morphogenesis	3/313	23/23843	0.00326617	0.0524228	0.0433301	Gata4/Bmp2/Tbx5	3
GO:0045444	fat cell differentiation	9/313	228/23843	0.00330909	0.0524429	0.0433467	Gata3/Zfp36/Ebf2/Mrap/Sox8/Crebl2/Snai2/Bmp2/Fndc5	9
GO:0097191	extrinsic apoptotic signaling pathway	9/313	228/23843	0.00330909	0.0524429	0.0433467	Krt18/Dab2/Foxo3/Atf3/Timp3/Runx3/Bcl2l10/Snai2/Traf1	9
GO:0045646	regulation of erythrocyte differentiation	4/313	47/23843	0.0033331	0.0524429	0.0433467	Zfp36/Foxo3/Hoxa5/Spi1	4
GO:0048483	autonomic nervous system development	4/313	47/23843	0.0033331	0.0524429	0.0433467	Gata3/Six1/Ntrk1/Sox8	4
GO:0009611	response to wounding	14/313	462/23843	0.00337812	0.0526283	0.0434999	Zfp36/Acta2/Tspan8/Lgr6/Pear1/Fkbp1b/Thbd/Fzd9/Hpse/Prss53/Snai2/Mmp12/Grin2a/Gata4	14
GO:0070372	regulation of ERK1 and ERK2 cascade	11/313	318/23843	0.00338894	0.0526283	0.0434999	Dab2/Ntrk1/Camk2d/Acta2/Atf3/Timp3/Nrxn1/Flt3/Gata4/Fgf18/Bmp2	11
GO:0003205	cardiac chamber development	8/313	187/23843	0.00339431	0.0526283	0.0434999	Ly6e/Gata3/Grhl2/Pitx2/Hand1/Gata4/Gata6/Tbx5	8
GO:0016101	diterpenoid metabolic process	4/313	48/23843	0.00359909	0.0549668	0.0454328	Adh1/Rdh10/Cyp26a1/Adh7	4
GO:0006694	steroid biosynthetic process	7/313	149/23843	0.00360949	0.0549668	0.0454328	Hsd17b1/Igf2/Dab2/Dhh/Snai2/Egr1/Bmp2	7
GO:0042089	cytokine biosynthetic process	6/313	112/23843	0.00364799	0.0549668	0.0454328	Gata3/Zfp36/Rnf128/Irf7/Egr1/Il17f	6
GO:0042472	inner ear morphogenesis	6/313	112/23843	0.00364799	0.0549668	0.0454328	Gata3/Otx2/Six1/Tbx18/Otx1/Dlx6	6
GO:0014032	neural crest cell development	5/313	78/23843	0.00364839	0.0549668	0.0454328	Pitx2/Rdh10/Cyp26a1/Sox8/Snai2	5
GO:0060411	cardiac septum morphogenesis	5/313	78/23843	0.00364839	0.0549668	0.0454328	Pitx2/Hand1/Gata4/Gata6/Tbx5	5
GO:0033688	regulation of osteoblast proliferation	3/313	24/23843	0.00369683	0.055435	0.0458198	Hpse/Sox8/Bmp2	3
GO:0071900	regulation of protein serine/threonine kinase activity	13/313	418/23843	0.00375428	0.0560335	0.0463145	Sfn/Cblc/Mapk8ip1/Igf2/Dab2/Nrk/Pkia/Arhgef5/Mdfic/Gpr39/Nrxn1/Fgf18/Bmp2	13
GO:0022037	metencephalon development	6/313	113/23843	0.00381104	0.0564182	0.0466325	Otx2/Grid2/Otx1/Cdk5r2/Naglu/Nrxn1	6
GO:0043583	ear development	9/313	233/23843	0.00381538	0.0564182	0.0466325	Gata3/Otx2/Six1/Tbx18/Otx1/Naglu/Rdh10/Bmp2/Dlx6	9
GO:0031018	endocrine pancreas development	4/313	49/23843	0.00387913	0.0570965	0.0471931	Hnf1b/Onecut2/Pdx1/Gata6	4
GO:0048638	regulation of developmental growth	12/313	372/23843	0.00395573	0.0579569	0.0479043	H19/Six1/Meis1/Igf2/Nrk/Hnf1b/Pou3f2/Cacna2d2/Flt3/Gata4/Gata6/Tbx5	12
GO:0055067	monovalent inorganic cation homeostasis	7/313	152/23843	0.00402661	0.058726	0.0485399	Camk2d/Atp12a/Car4/Bsnd/Rhcg/Gpr39/Slc4a1	7
GO:0044728	DNA methylation or demethylation	5/313	80/23843	0.00406755	0.0590534	0.0488106	Gata3/H19/Grhl2/Spi1/Asz1	5
GO:0060008	Sertoli cell differentiation	3/313	25/23843	0.00416052	0.0595091	0.0491872	Ntrk1/Sox8/Gata4	3
GO:0060045	positive regulation of cardiac muscle cell proliferation	3/313	25/23843	0.00416052	0.0595091	0.0491872	Gata4/Gata6/Tbx5	3
GO:0061213	positive regulation of mesonephros development	3/313	25/23843	0.00416052	0.0595091	0.0491872	Gata3/Six1/Sox8	3
GO:0046890	regulation of lipid biosynthetic process	7/313	153/23843	0.00417346	0.0595091	0.0491872	Igf2/Dab2/Dhh/Crebl2/Snai2/Egr1/Bmp2	7
GO:0008202	steroid metabolic process	10/313	281/23843	0.00419458	0.0595444	0.0492164	Hsd17b1/Igf2/Dab2/Cyp46a1/Dhh/Cyp26a1/Snai2/Egr1/Akr1c14/Bmp2	10
GO:0050803	regulation of synapse structure or activity	8/313	194/23843	0.00423576	0.0598629	0.0494797	Six1/Ntrk1/Grid2/Rab17/Lzts3/Fzd9/Nrxn1/Dnm1	8
GO:0042107	cytokine metabolic process	6/313	116/23843	0.00433265	0.0609625	0.0503885	Gata3/Zfp36/Rnf128/Irf7/Egr1/Il17f	6
GO:0007528	neuromuscular junction development	4/313	51/23843	0.00448271	0.0627973	0.0519051	Col4a1/Six1/Cacna2d2/Fzd9	4
GO:0048705	skeletal system morphogenesis	9/313	240/23843	0.00462397	0.064405	0.0532339	Six1/Grhl2/Hoxd9/Hoxd10/Ltbp3/Rdh10/Tbx4/Hoxa5/Fgf18	9
GO:0060401	cytosolic calcium ion transport	7/313	156/23843	0.00463841	0.064405	0.0532339	Camk2d/Jph3/Fkbp1b/Cxcl10/Trpv5/Gpr39/Grin2a	7
GO:0060065	uterus development	3/313	26/23843	0.00465797	0.064405	0.0532339	Hoxa10/Gata3/Hoxa9	3
GO:0014031	mesenchymal cell development	5/313	83/23843	0.0047592	0.0652398	0.053924	Pitx2/Rdh10/Cyp26a1/Sox8/Snai2	5
GO:0055013	cardiac muscle cell development	5/313	83/23843	0.0047592	0.0652398	0.053924	Camk2d/Pitx2/Speg/Myom2/Gata4	5
GO:1905207	regulation of cardiocyte differentiation	4/313	52/23843	0.00480693	0.0656125	0.054232	Gata4/Gata6/Bmp2/Tbx5	4
GO:0002791	regulation of peptide secretion	14/313	483/23843	0.00497925	0.0676754	0.0559371	Gata3/Fkbp1b/Ssc5d/Casr/Tnfrsf9/Pdx1/Gpr39/Irs1/Nrxn1/Ankrd1/Mmp12/Flt3/Kcnn4/Il17f	14
GO:0048864	stem cell development	5/313	84/23843	0.00500722	0.0677462	0.0559956	Pitx2/Rdh10/Cyp26a1/Sox8/Snai2	5
GO:0006874	cellular calcium ion homeostasis	13/313	433/23843	0.00502724	0.0677462	0.0559956	Camk2d/Jph3/Fkbp1b/Slc24a5/Casr/Cxcl10/Trpv5/Gcm2/Gpr39/Atp2c2/Grin2a/Calb1/Ptger1	13
GO:0070371	ERK1 and ERK2 cascade	11/313	336/23843	0.00510427	0.0677462	0.0559956	Dab2/Ntrk1/Camk2d/Acta2/Atf3/Timp3/Nrxn1/Flt3/Gata4/Fgf18/Bmp2	11
GO:0035065	regulation of histone acetylation	4/313	53/23843	0.00514652	0.0677462	0.0559956	Gata3/Msx3/Spi1/Snai2	4
GO:0046622	positive regulation of organ growth	4/313	53/23843	0.00514652	0.0677462	0.0559956	Cacna2d2/Gata4/Gata6/Tbx5	4
GO:0032647	regulation of interferon-alpha production	3/313	27/23843	0.00518986	0.0677462	0.0559956	Irf7/Mmp12/Flt3	3
GO:0033687	osteoblast proliferation	3/313	27/23843	0.00518986	0.0677462	0.0559956	Hpse/Sox8/Bmp2	3
GO:1902895	positive regulation of pri-miRNA transcription by RNA polymerase II	3/313	27/23843	0.00518986	0.0677462	0.0559956	Fos/Spi1/Bmp2	3
GO:0042060	wound healing	11/313	337/23843	0.00521664	0.0677462	0.0559956	Acta2/Tspan8/Lgr6/Pear1/Thbd/Fzd9/Hpse/Prss53/Snai2/Mmp12/Gata4	11
GO:0050808	synapse organization	11/313	337/23843	0.00521664	0.0677462	0.0559956	Col4a1/Six1/Ntrk1/Grid2/Rab17/Lzts3/Cacna2d2/Fzd9/Sncb/Nrxn1/C1ql1	11
GO:0043405	regulation of MAP kinase activity	10/313	290/23843	0.00521777	0.0677462	0.0559956	Cblc/Mapk8ip1/Igf2/Dab2/Nrk/Arhgef5/Mdfic/Gpr39/Fgf18/Bmp2	10
GO:0014033	neural crest cell differentiation	5/313	85/23843	0.00526427	0.0680732	0.0562659	Pitx2/Rdh10/Cyp26a1/Sox8/Snai2	5
GO:0003279	cardiac septum development	6/313	121/23843	0.00531649	0.0684713	0.0565949	Gata3/Pitx2/Hand1/Gata4/Gata6/Tbx5	6
GO:0048839	inner ear development	8/313	202/23843	0.00538483	0.068854	0.0569113	Gata3/Otx2/Six1/Tbx18/Otx1/Naglu/Bmp2/Dlx6	8
GO:0030099	myeloid cell differentiation	12/313	387/23843	0.00538933	0.068854	0.0569113	Gata3/Tspan2/Hoxa9/Meis1/Dab2/Zfp36/Foxo3/Fos/Nkx2-3/Hoxa5/Spi1/Prtn3	12
GO:0007178	transmembrane receptor protein serine/threonine kinase signaling pathway	11/313	339/23843	0.00544726	0.069317	0.0572939	Dab2/Onecut2/Ltbp3/Fam83g/Fos/Egr1/Gata4/Gata6/Bmp2/Dlx1/Il17f	11
GO:0007612	learning	7/313	161/23843	0.00549879	0.0694196	0.0573787	Ppp1r1b/Jph3/Asic1/Pak6/Nrxn1/Grin2a/C1ql1	7
GO:0030902	hindbrain development	7/313	161/23843	0.00549879	0.0694196	0.0573787	Otx2/Grid2/Hnf1b/Otx1/Cdk5r2/Naglu/Nrxn1	7
GO:0007626	locomotory behavior	9/313	247/23843	0.00556015	0.0699178	0.0577905	Meis1/Hoxd9/Ppp1r1b/Hoxd10/Naglu/Pak6/Dnm1/Grin2a/Calb1	9
GO:2001236	regulation of extrinsic apoptotic signaling pathway	7/313	162/23843	0.00568432	0.0707205	0.058454	Dab2/Atf3/Timp3/Runx3/Bcl2l10/Snai2/Traf1	7
GO:0048762	mesenchymal cell differentiation	8/313	204/23843	0.00570611	0.0707205	0.058454	Dab2/Pitx2/Rdh10/Cyp26a1/Sox8/Snai2/Trim62/Bmp2	8
GO:0045995	regulation of embryonic development	6/313	123/23843	0.00575254	0.0707205	0.058454	Gata3/Otx2/Six1/Nrk/Tbx18/Hnf1b	6
GO:0021871	forebrain regionalization	3/313	28/23843	0.00575683	0.0707205	0.058454	Otx2/Lhx2/Bmp2	3
GO:0032607	interferon-alpha production	3/313	28/23843	0.00575683	0.0707205	0.058454	Irf7/Mmp12/Flt3	3
GO:0044030	regulation of DNA methylation	3/313	28/23843	0.00575683	0.0707205	0.058454	H19/Grhl2/Spi1	3
GO:0031016	pancreas development	5/313	87/23843	0.00580613	0.0710528	0.0587287	Igf2/Hnf1b/Onecut2/Pdx1/Gata6	5
GO:0006721	terpenoid metabolic process	4/313	55/23843	0.00587312	0.071326	0.0589545	Adh1/Rdh10/Cyp26a1/Adh7	4
GO:0035272	exocrine system development	4/313	55/23843	0.00587312	0.071326	0.0589545	Igf2/Esrp1/Pdx1/Snai2	4
GO:0043523	regulation of neuron apoptotic process	9/313	250/23843	0.00600357	0.0725953	0.0600037	Gata3/Six1/Ntrk1/Foxo3/Grid2/Fzd9/Sncb/Egr1/Dlx1	9
GO:0030335	positive regulation of cell migration	14/313	494/23843	0.00603533	0.0725953	0.0600037	Gata3/Fam83h/Dab2/Camk2d/Acta2/Lgr6/Onecut2/Zfp580/Cxcl10/Irs1/Snai2/Egr1/Fgf18/Bmp2	14
GO:1901214	regulation of neuron death	11/313	344/23843	0.00605914	0.0725953	0.0600037	Gata3/Six1/Ddit4/Ntrk1/Foxo3/Grid2/Fzd9/Sncb/Fos/Egr1/Dlx1	11
GO:0021761	limbic system development	5/313	88/23843	0.00609128	0.0725953	0.0600037	Pitx2/Pou3f2/Cdk5r2/Bcan/Dlx1	5
GO:0043506	regulation of JUN kinase activity	5/313	88/23843	0.00609128	0.0725953	0.0600037	Mapk8ip1/Dab2/Nrk/Arhgef5/Mdfic	5
GO:0002067	glandular epithelial cell differentiation	4/313	56/23843	0.00626074	0.0742623	0.0613815	Pdx1/Hoxa5/Gata6/Bmp2	4
GO:0070838	divalent metal ion transport	13/313	445/23843	0.00627765	0.0742623	0.0613815	Camk2d/Jph3/Asic1/Fkbp1b/Cacna2d2/Slc24a5/Casr/Cxcl10/Trpv5/Gpr39/Atp2c2/Grin2a/Kcnn4	13
GO:0040014	regulation of multicellular organism growth	5/313	89/23843	0.00638614	0.0747154	0.061756	H19/Igf2/Pou3f2/Cacna2d2/Flt3	5
GO:0055006	cardiac cell development	5/313	89/23843	0.00638614	0.0747154	0.061756	Camk2d/Pitx2/Speg/Myom2/Gata4	5
GO:0055024	regulation of cardiac muscle tissue development	5/313	89/23843	0.00638614	0.0747154	0.061756	Meis1/Gata4/Gata6/Bmp2/Tbx5	5
GO:0030177	positive regulation of Wnt signaling pathway	6/313	126/23843	0.00645479	0.0752431	0.0621922	Zbed3/Dab2/Lgr6/Rspo2/Fzd9/Bmp2	6
GO:0046879	hormone secretion	11/313	348/23843	0.00658654	0.0757823	0.0626379	Cry1/Ly6e/Gata3/Dab2/Hnf1b/Fkbp1b/Casr/Pdx1/Gpr39/Irs1/Nrxn1	11
GO:0055074	calcium ion homeostasis	13/313	448/23843	0.00662605	0.0757823	0.0626379	Camk2d/Jph3/Fkbp1b/Slc24a5/Casr/Cxcl10/Trpv5/Gcm2/Gpr39/Atp2c2/Grin2a/Calb1/Ptger1	13
GO:0072511	divalent inorganic cation transport	13/313	448/23843	0.00662605	0.0757823	0.0626379	Camk2d/Jph3/Asic1/Fkbp1b/Cacna2d2/Slc24a5/Casr/Cxcl10/Trpv5/Gpr39/Atp2c2/Grin2a/Kcnn4	13
GO:0006584	catecholamine metabolic process	4/313	57/23843	0.00666499	0.0757823	0.0626379	Ly6e/Gata3/Sncb/Grin2a	4
GO:0009712	catechol-containing compound metabolic process	4/313	57/23843	0.00666499	0.0757823	0.0626379	Ly6e/Gata3/Sncb/Grin2a	4
GO:0010463	mesenchymal cell proliferation	4/313	57/23843	0.00666499	0.0757823	0.0626379	Six1/Tbx18/Irs1/Bmp2	4
GO:0009749	response to glucose	7/313	167/23843	0.00668304	0.0757823	0.0626379	Igf2/Hnf1b/Fkbp1b/Pdx1/Gpr39/Egr1/Nrxn1	7
GO:0006304	DNA modification	5/313	90/23843	0.00669086	0.0757823	0.0626379	Gata3/H19/Grhl2/Spi1/Asz1	5
GO:0090287	regulation of cellular response to growth factor stimulus	9/313	255/23843	0.00680264	0.0767761	0.0634593	Gata3/Dab2/Onecut2/Nrxn1/Gata4/Fgf18/Gata6/Dlx1/Il17f	9
GO:0002793	positive regulation of peptide secretion	10/313	302/23843	0.00687525	0.0768934	0.0635562	Gata3/Casr/Pdx1/Gpr39/Irs1/Ankrd1/Mmp12/Flt3/Kcnn4/Il17f	10
GO:0043491	protein kinase B signaling	7/313	168/23843	0.0068975	0.0768934	0.0635562	Gata3/Igf2/Pear1/Hpse/Irs1/Nrxn1/Gata4	7
GO:0060828	regulation of canonical Wnt signaling pathway	8/313	211/23843	0.00694668	0.0768934	0.0635562	Zbed3/Dab2/Foxo3/Tbx18/Rspo2/Fzd9/Snai2/Egr1	8
GO:0045598	regulation of fat cell differentiation	6/313	128/23843	0.00695629	0.0768934	0.0635562	Gata3/Zfp36/Crebl2/Snai2/Bmp2/Fndc5	6
GO:0042481	regulation of odontogenesis	3/313	30/23843	0.00699831	0.0768934	0.0635562	Wnt6/Rspo2/Bmp2	3
GO:0045662	negative regulation of myoblast differentiation	3/313	30/23843	0.00699831	0.0768934	0.0635562	Eid2b/Cxcl10/Sox8	3
GO:0055075	potassium ion homeostasis	3/313	30/23843	0.00699831	0.0768934	0.0635562	Camk2d/Atp12a/Bsnd	3
GO:0045445	myoblast differentiation	5/313	91/23843	0.00700563	0.0768934	0.0635562	Eid2b/Cxcl10/Sox8/Pitx1/Ankrd1	5
GO:0060038	cardiac muscle cell proliferation	4/313	58/23843	0.00708615	0.0772847	0.0638797	Meis1/Gata4/Gata6/Tbx5	4
GO:0007219	Notch signaling pathway	7/313	169/23843	0.00711702	0.0772847	0.0638797	Krt19/Hnf1b/Pear1/Snai2/Maml3/Bmp2/Dlx1	7
GO:0003211	cardiac ventricle formation	2/313	10/23843	0.00721066	0.0772847	0.0638797	Hand1/Tbx5	2
GO:0003266	regulation of secondary heart field cardioblast proliferation	2/313	10/23843	0.00721066	0.0772847	0.0638797	Six1/Tbx5	2
GO:0031017	exocrine pancreas development	2/313	10/23843	0.00721066	0.0772847	0.0638797	Igf2/Pdx1	2
GO:0032342	aldosterone biosynthetic process	2/313	10/23843	0.00721066	0.0772847	0.0638797	Dab2/Bmp2	2
GO:0090527	actin filament reorganization	2/313	10/23843	0.00721066	0.0772847	0.0638797	Efs/Gdpd2	2
GO:0055017	cardiac muscle tissue growth	5/313	92/23843	0.0073306	0.0781644	0.0646068	Meis1/Camk2d/Gata4/Gata6/Tbx5	5
GO:0009746	response to hexose	7/313	170/23843	0.00734168	0.0781644	0.0646068	Igf2/Hnf1b/Fkbp1b/Pdx1/Gpr39/Egr1/Nrxn1	7
GO:0034284	response to monosaccharide	7/313	171/23843	0.00757155	0.080344	0.0664083	Igf2/Hnf1b/Fkbp1b/Pdx1/Gpr39/Egr1/Nrxn1	7
GO:0010837	regulation of keratinocyte proliferation	3/313	31/23843	0.00767388	0.0806262	0.0666416	Sfn/Zfp36/Snai2	3
GO:0048535	lymph node development	3/313	31/23843	0.00767388	0.0806262	0.0666416	Tlx1/Nkx2-3/Flt3	3
GO:1905476	negative regulation of protein localization to membrane	3/313	31/23843	0.00767388	0.0806262	0.0666416	Dab2/Mrap/Fzd9	3
GO:0009914	hormone transport	11/313	357/23843	0.00790479	0.08278	0.0684218	Cry1/Ly6e/Gata3/Dab2/Hnf1b/Fkbp1b/Casr/Pdx1/Gpr39/Irs1/Nrxn1	11
GO:2000756	regulation of peptidyl-lysine acetylation	4/313	60/23843	0.00798036	0.0831369	0.0687168	Gata3/Msx3/Spi1/Snai2	4
GO:0051963	regulation of synapse assembly	5/313	94/23843	0.00801179	0.0831369	0.0687168	Six1/Ntrk1/Grid2/Rab17/Nrxn1	5
GO:0072503	cellular divalent inorganic cation homeostasis	13/313	459/23843	0.00803714	0.0831369	0.0687168	Camk2d/Jph3/Fkbp1b/Slc24a5/Casr/Cxcl10/Trpv5/Gcm2/Gpr39/Atp2c2/Grin2a/Calb1/Ptger1	13
GO:0031214	biomineral tissue development	6/313	132/23843	0.00804298	0.0831369	0.0687168	Fam83h/Wnt6/Ltbp3/Rspo2/Fzd9/Bmp2	6
GO:2001243	negative regulation of intrinsic apoptotic signaling pathway	5/313	95/23843	0.00836834	0.0849689	0.070231	Vnn1/Mapk8ip1/Bcl2l10/Pdx1/Snai2	5
GO:0035094	response to nicotine	3/313	32/23843	0.00838663	0.0849689	0.070231	Igf2/Ntrk1/Chrne	3
GO:0060487	lung epithelial cell differentiation	3/313	32/23843	0.00838663	0.0849689	0.070231	Grhl2/Hoxa5/Gata6	3
GO:1905209	positive regulation of cardiocyte differentiation	3/313	32/23843	0.00838663	0.0849689	0.070231	Gata4/Gata6/Tbx5	3
GO:0003229	ventricular cardiac muscle tissue development	4/313	61/23843	0.00845397	0.0849689	0.070231	Ly6e/Hand1/Gata4/Tbx5	4
GO:0043406	positive regulation of MAP kinase activity	8/313	219/23843	0.00860285	0.0849689	0.070231	Igf2/Dab2/Nrk/Arhgef5/Mdfic/Gpr39/Fgf18/Bmp2	8
GO:0010522	regulation of calcium ion transport into cytosol	5/313	96/23843	0.00873574	0.0849689	0.070231	Camk2d/Jph3/Fkbp1b/Cxcl10/Gpr39	5
GO:0003263	cardioblast proliferation	2/313	11/23843	0.00873704	0.0849689	0.070231	Six1/Tbx5	2
GO:0003264	regulation of cardioblast proliferation	2/313	11/23843	0.00873704	0.0849689	0.070231	Six1/Tbx5	2
GO:0006705	mineralocorticoid biosynthetic process	2/313	11/23843	0.00873704	0.0849689	0.070231	Dab2/Bmp2	2
GO:0021684	cerebellar granular layer formation	2/313	11/23843	0.00873704	0.0849689	0.070231	Grid2/Nrxn1	2
GO:0021707	cerebellar granule cell differentiation	2/313	11/23843	0.00873704	0.0849689	0.070231	Grid2/Nrxn1	2
GO:0032341	aldosterone metabolic process	2/313	11/23843	0.00873704	0.0849689	0.070231	Dab2/Bmp2	2
GO:0038063	collagen-activated tyrosine kinase receptor signaling pathway	2/313	11/23843	0.00873704	0.0849689	0.070231	Col4a2/Col4a1	2
GO:0045647	negative regulation of erythrocyte differentiation	2/313	11/23843	0.00873704	0.0849689	0.070231	Zfp36/Hoxa5	2
GO:0060340	positive regulation of type I interferon-mediated signaling pathway	2/313	11/23843	0.00873704	0.0849689	0.070231	Irf7/Mmp12	2
GO:0071294	cellular response to zinc ion	2/313	11/23843	0.00873704	0.0849689	0.070231	Gpr39/Grin2a	2
GO:0072178	nephric duct morphogenesis	2/313	11/23843	0.00873704	0.0849689	0.070231	Gata3/Hnf1b	2
GO:2000288	positive regulation of myoblast proliferation	2/313	11/23843	0.00873704	0.0849689	0.070231	Pitx2/Gata6	2
GO:0051222	positive regulation of protein transport	13/313	464/23843	0.00875228	0.0849689	0.070231	Sfn/Gata3/Zbed3/Lrrc46/Casr/Arhgef5/Pdx1/Gpr39/Ankrd1/Mmp12/Flt3/Kcnn4/Il17f	13
GO:0055002	striated muscle cell development	7/313	176/23843	0.00880151	0.085188	0.0704121	Krt19/Camk2d/Pitx2/Speg/Cacna2d2/Myom2/Gata4	7
GO:0003407	neural retina development	4/313	62/23843	0.0089456	0.0860609	0.0711337	Sox8/Calb1/Dlx1/Vsx1	4
GO:0061035	regulation of cartilage development	4/313	62/23843	0.0089456	0.0860609	0.0711337	Ltbp3/Snai2/Fgf18/Bmp2	4
GO:1904062	regulation of cation transmembrane transport	10/313	315/23843	0.00910368	0.086342	0.071366	Camk2d/Hecw2/Jph3/Fkbp1b/Kcng1/Cxcl10/Kcns2/Ctss/Gpr39/Nrxn1	10
GO:0006885	regulation of pH	5/313	97/23843	0.00911413	0.086342	0.071366	Atp12a/Car4/Rhcg/Gpr39/Slc4a1	5
GO:0014823	response to activity	3/313	33/23843	0.00913701	0.086342	0.071366	Ntrk1/Slc4a1/Fndc5	3
GO:0034308	primary alcohol metabolic process	3/313	33/23843	0.00913701	0.086342	0.071366	Adh1/Rdh10/Adh7	3
GO:0048566	embryonic digestive tract development	3/313	33/23843	0.00913701	0.086342	0.071366	Hnf1b/Pitx2/Gata4	3
GO:0060479	lung cell differentiation	3/313	33/23843	0.00913701	0.086342	0.071366	Grhl2/Hoxa5/Gata6	3
GO:0031098	stress-activated protein kinase signaling cascade	9/313	270/23843	0.00969443	0.0913392	0.0754964	Mapk8ip1/Dab2/Nrk/Zfp36/Casr/Arhgef5/Pak6/Mdfic/Bmp2	9
GO:0002062	chondrocyte differentiation	5/313	99/23843	0.00990454	0.0921562	0.0761717	Ltbp3/Runx3/Snai2/Fgf18/Bmp2	5
GO:0042035	regulation of cytokine biosynthetic process	5/313	99/23843	0.00990454	0.0921562	0.0761717	Gata3/Zfp36/Rnf128/Egr1/Il17f	5
GO:0003209	cardiac atrium morphogenesis	3/313	34/23843	0.0099254	0.0921562	0.0761717	Pitx2/Gata4/Tbx5	3
GO:0035116	embryonic hindlimb morphogenesis	3/313	34/23843	0.0099254	0.0921562	0.0761717	Pitx2/Rspo2/Pitx1	3
GO:0097366	response to bronchodilator	3/313	34/23843	0.0099254	0.0921562	0.0761717	Ppp1r1b/Asic1/Grin2a	3
GO:0050714	positive regulation of protein secretion	9/313	273/23843	0.0103699	0.093882	0.0775982	Gata3/Casr/Pdx1/Gpr39/Ankrd1/Mmp12/Flt3/Kcnn4/Il17f	9
GO:0003207	cardiac chamber formation	2/313	12/23843	0.0103942	0.093882	0.0775982	Hand1/Tbx5	2
GO:0008212	mineralocorticoid metabolic process	2/313	12/23843	0.0103942	0.093882	0.0775982	Dab2/Bmp2	2
GO:0060430	lung saccule development	2/313	12/23843	0.0103942	0.093882	0.0775982	Ltbp3/Gata6	2
GO:0060439	trachea morphogenesis	2/313	12/23843	0.0103942	0.093882	0.0775982	Rspo2/Hoxa5	2
GO:0060525	prostate glandular acinus development	2/313	12/23843	0.0103942	0.093882	0.0775982	Hoxb13/Hoxd13	2
GO:0072176	nephric duct development	2/313	12/23843	0.0103942	0.093882	0.0775982	Gata3/Hnf1b	2
GO:1904861	excitatory synapse assembly	2/313	12/23843	0.0103942	0.093882	0.0775982	Grid2/Nrxn1	2
GO:0030534	adult behavior	7/313	182/23843	0.010464	0.093882	0.0775982	Adh1/Hoxd9/Ppp1r1b/Hoxd10/Gpr39/Nrxn1/Dnm1	7
GO:0050807	regulation of synapse organization	7/313	182/23843	0.010464	0.093882	0.0775982	Six1/Ntrk1/Grid2/Rab17/Lzts3/Fzd9/Nrxn1	7
GO:0071772	response to BMP	7/313	182/23843	0.010464	0.093882	0.0775982	Gata3/Fam83g/Egr1/Gata4/Gata6/Bmp2/Dlx1	7
GO:0071773	cellular response to BMP stimulus	7/313	182/23843	0.010464	0.093882	0.0775982	Gata3/Fam83g/Egr1/Gata4/Gata6/Bmp2/Dlx1	7
GO:0006305	DNA alkylation	4/313	65/23843	0.0105312	0.0939572	0.0776603	H19/Grhl2/Spi1/Asz1	4
GO:0006306	DNA methylation	4/313	65/23843	0.0105312	0.0939572	0.0776603	H19/Grhl2/Spi1/Asz1	4
GO:1904951	positive regulation of establishment of protein localization	13/313	476/23843	0.0106732	0.0948684	0.0784135	Sfn/Gata3/Zbed3/Lrrc46/Casr/Arhgef5/Pdx1/Gpr39/Ankrd1/Mmp12/Flt3/Kcnn4/Il17f	13
GO:0060419	heart growth	5/313	101/23843	0.0107408	0.0948684	0.0784135	Meis1/Camk2d/Gata4/Gata6/Tbx5	5
GO:0055026	negative regulation of cardiac muscle tissue development	3/313	35/23843	0.0107522	0.0948684	0.0784135	Meis1/Bmp2/Tbx5	3
GO:0071364	cellular response to epidermal growth factor stimulus	3/313	35/23843	0.0107522	0.0948684	0.0784135	Dab2/Zfp36/Snai2	3
GO:0051402	neuron apoptotic process	9/313	275/23843	0.0108394	0.0953752	0.0788323	Gata3/Six1/Ntrk1/Foxo3/Grid2/Fzd9/Sncb/Egr1/Dlx1	9
GO:0009743	response to carbohydrate	7/313	184/23843	0.0110658	0.0970992	0.0802573	Igf2/Hnf1b/Fkbp1b/Pdx1/Gpr39/Egr1/Nrxn1	7
GO:0055021	regulation of cardiac muscle tissue growth	4/313	66/23843	0.0110975	0.0971104	0.0802666	Meis1/Gata4/Gata6/Tbx5	4
GO:0030048	actin filament-based movement	5/313	102/23843	0.0111765	0.0972688	0.0803975	Camk2d/Acta2/Mlph/Gata4/Wipf3	5
GO:1904019	epithelial cell apoptotic process	5/313	102/23843	0.0111765	0.0972688	0.0803975	Krt18/Gata3/Zfp36/Foxo3/Pdx1	5
GO:0071466	cellular response to xenobiotic stimulus	6/313	142/23843	0.011286	0.097955	0.0809647	Acaa1b/Ddit4/Cyp46a1/Cyp2a12/Cyp26a1/Egr1	6
GO:0030225	macrophage differentiation	3/313	36/23843	0.0116176	0.0998044	0.0824933	Tspan2/Nkx2-3/Spi1	3
GO:0040019	positive regulation of embryonic development	3/313	36/23843	0.0116176	0.0998044	0.0824933	Gata3/Otx2/Six1	3
GO:0097028	dendritic cell differentiation	3/313	36/23843	0.0116176	0.0998044	0.0824933	Spi1/Prtn3/Flt3	3
GO:0018958	phenol-containing compound metabolic process	5/313	103/23843	0.0116241	0.0998044	0.0824933	Ly6e/Gata3/Slc24a5/Sncb/Grin2a	5
GO:0051145	smooth muscle cell differentiation	4/313	67/23843	0.011683	0.100041	0.0826892	Six1/Tbx18/Pitx2/Gata6	4
GO:0072507	divalent inorganic cation homeostasis	13/313	482/23843	0.0117494	0.100341	0.0829368	Camk2d/Jph3/Fkbp1b/Slc24a5/Casr/Cxcl10/Trpv5/Gcm2/Gpr39/Atp2c2/Grin2a/Calb1/Ptger1	13
GO:0030004	cellular monovalent inorganic cation homeostasis	5/313	104/23843	0.0120837	0.101296	0.083726	Camk2d/Atp12a/Bsnd/Gpr39/Slc4a1	5
GO:0007614	short-term memory	2/313	13/23843	0.0121783	0.101296	0.083726	Brinp1/Calb1	2
GO:0019755	one-carbon compound transport	2/313	13/23843	0.0121783	0.101296	0.083726	Car4/Aqp5	2
GO:0021520	spinal cord motor neuron cell fate specification	2/313	13/23843	0.0121783	0.101296	0.083726	Hoxd10/Hoxc10	2
GO:0021683	cerebellar granular layer morphogenesis	2/313	13/23843	0.0121783	0.101296	0.083726	Grid2/Nrxn1	2
GO:0038065	collagen-activated signaling pathway	2/313	13/23843	0.0121783	0.101296	0.083726	Col4a2/Col4a1	2
GO:0042482	positive regulation of odontogenesis	2/313	13/23843	0.0121783	0.101296	0.083726	Wnt6/Bmp2	2
GO:0060134	prepulse inhibition	2/313	13/23843	0.0121783	0.101296	0.083726	Grid2/Nrxn1	2
GO:0061140	lung secretory cell differentiation	2/313	13/23843	0.0121783	0.101296	0.083726	Hoxa5/Gata6	2
GO:2000650	negative regulation of sodium ion transmembrane transporter activity	2/313	13/23843	0.0121783	0.101296	0.083726	Camk2d/Hecw2	2
GO:1901983	regulation of protein acetylation	4/313	68/23843	0.012288	0.101769	0.0841174	Gata3/Msx3/Spi1/Snai2	4
GO:0001649	osteoblast differentiation	7/313	188/23843	0.0123441	0.101769	0.0841174	Igf2/Dhh/Rspo2/Sox8/Snai2/Gdpd2/Bmp2	7
GO:0070997	neuron death	11/313	381/23843	0.0124322	0.101769	0.0841174	Gata3/Six1/Ddit4/Ntrk1/Foxo3/Grid2/Fzd9/Sncb/Fos/Egr1/Dlx1	11
GO:0001706	endoderm formation	3/313	37/23843	0.012522	0.101769	0.0841174	Hnf1b/Gata4/Gata6	3
GO:0002053	positive regulation of mesenchymal cell proliferation	3/313	37/23843	0.012522	0.101769	0.0841174	Six1/Tbx18/Irs1	3
GO:0046164	alcohol catabolic process	3/313	37/23843	0.012522	0.101769	0.0841174	Adh1/Cyp46a1/Adh7	3
GO:0055023	positive regulation of cardiac muscle tissue growth	3/313	37/23843	0.012522	0.101769	0.0841174	Gata4/Gata6/Tbx5	3
GO:1905332	positive regulation of morphogenesis of an epithelium	3/313	37/23843	0.012522	0.101769	0.0841174	Gata3/Six1/Sox8	3
GO:2000826	regulation of heart morphogenesis	3/313	37/23843	0.012522	0.101769	0.0841174	Six1/Bmp2/Tbx5	3
GO:0006081	cellular aldehyde metabolic process	4/313	69/23843	0.0129127	0.104413	0.0863024	Adh1/Dab2/Rdh10/Bmp2	4
GO:0061178	regulation of insulin secretion involved in cellular response to glucose stimulus	4/313	69/23843	0.0129127	0.104413	0.0863024	Fkbp1b/Pdx1/Gpr39/Nrxn1	4
GO:0051209	release of sequestered calcium ion into cytosol	5/313	106/23843	0.0130396	0.104908	0.0867118	Camk2d/Jph3/Fkbp1b/Cxcl10/Gpr39	5
GO:0051283	negative regulation of sequestering of calcium ion	5/313	106/23843	0.0130396	0.104908	0.0867118	Camk2d/Jph3/Fkbp1b/Cxcl10/Gpr39	5
GO:0045860	positive regulation of protein kinase activity	12/313	436/23843	0.0131189	0.105281	0.0870198	Igf2/Dab2/Nrk/Cdk5r2/Arhgef5/Pak6/Mdfic/Gpr39/Egr1/Nrxn1/Fgf18/Bmp2	12
GO:0032412	regulation of ion transmembrane transporter activity	8/313	237/23843	0.0133903	0.106752	0.088236	Camk2d/Hecw2/Jph3/Fkbp1b/Kcng1/Kcns2/Ctss/Nrxn1	8
GO:0051403	stress-activated MAPK cascade	8/313	237/23843	0.0133903	0.106752	0.088236	Mapk8ip1/Dab2/Nrk/Zfp36/Casr/Arhgef5/Mdfic/Bmp2	8
GO:0003230	cardiac atrium development	3/313	38/23843	0.0134657	0.106752	0.088236	Pitx2/Gata4/Tbx5	3
GO:0070849	response to epidermal growth factor	3/313	38/23843	0.0134657	0.106752	0.088236	Dab2/Zfp36/Snai2	3
GO:0046620	regulation of organ growth	5/313	107/23843	0.0135362	0.106752	0.088236	Meis1/Cacna2d2/Gata4/Gata6/Tbx5	5
GO:0051282	regulation of sequestering of calcium ion	5/313	107/23843	0.0135362	0.106752	0.088236	Camk2d/Jph3/Fkbp1b/Cxcl10/Gpr39	5
GO:1903828	negative regulation of cellular protein localization	5/313	107/23843	0.0135362	0.106752	0.088236	Dab2/Pkia/Mrap/Fzd9/Mdfic	5
GO:1903706	regulation of hemopoiesis	11/313	386/23843	0.0135839	0.106865	0.0883289	Clptm1/Gata3/Hoxa9/Vnn1/Meis1/Zfp36/Foxo3/Fos/Hoxa5/Spi1/Flt3	11
GO:1903532	positive regulation of secretion by cell	12/313	439/23843	0.0137793	0.108136	0.0893795	Gata3/Dab2/Cdk5r2/Casr/Pdx1/Gpr39/Irs1/Ankrd1/Mmp12/Flt3/Kcnn4/Il17f	12
GO:0007179	transforming growth factor beta receptor signaling pathway	6/313	149/23843	0.0140444	0.108949	0.0900515	Dab2/Onecut2/Ltbp3/Fos/Bmp2/Il17f	6
GO:0051208	sequestering of calcium ion	5/313	108/23843	0.0140454	0.108949	0.0900515	Camk2d/Jph3/Fkbp1b/Cxcl10/Gpr39	5
GO:0010839	negative regulation of keratinocyte proliferation	2/313	14/23843	0.0140859	0.108949	0.0900515	Sfn/Snai2	2
GO:0071371	cellular response to gonadotropin stimulus	2/313	14/23843	0.0140859	0.108949	0.0900515	Gata4/Gata6	2
GO:1902306	negative regulation of sodium ion transmembrane transport	2/313	14/23843	0.0140859	0.108949	0.0900515	Camk2d/Hecw2	2
GO:0055001	muscle cell development	7/313	193/23843	0.0140876	0.108949	0.0900515	Krt19/Camk2d/Pitx2/Speg/Cacna2d2/Myom2/Gata4	7
GO:0019748	secondary metabolic process	4/313	71/23843	0.014222	0.109722	0.0906909	Acaa1b/Cyp2a12/Slc24a5/Akr1c14	4
GO:0031128	developmental induction	3/313	39/23843	0.0144488	0.111203	0.0919151	Six1/Sox8/Bmp2	3
GO:0000187	activation of MAPK activity	5/313	109/23843	0.0145673	0.111846	0.0924462	Igf2/Dab2/Mdfic/Gpr39/Bmp2	5
GO:0033500	carbohydrate homeostasis	8/313	241/23843	0.014676	0.112142	0.0926905	Cry1/Igf2/Foxo3/Fkbp1b/Pdx1/Csmd1/Gpr39/Nrxn1	8
GO:0042593	glucose homeostasis	8/313	241/23843	0.014676	0.112142	0.0926905	Cry1/Igf2/Foxo3/Fkbp1b/Pdx1/Csmd1/Gpr39/Nrxn1	8
GO:0070374	positive regulation of ERK1 and ERK2 cascade	8/313	242/23843	0.015011	0.114427	0.0945799	Ntrk1/Camk2d/Acta2/Nrxn1/Flt3/Gata4/Fgf18/Bmp2	8
GO:0090090	negative regulation of canonical Wnt signaling pathway	5/313	110/23843	0.015102	0.114847	0.094927	Dab2/Foxo3/Tbx18/Snai2/Egr1	5
GO:0034765	regulation of ion transmembrane transport	12/313	445/23843	0.0151761	0.115136	0.0951659	Camk2d/Hecw2/Jph3/Fkbp1b/Cacna2d2/Kcng1/Cxcl10/Kcns2/Ctss/Gpr39/Scn11a/Nrxn1	12
GO:0022898	regulation of transmembrane transporter activity	8/313	243/23843	0.0153515	0.116191	0.0960377	Camk2d/Hecw2/Jph3/Fkbp1b/Kcng1/Kcns2/Ctss/Nrxn1	8
GO:0003156	regulation of animal organ formation	3/313	40/23843	0.0154715	0.116547	0.0963321	Six1/Bmp2/Tbx5	3
GO:0060421	positive regulation of heart growth	3/313	40/23843	0.0154715	0.116547	0.0963321	Gata4/Gata6/Tbx5	3
GO:0043507	positive regulation of JUN kinase activity	4/313	73/23843	0.0156125	0.117057	0.0967536	Dab2/Nrk/Arhgef5/Mdfic	4
GO:0060420	regulation of heart growth	4/313	73/23843	0.0156125	0.117057	0.0967536	Meis1/Gata4/Gata6/Tbx5	4
GO:0034698	response to gonadotropin	2/313	15/23843	0.0161135	0.117608	0.0972093	Gata4/Gata6	2
GO:0042308	negative regulation of protein import into nucleus	2/313	15/23843	0.0161135	0.117608	0.0972093	Pkia/Mdfic	2
GO:0046541	saliva secretion	2/313	15/23843	0.0161135	0.117608	0.0972093	Aqp5/Kcnn4	2
GO:0046628	positive regulation of insulin receptor signaling pathway	2/313	15/23843	0.0161135	0.117608	0.0972093	Igf2/Irs1	2
GO:0060442	branching involved in prostate gland morphogenesis	2/313	15/23843	0.0161135	0.117608	0.0972093	Hoxb13/Hoxd13	2
GO:0060700	regulation of ribonuclease activity	2/313	15/23843	0.0161135	0.117608	0.0972093	Oasl2/Oas1e	2
GO:0071599	otic vesicle development	2/313	15/23843	0.0161135	0.117608	0.0972093	Gata3/Six1	2
GO:1901722	regulation of cell proliferation involved in kidney development	2/313	15/23843	0.0161135	0.117608	0.0972093	Gata3/Egr1	2
GO:1904590	negative regulation of protein import	2/313	15/23843	0.0161135	0.117608	0.0972093	Pkia/Mdfic	2
GO:2000647	negative regulation of stem cell proliferation	2/313	15/23843	0.0161135	0.117608	0.0972093	Snai2/Kctd11	2
GO:2001028	positive regulation of endothelial cell chemotaxis	2/313	15/23843	0.0161135	0.117608	0.0972093	Snai2/Fgf18	2
GO:2001233	regulation of apoptotic signaling pathway	11/313	396/23843	0.0161279	0.117608	0.0972093	Vnn1/Mapk8ip1/Dab2/Atf3/Timp3/Runx3/Bcl2l10/Pdx1/Snai2/Gata4/Traf1	11
GO:0051346	negative regulation of hydrolase activity	11/313	397/23843	0.0164007	0.119325	0.0986283	Sfn/Serpina3m/Ppp1r26/Ppp1r1b/Timp3/Serpinb9e/Fkbp1b/Ccdc8/Serpina3k/Serpinb9c/Serpina3n	11
GO:0046782	regulation of viral transcription	3/313	41/23843	0.0165341	0.120022	0.0992045	Zfp36/Mdfic/Trim62	3
GO:0035725	sodium ion transmembrane transport	5/313	113/23843	0.0167846	0.121565	0.100479	Camk2d/Hecw2/Asic1/Atp12a/Scn11a	5
GO:0006720	isoprenoid metabolic process	4/313	75/23843	0.0170857	0.123187	0.10182	Adh1/Rdh10/Cyp26a1/Adh7	4
GO:0045682	regulation of epidermis development	4/313	75/23843	0.0170857	0.123187	0.10182	Sfn/Grhl2/Zfp36/Hpse	4
GO:0010951	negative regulation of endopeptidase activity	7/313	201/23843	0.0172331	0.123419	0.102012	Sfn/Serpina3m/Timp3/Serpinb9e/Serpina3k/Serpinb9c/Serpina3n	7
GO:0048639	positive regulation of developmental growth	7/313	201/23843	0.0172331	0.123419	0.102012	Igf2/Pou3f2/Cacna2d2/Flt3/Gata4/Gata6/Tbx5	7
GO:0001101	response to acid chemical	10/313	348/23843	0.0172339	0.123419	0.102012	Adh1/Col4a1/Six1/Brinp1/Cyp26a1/Col6a1/Egr1/Col16a1/Grin2a/Gata4	10
GO:0071902	positive regulation of protein serine/threonine kinase activity	9/313	298/23843	0.0174529	0.124708	0.103078	Igf2/Dab2/Nrk/Arhgef5/Mdfic/Gpr39/Nrxn1/Fgf18/Bmp2	9
GO:0040018	positive regulation of multicellular organism growth	3/313	42/23843	0.0176366	0.125181	0.103468	Igf2/Pou3f2/Flt3	3
GO:0043616	keratinocyte proliferation	3/313	42/23843	0.0176366	0.125181	0.103468	Sfn/Zfp36/Snai2	3
GO:0070169	positive regulation of biomineral tissue development	3/313	42/23843	0.0176366	0.125181	0.103468	Wnt6/Fzd9/Bmp2	3
GO:0001711	endodermal cell fate commitment	2/313	16/23843	0.0182575	0.127324	0.10524	Hnf1b/Gata6	2
GO:0002070	epithelial cell maturation	2/313	16/23843	0.0182575	0.127324	0.10524	Hoxb13/Hoxa5	2
GO:0003161	cardiac conduction system development	2/313	16/23843	0.0182575	0.127324	0.10524	Tbx18/Tbx5	2
GO:0015669	gas transport	2/313	16/23843	0.0182575	0.127324	0.10524	Car4/Aqp5	2
GO:0045725	positive regulation of glycogen biosynthetic process	2/313	16/23843	0.0182575	0.127324	0.10524	Igf2/Irs1	2
GO:0060044	negative regulation of cardiac muscle cell proliferation	2/313	16/23843	0.0182575	0.127324	0.10524	Meis1/Tbx5	2
GO:0071625	vocalization behavior	2/313	16/23843	0.0182575	0.127324	0.10524	Brinp1/Nrxn1	2
GO:2000291	regulation of myoblast proliferation	2/313	16/23843	0.0182575	0.127324	0.10524	Pitx2/Gata6	2
GO:0035773	insulin secretion involved in cellular response to glucose stimulus	4/313	77/23843	0.0186429	0.129548	0.107078	Fkbp1b/Pdx1/Gpr39/Nrxn1	4
GO:0060041	retina development in camera-type eye	6/313	159/23843	0.0187534	0.129548	0.107078	Col4a1/Lhx2/Sox8/Calb1/Dlx1/Vsx1	6
GO:2001257	regulation of cation channel activity	6/313	159/23843	0.0187534	0.129548	0.107078	Jph3/Fkbp1b/Kcng1/Kcns2/Ctss/Nrxn1	6
GO:0045104	intermediate filament cytoskeleton organization	3/313	43/23843	0.0187791	0.129548	0.107078	Krt18/Fam83h/Krt14	3
GO:0048854	brain morphogenesis	3/313	43/23843	0.0187791	0.129548	0.107078	Otx2/Foxo3/Otx1	3
GO:0035264	multicellular organism growth	7/313	206/23843	0.0194338	0.13305	0.109972	H19/Grhl2/Igf2/Pou3f2/Cacna2d2/Hoxa5/Flt3	7
GO:0010923	negative regulation of phosphatase activity	4/313	78/23843	0.0194535	0.13305	0.109972	Ppp1r26/Ppp1r1b/Fkbp1b/Ccdc8	4
GO:0046530	photoreceptor cell differentiation	4/313	78/23843	0.0194535	0.13305	0.109972	Otx2/Naglu/Sox8/Dlx1	4
GO:0048708	astrocyte differentiation	4/313	78/23843	0.0194535	0.13305	0.109972	Tspan2/Pou3f2/Sox8/Bmp2	4
GO:0016202	regulation of striated muscle tissue development	6/313	161/23843	0.0198102	0.1351	0.111667	Six1/Meis1/Gata4/Gata6/Bmp2/Tbx5	6
GO:0006904	vesicle docking involved in exocytosis	3/313	44/23843	0.0199618	0.1351	0.111667	Rab3b/Rab37/Nrxn1	3
GO:0019083	viral transcription	3/313	44/23843	0.0199618	0.1351	0.111667	Zfp36/Mdfic/Trim62	3
GO:0045103	intermediate filament-based process	3/313	44/23843	0.0199618	0.1351	0.111667	Krt18/Fam83h/Krt14	3
GO:1904035	regulation of epithelial cell apoptotic process	4/313	79/23843	0.0202854	0.1351	0.111667	Gata3/Zfp36/Foxo3/Pdx1	4
GO:0032409	regulation of transporter activity	8/313	256/23843	0.020302	0.1351	0.111667	Camk2d/Hecw2/Jph3/Fkbp1b/Kcng1/Kcns2/Ctss/Nrxn1	8
GO:0030879	mammary gland development	6/313	162/23843	0.0203535	0.1351	0.111667	Gata3/Hoxa9/Hoxd9/Hoxa5/Irs1/Atp2c2	6
GO:0010766	negative regulation of sodium ion transport	2/313	17/23843	0.0205146	0.1351	0.111667	Camk2d/Hecw2	2
GO:0021681	cerebellar granular layer development	2/313	17/23843	0.0205146	0.1351	0.111667	Grid2/Nrxn1	2
GO:0042487	regulation of odontogenesis of dentin-containing tooth	2/313	17/23843	0.0205146	0.1351	0.111667	Rspo2/Bmp2	2
GO:0043584	nose development	2/313	17/23843	0.0205146	0.1351	0.111667	Six1/Rdh10	2
GO:0048853	forebrain morphogenesis	2/313	17/23843	0.0205146	0.1351	0.111667	Otx2/Otx1	2
GO:0060314	regulation of ryanodine-sensitive calcium-release channel activity	2/313	17/23843	0.0205146	0.1351	0.111667	Jph3/Fkbp1b	2
GO:0060413	atrial septum morphogenesis	2/313	17/23843	0.0205146	0.1351	0.111667	Gata4/Tbx5	2
GO:0060973	cell migration involved in heart development	2/313	17/23843	0.0205146	0.1351	0.111667	Pitx2/Snai2	2
GO:0072234	metanephric nephron tubule development	2/313	17/23843	0.0205146	0.1351	0.111667	Sox8/Calb1	2
GO:1902259	regulation of delayed rectifier potassium channel activity	2/313	17/23843	0.0205146	0.1351	0.111667	Kcng1/Kcns2	2
GO:2000846	regulation of corticosteroid hormone secretion	2/313	17/23843	0.0205146	0.1351	0.111667	Cry1/Dab2	2
GO:0023061	signal release	12/313	466/23843	0.0209217	0.137498	0.113649	Cry1/Ly6e/Gata3/Dab2/Hnf1b/Asic1/Fkbp1b/Casr/Pdx1/Gpr39/Irs1/Nrxn1	12
GO:0003151	outflow tract morphogenesis	4/313	80/23843	0.021139	0.138089	0.114138	Six1/Pitx2/Gata4/Gata6	4
GO:0010921	regulation of phosphatase activity	5/313	120/23843	0.0211829	0.138089	0.114138	Ppp1r26/Ppp1r1b/Fkbp1b/Ccdc8/Bmp2	5
GO:0010464	regulation of mesenchymal cell proliferation	3/313	45/23843	0.0211846	0.138089	0.114138	Six1/Tbx18/Irs1	3
GO:0050873	brown fat cell differentiation	3/313	45/23843	0.0211846	0.138089	0.114138	Ebf2/Mrap/Fndc5	3
GO:0030073	insulin secretion	7/313	210/23843	0.0213305	0.138475	0.114456	Hnf1b/Fkbp1b/Casr/Pdx1/Gpr39/Irs1/Nrxn1	7
GO:0045637	regulation of myeloid cell differentiation	7/313	210/23843	0.0213305	0.138475	0.114456	Hoxa9/Meis1/Zfp36/Foxo3/Fos/Hoxa5/Spi1	7
GO:1901861	regulation of muscle tissue development	6/313	164/23843	0.0214703	0.139099	0.114973	Six1/Meis1/Gata4/Gata6/Bmp2/Tbx5	6
GO:0003281	ventricular septum development	4/313	81/23843	0.0220143	0.141952	0.11733	Gata3/Pitx2/Gata4/Tbx5	4
GO:0070167	regulation of biomineral tissue development	4/313	81/23843	0.0220143	0.141952	0.11733	Wnt6/Ltbp3/Fzd9/Bmp2	4
GO:0048634	regulation of muscle organ development	6/313	165/23843	0.0220439	0.141952	0.11733	Six1/Meis1/Gata4/Gata6/Bmp2/Tbx5	6
GO:0051101	regulation of DNA binding	5/313	122/23843	0.0225649	0.143865	0.118912	Gata3/Pitx2/Hand1/Lhx2/Pdx1	5
GO:0019216	regulation of lipid metabolic process	9/313	312/23843	0.0226996	0.143865	0.118912	Igf2/Dab2/Dhh/Gpr39/Irs1/Crebl2/Snai2/Egr1/Bmp2	9
GO:0010880	regulation of release of sequestered calcium ion into cytosol by sarcoplasmic reticulum	2/313	18/23843	0.0228815	0.143865	0.118912	Camk2d/Fkbp1b	2
GO:0021854	hypothalamus development	2/313	18/23843	0.0228815	0.143865	0.118912	Pitx2/Pou3f2	2
GO:0035067	negative regulation of histone acetylation	2/313	18/23843	0.0228815	0.143865	0.118912	Msx3/Spi1	2
GO:0035930	corticosteroid hormone secretion	2/313	18/23843	0.0228815	0.143865	0.118912	Cry1/Dab2	2
GO:0042415	norepinephrine metabolic process	2/313	18/23843	0.0228815	0.143865	0.118912	Ly6e/Gata3	2
GO:0045076	regulation of interleukin-2 biosynthetic process	2/313	18/23843	0.0228815	0.143865	0.118912	Zfp36/Il17f	2
GO:0060338	regulation of type I interferon-mediated signaling pathway	2/313	18/23843	0.0228815	0.143865	0.118912	Irf7/Mmp12	2
GO:0060712	spongiotrophoblast layer development	2/313	18/23843	0.0228815	0.143865	0.118912	Nrk/Plac1	2
GO:0070875	positive regulation of glycogen metabolic process	2/313	18/23843	0.0228815	0.143865	0.118912	Igf2/Irs1	2
GO:1902043	positive regulation of extrinsic apoptotic signaling pathway via death domain receptors	2/313	18/23843	0.0228815	0.143865	0.118912	Atf3/Timp3	2
GO:0032330	regulation of chondrocyte differentiation	3/313	47/23843	0.023751	0.148165	0.122466	Ltbp3/Snai2/Fgf18	3
GO:0042246	tissue regeneration	3/313	47/23843	0.023751	0.148165	0.122466	Lgr6/Fzd9/Gata4	3
GO:0051930	regulation of sensory perception of pain	3/313	47/23843	0.023751	0.148165	0.122466	Ctss/Scn11a/Grin2a	3
GO:0051931	regulation of sensory perception	3/313	47/23843	0.023751	0.148165	0.122466	Ctss/Scn11a/Grin2a	3
GO:0030218	erythrocyte differentiation	5/313	124/23843	0.0240041	0.149452	0.12353	Gata3/Zfp36/Foxo3/Hoxa5/Spi1	5
GO:1901342	regulation of vasculature development	9/313	316/23843	0.0243863	0.151396	0.125136	Col4a2/Ntrk1/Cxcl10/Hoxa5/Egr1/Gata4/Fgf18/Gata6/Il17f	9
GO:0033002	muscle cell proliferation	7/313	216/23843	0.024411	0.151396	0.125136	Six1/Meis1/Camk2d/Egr1/Gata4/Gata6/Tbx5	7
GO:0090092	regulation of transmembrane receptor protein serine/threonine kinase signaling pathway	7/313	217/23843	0.0249526	0.153088	0.126535	Dab2/Onecut2/Gata4/Gata6/Bmp2/Dlx1/Il17f	7
GO:0030900	forebrain development	10/313	370/23843	0.0250476	0.153088	0.126535	Otx2/Otx1/Pitx2/Pou3f2/Cdk5r2/Bcan/Lhx2/Pitx1/Bmp2/Dlx1	10
GO:0098742	cell-cell adhesion via plasma-membrane adhesion molecules	6/313	170/23843	0.0250673	0.153088	0.126535	Cd200/Grid2/Pcdhga4/Pcdh1/Nrxn1/Bmp2	6
GO:0042551	neuron maturation	3/313	48/23843	0.0250944	0.153088	0.126535	Nrxn1/Vsx1/C1ql1	3
GO:0003214	cardiac left ventricle morphogenesis	2/313	19/23843	0.0253549	0.153088	0.126535	Hand1/Tbx5	2
GO:0010447	response to acidic pH	2/313	19/23843	0.0253549	0.153088	0.126535	Asic1/Ctss	2
GO:0010663	positive regulation of striated muscle cell apoptotic process	2/313	19/23843	0.0253549	0.153088	0.126535	Camk2d/Gata6	2
GO:0010666	positive regulation of cardiac muscle cell apoptotic process	2/313	19/23843	0.0253549	0.153088	0.126535	Camk2d/Gata6	2
GO:0030002	cellular anion homeostasis	2/313	19/23843	0.0253549	0.153088	0.126535	Gcm2/Bsnd	2
GO:0030320	cellular monovalent inorganic anion homeostasis	2/313	19/23843	0.0253549	0.153088	0.126535	Gcm2/Bsnd	2
GO:0035994	response to muscle stretch	2/313	19/23843	0.0253549	0.153088	0.126535	Fos/Ankrd1	2
GO:0070208	protein heterotrimerization	2/313	19/23843	0.0253549	0.153088	0.126535	Col6a1/Col6a4	2
GO:1905276	regulation of epithelial tube formation	2/313	19/23843	0.0253549	0.153088	0.126535	Gata3/Six1	2
GO:2000136	regulation of cell proliferation involved in heart morphogenesis	2/313	19/23843	0.0253549	0.153088	0.126535	Six1/Tbx5	2
GO:0030509	BMP signaling pathway	6/313	171/23843	0.0257035	0.154798	0.127948	Fam83g/Egr1/Gata4/Gata6/Bmp2/Dlx1	6
GO:0060395	SMAD protein signal transduction	4/313	85/23843	0.025735	0.154798	0.127948	Dab2/Fos/Gata4/Bmp2	4
GO:0071229	cellular response to acid chemical	8/313	268/23843	0.0257946	0.154865	0.128003	Col4a1/Six1/Brinp1/Cyp26a1/Col6a1/Egr1/Col16a1/Grin2a	8
GO:0010665	regulation of cardiac muscle cell apoptotic process	3/313	49/23843	0.026478	0.157488	0.130171	Camk2d/Gata4/Gata6	3
GO:0032481	positive regulation of type I interferon production	3/313	49/23843	0.026478	0.157488	0.130171	Irf7/Mmp12/Flt3	3
GO:0055025	positive regulation of cardiac muscle tissue development	3/313	49/23843	0.026478	0.157488	0.130171	Gata4/Gata6/Tbx5	3
GO:0060428	lung epithelium development	3/313	49/23843	0.026478	0.157488	0.130171	Grhl2/Hoxa5/Gata6	3
GO:2000677	regulation of transcription regulatory region DNA binding	3/313	49/23843	0.026478	0.157488	0.130171	Gata3/Hand1/Lhx2	3
GO:2001234	negative regulation of apoptotic signaling pathway	7/313	220/23843	0.0266266	0.158077	0.130659	Vnn1/Mapk8ip1/Dab2/Bcl2l10/Pdx1/Snai2/Gata4	7
GO:0044344	cellular response to fibroblast growth factor stimulus	4/313	86/23843	0.0267206	0.158341	0.130877	Gata3/Zfp36/Nrxn1/Fgf18	4
GO:0050796	regulation of insulin secretion	6/313	174/23843	0.0276764	0.161326	0.133344	Fkbp1b/Casr/Pdx1/Gpr39/Irs1/Nrxn1	6
GO:0032526	response to retinoic acid	4/313	87/23843	0.0277286	0.161326	0.133344	Adh1/Brinp1/Cyp26a1/Gata4	4
GO:0048701	embryonic cranial skeleton morphogenesis	3/313	50/23843	0.0279017	0.161326	0.133344	Six1/Grhl2/Rdh10	3
GO:1901616	organic hydroxy compound catabolic process	3/313	50/23843	0.0279017	0.161326	0.133344	Adh1/Cyp46a1/Adh7	3
GO:0014808	release of sequestered calcium ion into cytosol by sarcoplasmic reticulum	2/313	20/23843	0.0279316	0.161326	0.133344	Camk2d/Fkbp1b	2
GO:0032515	negative regulation of phosphoprotein phosphatase activity	2/313	20/23843	0.0279316	0.161326	0.133344	Ppp1r1b/Fkbp1b	2
GO:0033599	regulation of mammary gland epithelial cell proliferation	2/313	20/23843	0.0279316	0.161326	0.133344	Gata3/Hoxa5	2
GO:0042094	interleukin-2 biosynthetic process	2/313	20/23843	0.0279316	0.161326	0.133344	Zfp36/Il17f	2
GO:0042448	progesterone metabolic process	2/313	20/23843	0.0279316	0.161326	0.133344	Egr1/Akr1c14	2
GO:0060009	Sertoli cell development	2/313	20/23843	0.0279316	0.161326	0.133344	Ntrk1/Sox8	2
GO:0071711	basement membrane organization	2/313	20/23843	0.0279316	0.161326	0.133344	Col4a1/Ctss	2
GO:0072170	metanephric tubule development	2/313	20/23843	0.0279316	0.161326	0.133344	Sox8/Calb1	2
GO:0072243	metanephric nephron epithelium development	2/313	20/23843	0.0279316	0.161326	0.133344	Sox8/Calb1	2
GO:2001026	regulation of endothelial cell chemotaxis	2/313	20/23843	0.0279316	0.161326	0.133344	Snai2/Fgf18	2
GO:0010595	positive regulation of endothelial cell migration	4/313	88/23843	0.0287589	0.165506	0.136799	Gata3/Zfp580/Snai2/Fgf18	4
GO:0071774	response to fibroblast growth factor	4/313	88/23843	0.0287589	0.165506	0.136799	Gata3/Zfp36/Nrxn1/Fgf18	4
GO:0010662	regulation of striated muscle cell apoptotic process	3/313	51/23843	0.0293654	0.16839	0.139183	Camk2d/Gata4/Gata6	3
GO:0045604	regulation of epidermal cell differentiation	3/313	51/23843	0.0293654	0.16839	0.139183	Sfn/Grhl2/Zfp36	3
GO:0042303	molting cycle	5/313	131/23843	0.0295014	0.168564	0.139327	Runx3/Lhx2/Hpse/Krt14/Foxq1	5
GO:0042633	hair cycle	5/313	131/23843	0.0295014	0.168564	0.139327	Runx3/Lhx2/Hpse/Krt14/Foxq1	5
GO:0051047	positive regulation of secretion	12/313	492/23843	0.0301066	0.171715	0.141931	Gata3/Dab2/Cdk5r2/Casr/Pdx1/Gpr39/Irs1/Ankrd1/Mmp12/Flt3/Kcnn4/Il17f	12
GO:0050792	regulation of viral process	6/313	178/23843	0.030459	0.171817	0.142015	Zfp36/Oasl2/Mdfic/Trim62/Oas1e/Tmprss2	6
GO:0003283	atrial septum development	2/313	21/23843	0.0306085	0.171817	0.142015	Gata4/Tbx5	2
GO:0032331	negative regulation of chondrocyte differentiation	2/313	21/23843	0.0306085	0.171817	0.142015	Ltbp3/Snai2	2
GO:0032400	melanosome localization	2/313	21/23843	0.0306085	0.171817	0.142015	Mlph/Rab17	2
GO:0051450	myoblast proliferation	2/313	21/23843	0.0306085	0.171817	0.142015	Pitx2/Gata6	2
GO:0072643	interferon-gamma secretion	2/313	21/23843	0.0306085	0.171817	0.142015	Gata3/Flt3	2
GO:0090280	positive regulation of calcium ion import	2/313	21/23843	0.0306085	0.171817	0.142015	Casr/Atp2c2	2
GO:1903514	release of sequestered calcium ion into cytosol by endoplasmic reticulum	2/313	21/23843	0.0306085	0.171817	0.142015	Camk2d/Fkbp1b	2
GO:2000678	negative regulation of transcription regulatory region DNA binding	2/313	21/23843	0.0306085	0.171817	0.142015	Hand1/Lhx2	2
GO:0035305	negative regulation of dephosphorylation	4/313	90/23843	0.0308871	0.172773	0.142806	Ppp1r26/Ppp1r1b/Fkbp1b/Ccdc8	4
GO:0051897	positive regulation of protein kinase B signaling	4/313	90/23843	0.0308871	0.172773	0.142806	Gata3/Igf2/Hpse/Nrxn1	4
GO:0030098	lymphocyte differentiation	10/313	386/23843	0.0321432	0.179485	0.148353	Clptm1/Gata3/Vnn1/Ntrk1/Cd79a/Fzd9/Nkx2-3/Spi1/Egr1/Flt3	10
GO:0010659	cardiac muscle cell apoptotic process	3/313	53/23843	0.0324124	0.180672	0.149334	Camk2d/Gata4/Gata6	3
GO:0051051	negative regulation of transport	12/313	498/23843	0.0325854	0.18132	0.14987	Cry1/Camk2d/Hecw2/Asic1/Pkia/Fkbp1b/Ssc5d/Tnfrsf9/Mdfic/Gpr39/Irs1/Prtn3	12
GO:0034101	erythrocyte homeostasis	5/313	135/23843	0.0329714	0.182759	0.15106	Gata3/Zfp36/Foxo3/Hoxa5/Spi1	5
GO:0050921	positive regulation of chemotaxis	5/313	135/23843	0.0329714	0.182759	0.15106	Zfp580/Casr/Cxcl10/Snai2/Fgf18	5
GO:0032703	negative regulation of interleukin-2 production	2/313	22/23843	0.0333826	0.182759	0.15106	Gata3/Zfp36	2
GO:0032897	negative regulation of viral transcription	2/313	22/23843	0.0333826	0.182759	0.15106	Zfp36/Trim62	2
GO:0048857	neural nucleus development	2/313	22/23843	0.0333826	0.182759	0.15106	Pitx2/Cdk5r2	2
GO:0051875	pigment granule localization	2/313	22/23843	0.0333826	0.182759	0.15106	Mlph/Rab17	2
GO:0060438	trachea development	2/313	22/23843	0.0333826	0.182759	0.15106	Rspo2/Hoxa5	2
GO:0072215	regulation of metanephros development	2/313	22/23843	0.0333826	0.182759	0.15106	Hnf1b/Egr1	2
GO:2000831	regulation of steroid hormone secretion	2/313	22/23843	0.0333826	0.182759	0.15106	Cry1/Dab2	2
GO:0001818	negative regulation of cytokine production	7/313	231/23843	0.0334163	0.182759	0.15106	Gata3/Zfp36/Rnf128/Ssc5d/Tnfrsf9/Flt3/Gata6	7
GO:1990778	protein localization to cell periphery	8/313	283/23843	0.0340198	0.185742	0.153525	Krt18/Dab2/Camk2d/Mrap/Rab37/Nrxn1/Atp2c2/Grin2a	8
GO:0051224	negative regulation of protein transport	6/313	183/23843	0.0341868	0.186336	0.154016	Pkia/Fkbp1b/Ssc5d/Tnfrsf9/Mdfic/Irs1	6
GO:0032103	positive regulation of response to external stimulus	8/313	284/23843	0.0346246	0.1884	0.155722	Zfp580/Fkbp1b/Casr/Cxcl10/Ctss/Snai2/Fgf18/Il17f	8
GO:0050878	regulation of body fluid levels	9/313	337/23843	0.0347237	0.188618	0.155902	Sfn/Tspan8/Pear1/Thbd/Trpv5/Hpse/Prss53/Aqp5/Kcnn4	9
GO:0051480	regulation of cytosolic calcium ion concentration	9/313	338/23843	0.035281	0.19132	0.158136	Camk2d/Jph3/Fkbp1b/Cxcl10/Trpv5/Gpr39/Grin2a/Calb1/Ptger1	9
GO:0045638	negative regulation of myeloid cell differentiation	4/313	94/23843	0.0354153	0.19152	0.158301	Hoxa9/Meis1/Zfp36/Hoxa5	4
GO:0010658	striated muscle cell apoptotic process	3/313	55/23843	0.0356178	0.19152	0.158301	Camk2d/Gata4/Gata6	3
GO:0032663	regulation of interleukin-2 production	3/313	55/23843	0.0356178	0.19152	0.158301	Gata3/Zfp36/Il17f	3
GO:0045744	negative regulation of G-protein coupled receptor protein signaling pathway	3/313	55/23843	0.0356178	0.19152	0.158301	Cry1/Mrap/Dnm1	3
GO:0046579	positive regulation of Ras protein signal transduction	3/313	55/23843	0.0356178	0.19152	0.158301	Ntrk1/Camk2d/Abra	3
GO:0050680	negative regulation of epithelial cell proliferation	5/313	138/23843	0.035734	0.191624	0.158386	Sfn/Gata3/Dab2/Runx3/Snai2	5
GO:0042180	cellular ketone metabolic process	6/313	185/23843	0.0357569	0.191624	0.158386	Hsd17b1/Dab2/Irs1/Egr1/Akr1c14/Bmp2	6
GO:0048485	sympathetic nervous system development	2/313	23/23843	0.0362508	0.192334	0.158974	Gata3/Ntrk1	2
GO:0048799	animal organ maturation	2/313	23/23843	0.0362508	0.192334	0.158974	Gata3/Bmp2	2
GO:0072207	metanephric epithelium development	2/313	23/23843	0.0362508	0.192334	0.158974	Sox8/Calb1	2
GO:0090190	positive regulation of branching involved in ureteric bud morphogenesis	2/313	23/23843	0.0362508	0.192334	0.158974	Six1/Sox8	2
GO:1903077	negative regulation of protein localization to plasma membrane	2/313	23/23843	0.0362508	0.192334	0.158974	Dab2/Mrap	2
GO:2000757	negative regulation of peptidyl-lysine acetylation	2/313	23/23843	0.0362508	0.192334	0.158974	Msx3/Spi1	2
GO:0050707	regulation of cytokine secretion	6/313	186/23843	0.0365591	0.193246	0.159727	Gata3/Ssc5d/Tnfrsf9/Mmp12/Flt3/Il17f	6
GO:0009798	axis specification	4/313	95/23843	0.0366041	0.193246	0.159727	Otx2/Tbx18/Pitx2/Wnt6	4
GO:0048709	oligodendrocyte differentiation	4/313	95/23843	0.0366041	0.193246	0.159727	Tspan2/Otx2/Sox8/Dlx1	4
GO:0021537	telencephalon development	7/313	236/23843	0.036852	0.194233	0.160543	Otx2/Pou3f2/Cdk5r2/Bcan/Lhx2/Bmp2/Dlx1	7
GO:0001754	eye photoreceptor cell differentiation	3/313	56/23843	0.0372795	0.196163	0.162138	Otx2/Naglu/Sox8	3
GO:1904950	negative regulation of establishment of protein localization	6/313	187/23843	0.0373727	0.19633	0.162276	Pkia/Fkbp1b/Ssc5d/Tnfrsf9/Mdfic/Irs1	6
GO:0002064	epithelial cell development	7/313	237/23843	0.0375661	0.196829	0.162689	Sfn/Hoxb13/Grhl2/Ntrk1/Onecut2/Sox8/Hoxa5	7
GO:0002065	columnar/cuboidal epithelial cell differentiation	5/313	140/23843	0.0376527	0.196829	0.162689	Pdx1/Hoxa5/Gata4/Gata6/Bmp2	5
GO:0051896	regulation of protein kinase B signaling	5/313	140/23843	0.0376527	0.196829	0.162689	Gata3/Igf2/Hpse/Nrxn1/Gata4	5
GO:0010959	regulation of metal ion transport	10/313	397/23843	0.0377752	0.197037	0.162861	Camk2d/Hecw2/Jph3/Fkbp1b/Kcng1/Casr/Cxcl10/Kcns2/Gpr39/Atp2c2	10
[truncated: 101 more rows]

## Sheet: Pcgf356KO_Upregulated
ID	Description	GeneRatio	BgRatio	pvalue	p.adjust	qvalue	geneID	Count
[truncated: 2,453 more rows]

## Sheet: Pcgf1KO_Downregulated
ID	Description	GeneRatio	BgRatio	pvalue	p.adjust	qvalue	geneID	Count
[truncated: 477 more rows]

[truncated: 5 more sheets: Pcgf24KO_Downregulated, Pcgf35KO_Downregulated, Pcgf6KO_Downregulated, Pcgf124KO_Downregulated, Pcgf356KO_Downregulated]
